# Supplementary material for: The Schistosoma mansoni nuclear receptor FTZ-F1 maintains esophageal gland function via transcriptional regulation of meg-8.3
Source: PLoS Pathog. 2021 Dec 15;17(12):e1010140. doi: 10.1371/journal.ppat.1010140 (PMC8673669; doi:10.1371/journal.ppat.1010140)
Supplement: S1 Table — (XLSX) [file ppat.1010140.s008.xlsx]

## Sheet: Sheet1
Insert	Description	Abbreviation	Forward	Reverse	qPCR or cloning	plasmid name
Smp_328000	FTZ-F1 nuclear receptor-like protein	Smftz-f1	GGAACTCCTCAGCGTGAGTC	AGGATTTGATCGTCCGTGTC	cloning	pAR22
Smp_328000	FTZ-F1 nuclear receptor-like protein	Smftz-f1	ATGGCAGCGTCTGAAGTCAC	CCTGCATTCGCTGAAATTGTCACCA	cloning	pAR31
Smp_331380	hypothetical protein	meg-8.3	ATGCAGTTCCAACAAACCCG	AGAATTCACTCTCTTTTGGTGGA	cloning	pAR60
Smp_097700	Retinoic acid receptor RXR	RXR-1	TTTGTCGATCCTAACAAAACAAAAC	TCTATCAACAAGAGGACCTAGACCA	cloning	pAR3
Smp_073470	Retinoid-x-receptor (RXR)	RXR-2	TCATCTGACTTACCCCATAG	GATAAGTTGATTGAAAAGGAGCAGA	cloning	pAR4
Smp_174260	Thyroid hormone receptor,putative	TRβ	GAGTCATCGCAACACGGTAA	TTGCATCTGGAGTTTTTGGA	cloning	pAR14
Smp_248100	Nuclear receptor domain-containing protein	VF1	TTCCCATTAATACAATACCTCACA	CAGCTCGATCACCACAAACT	cloning	pAR13
Smp_144170	RAR-like nuclear receptor	NR1	TGTGGTGACAAAGCTTCAGG	TTTGTCAAATGCAATCGTTGA	cloning	pAR16
Smp_034860	Putative nuclear receptor	2DBD-NRγ	CCCACATCACAACTATCCTCAA	TCGATTGTTGTTGATCAATCCT	cloning	pAR17
Smp_163790	Putative nuclear hormone receptor	2DBD-NRβ	TCTGGTCGATCATTTTTGTCC	TTGCATGTTCTTCAGGAGTGA	cloning	pAR18
Smp_000340	Ecdysone-induced protein E78	E78	TATTCGCCGAGTGTTGTGTG	TGAGGTGATGGCACCAAGTA	cloning	pAR19
Smp_139200	Nuclear hormone receptor nor-1/nor-2, putative	NR4A4	CCTTAAAGGTCGTCGTGGTC	GCCCAATTACCAAAACCAGA	cloning	pAR20
Smp_130200	FTZ-F1-alpha	FTZ-F1α	CTCCCCAATCAACGTCAGTT	GTCCCCATCGGTATCATCAC	cloning	pAR21
Smp_346290	NR LBD domain-containing protein	COUP-TFI	CGACAACAACAATTCAACGA	CGACAACAACAATTCAACGA	cloning	pAR23
Smp_174700	Putative hepatocyte nuclear factor 4-alpha	HNF4ɑ	CCTCAAATGTTGTTGCTATGG	TCGTTGGCTGTGTGGTAGAC	cloning	pAR24
Smp_016180	Putative nuclear receptor	2DBDNRα	GCCGGTGAATCTATCACGTT	ATTATTCGTCCGGAAACACG	cloning	pAR25
Smp_036500	CAR; Putative nuclear receptor nhr-48	CAR	ACAGTGTCGCAAGTCTGGTG	ATGCGGAAGTCGATCCTAAA	cloning	pAR26
Smp_105090	Putative nuclear receptor	TR4	TTCCCTTCAACAACCTCCTG	TTTGGTCAGCTGCTTGACAT	cloning	pAR28
Smp_167770	Photoreceptor-specific nuclear receptor	PNR	ACTGCTCCACCTTCGGTTC	TACATACTGGAAAGGCGCTAAA	cloning	pAR30
Smp_328000 full length protein	FTZ-F1 in vitro translated protein	Smftz-f1	GAACAGATTGGTGGATCCATGGCAGCGTCTGAAGTCAC	TGCTCGAGTGCGGCCTTAGGAACCCGGGCTGCC	cloning	pAR65
Smp_058790	Protein kinase	Smp_058790	GGGAGGGAAAGAACGTCGTA	ACAGCCCAACCACTCTCAAT	cloning	pAR107
Smp_166290	Serine/threonine-protein phosphatase 2A activator	Smp_166290	AGCTTGACAAGTTGCAGCAA	CGTTGACTAAAACCTCCACCA	cloning	pAR56
Smp_174060	hypothetical protein	Smp_174060	ATGAATAGAAACAAGGAAGAGC	TTAACCAATTAATTCATCATTGCTAT	cloning	pAR43.2
Smp_332390	hypothetical protein	Smp_332390	ATGCATGAGTGTCACAACCG	ACCAAAATGCAGGACTTCGAC	cloning	pAR119
Smp_319070	hypothetical protein	Smp_319070	TCACGTAATCCAGATGTTGCA	AGTTATATCCGGCGAAGAAACT	cloning	pAR112
Smp_344050	DC_STAMP domain-containing protein	Smp_344050	GGTGGTTACATTGCACGACT	CAGTTGGACACGCTAAACCA	cloning	pAR110
Smp_163630/Smp_307220	Developmentally regulated antigen 10.3	meg-4	TTGGTATATTATGTATTGTGGGTTTGA	ATTGATTTGTCGTAATAGTATTTTGG	cloning	pJNC7.5
Smp_124000	MEG-14	meg-14	TGAATAGGTTCTTTTGGACTGTCA	AAAACCAATCACTTCCCCAAT	cloning	pLZ151
Smp_010550	hypothetical protein	Smp_010550	TCCACCAAGAACCAACAACA	GGTGTTTTCGTTGGAGAACTG	cloning	pLZ152
Smp_172180	MEG-8 family	meg-8.2	AACGCTTGGTTTATTCTGCAT	AAGTGGAGAAGATTTTGGCAAG	cloning	pLZ150
Smp_125320	MEG-9	meg-9	TTGTCAATTCATTACAGGTTTCG	AAAAATTTCCCACATTTATTATTCA	cloning	pLZ157
Smp_103610	cathepsin B-like cysteine proteinase	ctsb	CGAAGCAATGAGTGATCGAA	GTATAGCGTGCCCACCAAGT	cloning	pLZ161
Smp_328980	hypothetical protein	Smp_328980	ACCGTCGAAAGCAGTGGGGG	GGCGTTGTTGATGGATTTGTTTCGT	cloning	pGW292
Smp_328000	FTZ-F1 in vitro translated protein	Smftz-f1	GCGAATTAATACGACTCACTATAGGGCTTAAGTATAAGGAGGAAAAAATATGGCAGCGTCTGAAGTCACGAGTCCA	AAACCCCTCCGTTTAGAGAGGGGTTATGCTAGTTAATCCAGATCTGAAGTTGAAAATTC	PURExpress kit
Smp_331380 promoter	hypothetical protein	meg-8.3	TTATAACCTTCACGTGTCCTTCC	AGAATTGTTTATGGGGTCAGCAG	ChIP-qPCR
Smp_331700 (foxA) promoter	Fork-head domain-containing protein	foxA	TCGCGAATCTAACATGACAAC	CACACACAAACACACATCTCACC	ChIP-qPCR
Control qPCR	10 kb away from 331380 promoter		TGGAAGCACTGGACGACCGT	ACAGGTTGTTCGTTCGCGCG	ChIP-qPCR
Control qPCR	5 kb away from 331380 promoter		TCACGCTGTTCAACGTCAGA	TAATGCCAGGCTCCACAGTG	ChIP-qPCR
Smp_319070	hypothetical protein	Smp_319070	GCCAATTTAGAGGAAGTTCGTGA	TCACAAATCTTGCAACATCTGGA	qPCR
Smp_045490	Putative annexin	Smp_045490	AGAAACGGGGCCTACATTGA	TGCATTGTTCGAACGTTGGT	qPCR
Smp_033010	Similar to 16 kDa calcium-binding protein	Smp_033010	AATCTGGTCAAATCGATGCCT	CAGAGATCCATGGAAACGACA	qPCR
Smp_207040	Putative annexin	Smp_207040	ACATGAATGCGAACGTCTGG	ACACGTTGAACAAGAGGTCG	qPCR
Smp_344050	DC_STAMP domain-containing protein	Smp_344050	CGAATTCCGTCAGTTTCTGC	CGTGCAATGTAACCACCGTA	qPCR
Smp_042390	Putative 2-deoxyglucose-6-phosphate phosphatase	Smp_042390	AGCGGATTTTCTTGTATCGGT	ACAATGTTGATTCAAATGGCCA	qPCR
Smp_245720	Putative monocarboxylate transporter	Smp_245720	TGTGATCAGCTGACCGACTT	AATGCAGTTGATCCCGTGTG	qPCR
Smp_200180	Dynein light chain	Smp_200180	AGACGCTGTTGATTGTGCTG	AGCTTCCGAAATTTCTCCCA	qPCR
Smp_332390	hypothetical protein	Smp_332390	TGCAGTTGGTGATGGTGGTA	GCTCTAACTGCTTCACGACC	qPCR
Smp_204150	hypothetical protein	Smp_204150	CACCATTAAGTCCGCCCATC	CTTGGCCGATATCACGCAAA	qPCR
Smp_042670	DNA mismatch repair protein	Smp_042670	GGCTTTTCCTCGTATGGCTG	GCACAACCTTCTCGCTTGAA	qPCR
Smp_075350	hypothetical protein	Smp_075350	ACCATGAAACTCCACCTCGA	GGAGCGAATTGGCCTTTCAT	qPCR
Smp_045500	Annexin	Smp_045500	ACGAATCTTGCACGGAGAGA	AGCATAGGATCGCGTAACCA	qPCR
Smp_058790	Protein kinase	Smp_058790	GGACCTTCACTTCCATCGGA	TCTGAAGCGCGACTGATTTG	qPCR
Smp_342050	Amidase domain-containing protein	Smp_342050	CGGTGCAAAGAGTCATGTCA	AGCTCTACTTGGTGTTGGCA	qPCR
Smp_331380	hypothetical protein	Smp_331380	CTGAAAGTCCGAACACGAGC	AGAATTCACTCTCTTTTGGTGGA	qPCR
Smp_171580	Aromatic-L-amino-acid decarboxylase (AADC) (DOPA decarboxylase) (DDC),putative	Smp_171580	TAGTCGCTCTATTGGCTGCA	TGAACTATGTGCCTGATCCGA	qPCR
Smp_161220	Strictosidine synthase-related	Smp_161220	GACGGAGGTGAAGTGACTGT	AGGAACCCAGTAACCACCAC	qPCR
Smp_315490	hypothetical protein	Smp_315490	ACCGTAAACCTCTCACTGGA	CCAGAATACAGGGATGCGGA	qPCR
Smp_328000	FTZ-F1 nuclear receptor-like protein	Smftz-f1	ACAGTGCGTTGGTCTCGAGCA	GGCAAAGAGCGCCAGCAACA	qPCR
Smp_328000	FTZ-F1 nuclear receptor-like protein	Smftz-f1	GGCGACCAAGGGGCTCAAAC	CCCGGGCTGCCAACCTGTAA	qPCR
Smp_174060	hypothetical protein	Smp_174060	CGGGCATGTGATTTAGCTGCACC	ACGATCATCGCGGTTGTCTTGT	qPCR
Smp_000270	Trematode Eggshell Synthesis domain containing protein	Smp_000270	TATGGCTGAGTTCGGAACCA	TCCTGACCCAAAAGCTGACT	qPCR
Smp_000280	Trematode Eggshell Synthesis domain containing protein	Smp_000280	AGCGGATCTAGACAAAATGGT	TCTACCGAGTCCACGTGAAC	qPCR
Smp_114870	hypothetical protein	Smp_114870	AGCACTCCCTCTGACTTTCC	TTTGGAGAATAACCGGGCCT	qPCR
Smp_242960	hypothetical protein	Smp_242960	TACTCCCTCTGACTTTCCGC	TTTGGAGAATAACCGGGCCT	qPCR
Smp_302830	hypothetical protein	Smp_302830	TGCTTTACTACTGGGGTGCA	AACCAAGCATCAATGATCAAAGT	qPCR
Smp_328980	hypothetical protein	Smp_328980	ACTTTGCATCTTACACGTACAAATTGTACA	TCGGCACACTTGACCGATAGTT	qPCR
Smp_172180	MEG-8 family	meg-8.2	TGCAACTGTGAAACCACAACCTGT	CGTTCCAGAGCTACTGTCTGAGGA	qPCR
Smp_900000	Cytochrome C oxidase subunit I	CytC	GTGGGAGTCTTTGGTTGTTG	CCACCCACAACTTAGAAGCA	qPCR-Housekeeping gene
