# Supplementary material for: The Schistosoma mansoni nuclear receptor FTZ-F1 maintains esophageal gland function via transcriptional regulation of meg-8.3
Source: PLoS Pathog. 2021 Dec 15;17(12):e1010140. doi: 10.1371/journal.ppat.1010140 (PMC8673669; doi:10.1371/journal.ppat.1010140)
Supplement: S2 Table — D5 and D9 tables represent entire datasets from Day 5 and Day 9 of RNAi, respectively. Subsequent tabs show subsets of data for the most down-regulated genes at D5 or D9 and the genes that were common between the D5 and D9 datasets. (XLSX) [file ppat.1010140.s009.xlsx]

## Sheet: D5
		baseMean	log2FoldChange	lfcSE	stat	pvalue	padj
Smp_329140	Proteasome subunit alpha	0	NA	NA	NA	NA	NA
Smp_315690	Endoglycoceramidase	0	NA	NA	NA	NA	NA
Smp_317470	Endoglycoceramidase	0	NA	NA	NA	NA	NA
Smp_318880	Proteasome subunit alpha	0.672758	-0.827035	3.35451	-0.246544	0.805261	NA
Smp_173350	ABC transporter G family member 21	1.75244	-0.838611	2.43595	-0.344264	0.730648	NA
Smp_165600	Probable tRNA sulfurtransferase	0	NA	NA	NA	NA	NA
Smp_319240	Aspartate--tRNA ligase	0.413416	-1.85182	4.36733	-0.424017	0.671553	NA
Smp_311250	Annexin A10	0.546509	-2.39074	3.99121	-0.599001	0.549172	NA
Smp_242000	Sulfite reductase [NADPH] hemoprotein beta-component	0	NA	NA	NA	NA	NA
Smp_176700	U9-hexatoxin-Mg1a	0.33611	2.92165	4.3059	0.678523	0.49744	NA
Smp_323110	50S ribosomal protein L10	0	NA	NA	NA	NA	NA
Smp_337450	Calcium permeable stress-gated cation channel 1	0	NA	NA	NA	NA	NA
Smp_168290	Gamma-tubulin complex component 3	0	NA	NA	NA	NA	NA
Smp_345790	Ribonuclease Oy	44.0396	-2.54998	2.62763	-0.970451	NA	NA
Smp_179950	Cathepsin B-like cysteine proteinase	0	NA	NA	NA	NA	NA
Smp_333870	hepatotoxic ribonuclease omega 1	0	NA	NA	NA	NA	NA
Smp_179960	Phosphoglucosamine mutase	0	NA	NA	NA	NA	NA
Smp_333930	hepatotoxic ribonuclease omega 1	0	NA	NA	NA	NA	NA
Smp_333220	hepatotoxic ribonuclease omega 1	0	NA	NA	NA	NA	NA
Smp_334070	hepatotoxic ribonuclease omega 1	0	NA	NA	NA	NA	NA
Smp_334170	hepatotoxic ribonuclease omega 1	0.168055	1.91905	4.36415	0.439731	0.660132	NA
Smp_334240	hepatotoxic ribonuclease omega 1	0	NA	NA	NA	NA	NA
Smp_326440	#N/A	3.6255	-0.535848	1.13113	-0.473726	0.635695	NA
Smp_164180	D site-binding protein	2.749	0.790457	1.22438	0.645595	0.518541	NA
Smp_330320	3-dehydroquinate synthase	2.52232	1.4269	1.55176	0.919539	0.357814	NA
Smp_200620	Probable malate:quinone oxidoreductase	0.0771741	0.0155139	4.40736	0.00352	0.997191	NA
Smp_171060	Myosin heavy chain, cardiac muscle isoform (Fragment)	3.7875	-0.395938	1.15537	-0.342694	0.731828	NA
Smp_319400	UDP-N-acetylmuramoylalanine--D-glutamate ligase	1.14331	0.344674	2.51494	0.13705	0.890991	NA
Smp_245390	IL-4-inducing protein	0	NA	NA	NA	NA	NA
Smp_334270	IPSE/alpha-1	0	NA	NA	NA	NA	NA
Smp_334350	IPSE/alpha-1	0	NA	NA	NA	NA	NA
Smp_334520	IPSE/alpha-1	0	NA	NA	NA	NA	NA
Smp_334590	IPSE/alpha-1	0	NA	NA	NA	NA	NA
Smp_334660	IPSE/alpha-1	0	NA	NA	NA	NA	NA
Smp_334690	IPSE/alpha-1	0	NA	NA	NA	NA	NA
Smp_319550	UDP-glucuronosyltransferase 2B18	0	NA	NA	NA	NA	NA
Smp_319560	UDP-glucuronosyltransferase 2B18	4.21768	0.641448	1.21302	0.528803	0.596942	NA
Smp_112110	IL-4-inducing protein	0	NA	NA	NA	NA	NA
Smp_335410	IPSE/alpha-1	0	NA	NA	NA	NA	NA
Smp_335420	IPSE/alpha-1	0	NA	NA	NA	NA	NA
Smp_335430	IPSE/alpha-1	0	NA	NA	NA	NA	NA
Smp_335440	IPSE/alpha-1	0	NA	NA	NA	NA	NA
Smp_335450	IPSE/alpha-1	0	NA	NA	NA	NA	NA
Smp_319590	UDP-glucuronosyltransferase 2B18	0	NA	NA	NA	NA	NA
Smp_331680	Virulence protein vsdE	0	NA	NA	NA	NA	NA
Smp_331690	Virulence protein vsdE	0.0932969	0.0155139	4.40736	0.00352	0.997191	NA
Smp_152190	Protein deadpan	1.00341	0.464387	2.34827	0.197757	0.843235	NA
Smp_152200	M-phase inducer phosphatase 3	3.24116	0.0169885	1.3254	0.0128176	0.989773	NA
Smp_200970	SEC14 cytosolic factor	0	NA	NA	NA	NA	NA
Smp_152310	Hypothetical protein	0.161824	1.87032	4.36812	0.428175	0.668523	NA
Smp_200310	Aldehyde decarbonylase	0	NA	NA	NA	NA	NA
Smp_319950	Glutamate--tRNA ligase 1	0.0815417	0.977255	4.40736	0.221733	0.824522	NA
Smp_320000	Cilia- and flagella-associated protein 251	0	NA	NA	NA	NA	NA
Smp_320030	Cilia- and flagella-associated protein 251	0	NA	NA	NA	NA	NA
Smp_302870	ATP synthase subunit b'	0	NA	NA	NA	NA	NA
Smp_320690	Probable ATP-dependent RNA helicase DDX59	0.0840275	0.977255	4.40736	0.221733	0.824522	NA
Smp_321880	Helix-loop-helix protein 1	1.27558	-2.20769	2.31431	-0.95393	0.340119	NA
Smp_321950	DNA polymerase zeta catalytic subunit	0.570897	0.426064	3.99778	0.106575	0.915126	NA
Smp_124010	Homeobox protein OTX1 B	0.584083	-1.43038	3.42688	-0.417399	0.676386	NA
Smp_322050	Threonine--tRNA ligase, cytoplasmic	0.267971	0.0155325	4.40736	0.00352422	0.997188	NA
Smp_123920	Pre-mRNA-processing ATP-dependent RNA helicase PRP5	0.149624	-0.946264	4.40736	-0.214701	0.83	NA
Smp_003300	Alpha-1-antitrypsin-like protein GS55-MS	0	NA	NA	NA	NA	NA
Smp_123900	PHD finger protein 3	0	NA	NA	NA	NA	NA
Smp_341970	Sphingosine 1-phosphate receptor 2	0.334026	1.51043	4.3272	0.349054	0.727049	NA
Smp_123850	Histone H2A, embryonic	0	NA	NA	NA	NA	NA
Smp_245810	Corticosteroid-binding globulin	0.0777963	0.977255	4.40736	0.221733	0.824522	NA
Smp_185870	Vacuolar protein sorting-associated protein 13B	0.236855	0.0154859	4.40736	0.00351364	0.997197	NA
Smp_322760	Uncharacterized membrane protein YvbJ	0	NA	NA	NA	NA	NA
Smp_322960	Tyrosine-protein phosphatase 24 (Fragment)	0.149032	0.0155212	4.40736	0.00352167	0.99719	NA
Smp_079260	LIM/homeobox protein Lhx2	0.248852	0.957273	4.36415	0.219349	0.826378	NA
Smp_323050	Alanine--tRNA ligase	0	NA	NA	NA	NA	NA
Smp_314790	DNA-directed RNA polymerase subunit beta	2.74163	-0.43415	1.27373	-0.340848	0.733218	NA
Smp_053300	Histone H4	0.614937	-1.85181	4.36733	-0.424013	0.671556	NA
Smp_305460	DNA-directed RNA polymerase subunit beta	0.793265	-1.3956	2.53236	-0.551108	0.58156	NA
Smp_345810	Midasin	0.437102	0.0155042	4.35507	0.00356003	0.99716	NA
Smp_305590	Conotoxin VnMKLT2-013	0	NA	NA	NA	NA	NA
Smp_305620	Conotoxin VnMKLT2-013	0	NA	NA	NA	NA	NA
Smp_107590	Hypothetical protein	1.05544	3.10859	2.51535	1.23585	0.216515	NA
Smp_242040	Hypothetical protein	0	NA	NA	NA	NA	NA
Smp_197200	Hypothetical protein	0	NA	NA	NA	NA	NA
Smp_097930	Universal stress protein MJ0531	0	NA	NA	NA	NA	NA
Smp_323530	50S ribosomal protein L21	0.926242	2.91679	2.73972	1.06463	0.287043	NA
Smp_196410	Dachshund homolog 1	4.49631	-0.0371036	1.05758	-0.0350835	0.972013	NA
Smp_175240	E3 ubiquitin-protein ligase BRE1	0.849645	0.0154974	2.86583	0.00540764	0.995685	NA
Smp_323680	LexA repressor	0.0840275	0.977255	4.40736	0.221733	0.824522	NA
Smp_323710	Scarecrow-like protein 27	0.170669	0.977264	4.40736	0.221735	0.82452	NA
Smp_189720	Putative ankyrin repeat protein L675	0	NA	NA	NA	NA	NA
Smp_202220	Malate dehydrogenase	0	NA	NA	NA	NA	NA
Smp_323790	Peptide deformylase	0	NA	NA	NA	NA	NA
Smp_324180	mRNA decay activator protein ZFP36L2-B	1.17587	1.07513	2.21569	0.485232	0.627512	NA
Smp_200600	U3 small nucleolar RNA-associated protein 25	2.83516	2.48059	1.86572	1.32956	0.183663	NA
Smp_331830	venom allergen (val) protein	3.19565	-0.312044	1.14351	-0.272883	0.784943	NA
Smp_175880	Vacuolar protein sorting-associated protein 13B	0.0771741	0.0155139	4.40736	0.00352	0.997191	NA
Smp_325820	Hypothetical protein	3.13337	0.933568	1.22812	0.760158	0.44716	NA
Smp_308030	Putative ankyrin repeat domain-containing protein 19	1.88029	0.273265	1.52893	0.17873	0.85815	NA
Smp_308040	Hypothetical protein	1.12524	-1.43763	2.26536	-0.634616	0.525679	NA
Smp_325980	Ubiquitin-like modifier-activating enzyme atg7	0.243265	0.0155305	4.40736	0.00352377	0.997188	NA
Smp_343420	Hypothetical protein	2.30213	-0.350381	1.50188	-0.233296	0.815532	NA
Smp_141130	La-related protein 6	0	NA	NA	NA	NA	NA
Smp_034860	nuclear receptor 2DBD-gamma	1.85034	-0.48938	1.60294	-0.305302	0.760136	NA
Smp_101840	Origin recognition complex subunit 5	0	NA	NA	NA	NA	NA
Smp_246090	Leucine-rich repeat and IQ domain-containing protein 1	0	NA	NA	NA	NA	NA
Smp_327930	Leucine-rich repeat and IQ domain-containing protein 1	0	NA	NA	NA	NA	NA
Smp_311150	GATOR complex protein WDR59	0.0815417	0.977255	4.40736	0.221733	0.824522	NA
Smp_328240	Zinc finger protein 346	0.344745	-0.946246	4.40736	-0.214697	0.830004	NA
Smp_174140	Glucose-6-phosphate 1-dehydrogenase	0	NA	NA	NA	NA	NA
Smp_345800	Hypothetical protein	4.71367	0.285482	1.0368	0.275349	0.783048	NA
Smp_034680	Stabilizer of axonemal microtubules 2	2.03084	0.657046	1.71511	0.383092	0.701651	NA
Smp_140880	Transcription factor btd	2.30691	-0.862473	1.31558	-0.655586	0.51209	NA
Smp_034530	Iron-sulfur cluster assembly 2 homolog, mitochondrial	0	NA	NA	NA	NA	NA
Smp_340690	Hypothetical protein	0	NA	NA	NA	NA	NA
Smp_343390	Hypothetical protein	3.70924	-0.185693	1.17946	-0.157439	0.874899	NA
Smp_333980	Uncharacterized sodium-dependent transporter MJ1319	1.35105	0.322246	1.90925	0.168782	0.865968	NA
Smp_129860	Aspartate 1-decarboxylase	0	NA	NA	NA	NA	NA
Smp_200710	Envelope glycoprotein gp160	0.492001	1.49684	3.06291	0.4887	0.625054	NA
Smp_160800	Phosphoglycerate mutase 2	0.419439	0.918717	4.36728	0.210364	0.833384	NA
Smp_345250	Sestrin-3	1.89168	0.734412	1.6063	0.457207	0.647523	NA
Smp_160980	Vacuolar protein sorting-associated protein 13B	0.556601	-0.76805	3.10402	-0.247437	0.80457	NA
Smp_160990	Vacuolar protein sorting-associated protein 13B	0.35004	0.977283	4.40736	0.221739	0.824517	NA
Smp_161040	Probable pectin lyase F	3.58098	-1.52031	1.22768	-1.23836	0.215583	NA
Smp_161060	FK506-binding protein 15	3.73039	-0.121358	1.2259	-0.0989945	0.921143	NA
Smp_200770	Potassium-transporting ATPase potassium-binding subunit	0	NA	NA	NA	NA	NA
Smp_313530	Hypothetical protein	1.47816	1.52711	1.90371	0.802174	0.422452	NA
Smp_313540	Hypothetical protein	1.7617	0.166775	1.48377	0.112399	0.910507	NA
Smp_313730	Inhibitor of growth protein 4	0	NA	NA	NA	NA	NA
Smp_313750	Inhibitor of growth protein 3	0	NA	NA	NA	NA	NA
Smp_313820	Peptidyl-prolyl cis-trans isomerase CYP21-2	0	NA	NA	NA	NA	NA
Smp_128910	NH(3)-dependent NAD(+) synthetase	0	NA	NA	NA	NA	NA
Smp_104170	Bifunctional uridylyltransferase/uridylyl-removing enzyme	0	NA	NA	NA	NA	NA
Smp_200850	Calcium/calmodulin-dependent protein kinase kinase cmkC	0	NA	NA	NA	NA	NA
Smp_200840	Calcium/calmodulin-dependent protein kinase kinase cmkC	0	NA	NA	NA	NA	NA
Smp_200820	Calcium/calmodulin-dependent protein kinase kinase cmkC	0	NA	NA	NA	NA	NA
Smp_106590	Hypothetical protein	0	NA	NA	NA	NA	NA
Smp_161770	Interleukin enhancer-binding factor 3	4.32458	-0.541414	1.06199	-0.50981	0.610185	NA
Smp_315110	Chromosome-anchoring protein RacA	0	NA	NA	NA	NA	NA
Smp_314730	Chromosome-anchoring protein RacA	0.0771741	0.0155139	4.40736	0.00352	0.997191	NA
Smp_161690	Vacuolar protein sorting-associated protein 13B	0.88048	1.70486	2.70297	0.630735	0.528214	NA
Smp_242050	Unconventional myosin-VI	0	NA	NA	NA	NA	NA
Smp_034100	DNA-directed RNA polymerase III subunit RPC10	0.0906644	0.0155139	4.40736	0.00352	0.997191	NA
Smp_033990	Dynactin subunit 5	0.171093	0.977264	4.40736	0.221735	0.82452	NA
Smp_140530	Replication factor C subunit 2	1.43555	1.94264	2.1657	0.897004	0.369717	NA
Smp_200790	Molybdenum cofactor guanylyltransferase	0	NA	NA	NA	NA	NA
Smp_332240	Serine/arginine-rich splicing factor 1	0	NA	NA	NA	NA	NA
Smp_140480	Putative ATP synthase subunit f, mitochondrial	1.54323	-1.43847	2.1988	-0.654207	0.512978	NA
Smp_201870	Lon protease	0	NA	NA	NA	NA	NA
Smp_343370	Retina and anterior neural fold homeobox protein 2	0.557454	1.87197	3.96157	0.472532	0.636547	NA
Smp_318330	Myosin-binding protein C, cardiac-type	0.0866417	0.0155139	4.40736	0.00352	0.997191	NA
Smp_346100	Insulinoma-associated protein 2	0.89373	-1.79047	3.15517	-0.567472	0.570394	NA
Smp_318520	#N/A	1.76644	0.54482	1.68409	0.323509	0.74631	NA
Smp_318850	Negative elongation factor E	0.517356	2.47894	4.08479	0.606871	0.543936	NA
Smp_301340	Proteasome subunit beta type-1-B	0.328806	-1.78353	4.37308	-0.407843	0.683389	NA
Smp_318870	tRNA1(Val) (adenine(37)-N6)-methyltransferase	0	NA	NA	NA	NA	NA
Smp_343020	Helix-loop-helix protein 13	1.87948	0.0784288	1.90457	0.0411793	0.967153	NA
Smp_136110	Protein phosphatase 1 regulatory subunit 37	491.687	-1.22137	1.07754	-1.13349	NA	NA
Smp_318900	Hypothetical protein	0	NA	NA	NA	NA	NA
Smp_318950	Histone H3	0.968374	-1.76083	2.61115	-0.674348	0.50009	NA
Smp_200540	Fucosyltransferase 6	0.472063	-0.896429	4.06704	-0.220413	0.825549	NA
Smp_318960	CDP-diacylglycerol--serine O-phosphatidyltransferase 3	0.0881751	-0.946273	4.40736	-0.214703	0.829999	NA
Smp_093980	1-aminocyclopropane-1-carboxylate synthase-like protein 1	3.74772	0.288294	1.29029	0.223433	0.823199	NA
Smp_347850	T-complex protein 1 subunit alpha	0.614345	0.977292	3.47141	0.281526	0.778307	NA
Smp_301530	E3 ubiquitin-protein ligase TRIP12	0.495476	1.89828	3.59195	0.528483	0.597164	NA
Smp_319000	Ribonuclease D	0	NA	NA	NA	NA	NA
Smp_200980	Hyaluronan synthase 1	3.36138	-1.27026	1.1802	-1.07632	0.281786	NA
Smp_319090	Pseudokinase FAM20A	3.99189	0.323837	1.07496	0.301254	0.76322	NA
Smp_319170	Hypothetical protein	0	NA	NA	NA	NA	NA
Smp_173840	26S proteasome subunit ATPase 4	3.77651	0.0203766	1.09721	0.0185713	0.985183	NA
Smp_301610	Homeotic protein female sterile	3.56466	2.42676	1.22085	1.98776	0.0468379	NA
Smp_319200	Eukaryotic translation initiation factor 3 subunit I	0.165349	-0.946264	4.40736	-0.214701	0.83	NA
Smp_009810	Beta-1,3-galactosyl-O-glycosyl-glycoprotein beta-1,6-N-acetylglucosaminyltransferase	0.838266	2.83879	2.53549	1.11962	0.262875	NA
Smp_346820	Sodium channel and clathrin linker 1	0.681738	-2.90516	3.30094	-0.880102	0.378804	NA
Smp_000080	BET1-like protein	0	NA	NA	NA	NA	NA
Smp_000075	Homeobox protein Nkx-2.3	0	NA	NA	NA	NA	NA
Smp_319250	Hypothetical protein	4.0079	-0.369591	1.13705	-0.325044	0.745148	NA
Smp_132790	Hypothetical protein	0.261861	0.977273	4.40736	0.221737	0.824519	NA
Smp_019460	Hypothetical protein	0.238422	-0.881024	4.36808	-0.201696	0.840154	NA
Smp_132800	Hypothetical protein	1.06406	1.9381	2.36654	0.818962	0.412808	NA
Smp_319280	#N/A	0.967058	0.977289	2.72454	0.358699	0.71982	NA
Smp_319290	Potassium channel toxin alpha-KTx 23.3	0.250118	0.977273	4.40736	0.221737	0.824519	NA
Smp_319300	Vacuolar protein sorting-associated protein 27	0	NA	NA	NA	NA	NA
Smp_175710	Homeobox protein unc-4 homolog	2.40744	0.904149	1.29569	0.697814	0.485294	NA
Smp_097460	Soluble guanylate cyclase 88E	0.172944	0.977264	4.40736	0.221735	0.82452	NA
Smp_178420	G-protein coupled receptor GRL101	3.9233	-2.24271	1.23258	-1.81952	0.0688315	NA
Smp_319310	Monocarboxylate transporter 3	1.7247	-0.0251144	1.52845	-0.0164313	0.98689	NA
Smp_027940	D(4) dopamine receptor	0.59307	0.613797	3.37357	0.181943	0.855627	NA
Smp_137360	Myosin tail region-interacting protein MTI1	1.72869	1.59628	1.70191	0.937934	0.348278	NA
Smp_137400	Uncharacterized protein MJ0664	0	NA	NA	NA	NA	NA
Smp_028130	Protein FAM78A	1.85083	0.753115	1.75307	0.429598	0.667488	NA
Smp_124890	Mitochondrial fission 1 protein	0	NA	NA	NA	NA	NA
Smp_173360	Mitochondrial fission 1 protein	0	NA	NA	NA	NA	NA
Smp_319330	Probable 28S rRNA (cytosine(4447)-C(5))-methyltransferase	0.321407	0.0154952	4.40736	0.00351576	0.997195	NA
Smp_213790	Cysteine protease ATG4D	0.583023	3.19428	3.83111	0.833772	0.404409	NA
Smp_004980	39S ribosomal protein L20, mitochondrial	0.83155	-2.44645	2.68631	-0.91071	0.362448	NA
Smp_204580	Acetyl-coenzyme A carboxylase carboxyl transferase subunit beta, chloroplastic	2.86838	-1.87431	1.393	-1.34552	0.178458	NA
Smp_319380	#N/A	0.520218	2.91156	4.30631	0.676115	0.498968	NA
Smp_139590	Ubiquinone biosynthesis protein COQ4, mitochondrial	0	NA	NA	NA	NA	NA
Smp_139580	UPF0317 protein Jann_2570	0.34263	-0.946246	4.40736	-0.214697	0.830004	NA
Smp_316850	Cysteinyl leukotriene receptor 1	0.419927	0.908647	3.70433	0.245293	0.806229	NA
Smp_205000	GTPase Era	0	NA	NA	NA	NA	NA
Smp_301790	Bifunctional purine biosynthesis protein PurH	0.167439	-0.946264	4.40736	-0.214701	0.83	NA
Smp_141640	Bifunctional protein FolD	0.159338	1.85062	4.36976	0.423506	0.671926	NA
Smp_319410	Dynein light chain LC6, flagellar outer arm	3.8819	0.0652109	1.11179	0.0586542	0.953228	NA
Smp_319420	Potassium-transporting ATPase potassium-binding subunit	0	NA	NA	NA	NA	NA
Smp_319430	Potassium-transporting ATPase potassium-binding subunit	0	NA	NA	NA	NA	NA
Smp_319440	Potassium-transporting ATPase potassium-binding subunit	0	NA	NA	NA	NA	NA
Smp_319450	Potassium-transporting ATPase potassium-binding subunit	0	NA	NA	NA	NA	NA
Smp_319460	Potassium-transporting ATPase potassium-binding subunit	0	NA	NA	NA	NA	NA
Smp_201000	Protein MMS22-like	0	NA	NA	NA	NA	NA
Smp_060560	T-complex-associated testis-expressed protein 1	0	NA	NA	NA	NA	NA
Smp_319490	Uncharacterized protein YhjR	0.0866417	0.0155139	4.40736	0.00352	0.997191	NA
Smp_158470	Hypothetical protein	0	NA	NA	NA	NA	NA
Smp_180140	Kappa-type opioid receptor	0.93153	-0.778056	2.1153	-0.367824	0.713005	NA
Smp_319570	CCA-adding enzyme	0.715452	-2.78174	3.64219	-0.763755	0.445013	NA
Smp_319580	Hypothetical protein	2.19379	0.232275	1.31826	0.176198	0.860138	NA
Smp_167620	Shikimate kinase	0	NA	NA	NA	NA	NA
Smp_144540	Fez family zinc finger protein 2	1.07325	0.310819	1.8293	0.169912	0.86508	NA
Smp_126560	Homeobox protein aristaless	0.983662	1.90129	2.0808	0.913727	0.36086	NA
Smp_126580	Calcium-activated potassium channel slowpoke	3.03258	-0.281978	1.19982	-0.235016	0.814196	NA
Smp_302020	Calcium-activated potassium channel slowpoke	1.21723	-2.15878	2.21991	-0.972462	0.330821	NA
Smp_302030	DNA polymerase gamma	0.0881751	-0.946273	4.40736	-0.214703	0.829999	NA
Smp_340180	FAD synthase	4.56162	-0.206449	1.01487	-0.203424	0.838804	NA
Smp_008400	Adenosine kinase 2	3.16631	0.646631	1.48055	0.436751	0.662292	NA
Smp_319640	Putative protein phosphatase 2C 22	0	NA	NA	NA	NA	NA
Smp_213840	Nicastrin	0.161367	-0.946264	4.40736	-0.214701	0.83	NA
Smp_041320	Protein tesmin/TSO1-like CXC 2	0	NA	NA	NA	NA	NA
Smp_341670	Forkhead box protein A1	0	NA	NA	NA	NA	NA
Smp_319670	Hypothetical protein	0	NA	NA	NA	NA	NA
Smp_319680	Dynein light chain	0	NA	NA	NA	NA	NA
Smp_174520	Probable dynein light chain	3.65084	1.29949	1.47329	0.882029	0.377761	NA
Smp_095480	Dynein light chain 1, cytoplasmic	0.243488	-1.90896	4.36273	-0.437562	0.661704	NA
Smp_319690	Origin recognition complex subunit 1	0.238376	0.977271	4.40736	0.221736	0.824519	NA
Smp_319700	Centromere protein C	0.330342	-1.50928	4.32575	-0.348906	0.72716	NA
Smp_247050	Hypothetical protein	0	NA	NA	NA	NA	NA
Smp_337310	Variant surface antigen E	0.174839	0.977264	4.40736	0.221735	0.82452	NA
Smp_319720	Merozoite surface protein 1	2.79422	-0.0167438	1.57957	-0.0106002	0.991542	NA
Smp_079600	Two pore calcium channel protein 2	2.15926	-0.0209721	1.74026	-0.0120511	0.990385	NA
Smp_079560	DNA replication licensing factor mcm2	0.423658	0.0155457	4.40736	0.00352721	0.997186	NA
Smp_151330	Signal recognition particle subunit SRP21	0	NA	NA	NA	NA	NA
Smp_169350	Kinesin-like protein KIF26B	2.3472	-1.13992	1.24254	-0.91741	0.358928	NA
Smp_302170	heat shock 70 kDa protein homolog	0	NA	NA	NA	NA	NA
Smp_302180	heat shock 70 kDa protein homolog	0	NA	NA	NA	NA	NA
Smp_303550	heat shock 70 kDa protein homolog	0	NA	NA	NA	NA	NA
Smp_319750	2-isopropylmalate synthase	0	NA	NA	NA	NA	NA
Smp_319760	#N/A	0	NA	NA	NA	NA	NA
Smp_319770	DNA damage-regulated autophagy modulator protein 1	0.591728	-0.033475	3.44926	-0.00970498	0.992257	NA
Smp_302270	Major egg antigen	0.0881751	-0.946273	4.40736	-0.214703	0.829999	NA
Smp_049230	Major egg antigen	0	NA	NA	NA	NA	NA
Smp_302280	Major egg antigen	0	NA	NA	NA	NA	NA
Smp_049240	Major egg antigen	0	NA	NA	NA	NA	NA
Smp_302300	Neurogenic locus notch homolog protein 1	2.33357	-3.74807	1.92579	-1.94625	0.051625	NA
Smp_303690	Major egg antigen	0.0866417	0.0155139	4.40736	0.00352	0.997191	NA
Smp_185680	Major egg antigen	0	NA	NA	NA	NA	NA
Smp_302340	Major egg antigen	0	NA	NA	NA	NA	NA
Smp_302350	Major egg antigen	0.431054	1.8805	4.36728	0.43059	0.666767	NA
Smp_093670	Ubiquitin-like protein ATG12	0	NA	NA	NA	NA	NA
Smp_158570	Arginine--tRNA ligase	2.68157	-0.27174	1.59396	-0.170481	0.864632	NA
Smp_158540	tRNA-2-methylthio-N(6)-dimethylallyladenosine synthase	0	NA	NA	NA	NA	NA
Smp_247210	DC-STAMP domain-containing protein 2	2.83334	-0.56226	1.45631	-0.386085	0.699434	NA
Smp_344660	DC-STAMP domain-containing protein 2	1.40952	-0.656205	2.04113	-0.321491	0.747838	NA
Smp_168250	Protein NPAT	0.330928	-0.946245	4.40736	-0.214697	0.830004	NA
Smp_172150	Probable ATP-dependent RNA helicase YTHDC2	206.142	3.1675	1.09629	2.8893	NA	NA
Smp_161390	Riboflavin transporter	0	NA	NA	NA	NA	NA
Smp_335610	IgA FC receptor	1.07776	0.742785	2.54974	0.291318	0.770808	NA
Smp_319920	IgA FC receptor	0.975491	-2.20783	2.39534	-0.92172	0.356675	NA
Smp_319930	Holo-[acyl-carrier-protein] synthase	0	NA	NA	NA	NA	NA
Smp_319940	Holo-[acyl-carrier-protein] synthase	0	NA	NA	NA	NA	NA
Smp_169190	tegument-allergen-like protein (TAL4)	0.858914	1.50786	2.55693	0.589716	0.555381	NA
Smp_319970	Tegument antigen	0	NA	NA	NA	NA	NA
Smp_072630	Tegument antigen	0	NA	NA	NA	NA	NA
Smp_337020	tegument-allergen-like protein	0	NA	NA	NA	NA	NA
Smp_316860	Tegument antigen	0	NA	NA	NA	NA	NA
Smp_337030	tegument-allergen-like protein	0.0932969	0.0155139	4.40736	0.00352	0.997191	NA
Smp_341130	Tegument antigen	0.0866417	0.0155139	4.40736	0.00352	0.997191	NA
Smp_345290	U4/U6 small nuclear ribonucleoprotein Prp31	3.53619	-2.6934	1.32982	-2.02539	0.0428273	NA
Smp_320050	Phosphate-specific transport system accessory protein PhoU homolog	0	NA	NA	NA	NA	NA
Smp_200060	Acetyl-coenzyme A carboxylase carboxyl transferase subunit beta, chloroplastic	2.61088	-3.39651	1.88311	-1.80367	0.0712827	NA
Smp_197010	Coiled-coil domain-containing protein 18	0.277258	0.0155291	4.40736	0.00352345	0.997189	NA
Smp_334910	CD59 glycoprotein	0.570441	1.85241	3.44846	0.53717	0.591151	NA
Smp_200090	Ubiquitin thioesterase Zranb1	2.38918	0.692748	1.81671	0.381321	0.702965	NA
Smp_320120	Terminal uridylyltransferase 7	0	NA	NA	NA	NA	NA
Smp_334940	Flagellar P-ring protein	0.769478	1.50348	3.27766	0.458703	0.646447	NA
Smp_194410	Hairy/enhancer-of-split related with YRPW motif protein 2	1.27791	-1.74159	2.42904	-0.716984	0.473384	NA
Smp_200160	Ras/Rap GTPase-activating protein SynGAP	0	NA	NA	NA	NA	NA
Smp_122020	Craniofacial development protein 2	0.15497	0.977264	4.40736	0.221735	0.82452	NA
Smp_144100	Nephrocystin-3	0	NA	NA	NA	NA	NA
Smp_144120	LIM/homeobox protein Awh	2.89193	-0.510709	1.24219	-0.411135	0.680974	NA
Smp_040390	Transcription factor Sp8	0	NA	NA	NA	NA	NA
Smp_346600	Fibronectin	0.0777963	0.977255	4.40736	0.221733	0.824522	NA
Smp_309240	ATP-binding cassette sub-family F member 2	1.97197	-2.17967	2.19224	-0.994269	0.320092	NA
Smp_343690	Hypothetical protein	2.22976	-0.828796	1.66053	-0.499116	0.617698	NA
Smp_320200	Ras-related protein Rab-5A	0	NA	NA	NA	NA	NA
Smp_200650	Unconventional myosin-VI	0.183961	0.0155233	4.40736	0.00352214	0.99719	NA
Smp_320210	Dynein light chain 2, cytoplasmic	2.81346	0.196205	1.38473	0.141692	0.887323	NA
Smp_152030	Uncharacterized protein MJ0906	0	NA	NA	NA	NA	NA
Smp_152040	NRAMP-like transporter smf-3	0	NA	NA	NA	NA	NA
Smp_200210	Alpha-1,3-galactosidase A	0	NA	NA	NA	NA	NA
Smp_051670	Chitin synthase 2	0	NA	NA	NA	NA	NA
Smp_320260	Methionine aminopeptidase 1D, chloroplastic/mitochondrial	0.706365	0.015502	3.35757	0.00461702	0.996316	NA
Smp_072670	Probable capsid protein	0.25074	1.87033	4.36812	0.428178	0.668522	NA
Smp_320300	Dynein light chain LC6, flagellar outer arm	1.81743	-0.38976	1.68574	-0.23121	0.817152	NA
Smp_342120	Dynein light chain LC6, flagellar outer arm	0.535619	1.47649	4.06354	0.363351	0.716343	NA
Smp_320350	Hypothetical protein	0.504457	1.85337	3.1427	0.589738	0.555366	NA
Smp_201180	C4b-binding protein	0	NA	NA	NA	NA	NA
Smp_320360	Secreted Ly-6/uPAR-related protein 1	3.46158	0.525099	1.17804	0.445738	0.655787	NA
Smp_185560	Probable linoleate 9S-lipoxygenase 5	0	NA	NA	NA	NA	NA
Smp_135030	Ribosome-associated molecular chaperone SSB	1.71856	-0.40055	1.37059	-0.292246	0.770099	NA
Smp_303260	Protein late bloomer	0	NA	NA	NA	NA	NA
Smp_303280	Tetraspanin-6	0.0889167	0.0155139	4.40736	0.00352	0.997191	NA
Smp_320480	Uncharacterized protein K02A2.6	3.84925	-1.27015	1.15002	-1.10445	0.269397	NA
Smp_320490	Phosphoribosylformylglycinamidine cyclo-ligase, chloroplastic/mitochondrial	3.76331	0.542155	1.32461	0.409293	0.682324	NA
Smp_213130	40S ribosomal protein S25	0	NA	NA	NA	NA	NA
Smp_202350	Elongation factor G, mitochondrial	0.0866417	0.0155139	4.40736	0.00352	0.997191	NA
Smp_131750	Vacuolar protein sorting-associated protein 13B	0.50761	-0.889984	4.15285	-0.214307	0.830308	NA
Smp_202370	ELMO domain-containing protein A	0.501246	1.89943	4.0948	0.463864	0.642745	NA
Smp_320510	Plexin domain-containing protein 1	1.40724	-1.40973	2.58707	-0.544911	0.585814	NA
Smp_341250	eIF-2-alpha kinase activator GCN1	0.266223	0.0155326	4.40736	0.00352425	0.997188	NA
Smp_201230	Erlin-2	0.335174	1.82029	4.37233	0.416321	0.677175	NA
Smp_197170	Isoleucine--tRNA ligase	0	NA	NA	NA	NA	NA
Smp_331740	Floral homeotic protein APETALA 2	2.65079	0.902945	1.26679	0.712784	0.47598	NA
Smp_336400	Sialidase	0	NA	NA	NA	NA	NA
Smp_303400	heat shock 70 kDa protein homolog	0	NA	NA	NA	NA	NA
Smp_303410	heat shock 70 kDa protein homolog	0	NA	NA	NA	NA	NA
Smp_165590	DNA gyrase subunit A	0.0807968	-0.946273	4.40736	-0.214703	0.829999	NA
Smp_301600	U3 small nucleolar RNA-associated protein 15 homolog	6.17014	5.24587	4.25887	1.23175	NA	NA
Smp_329860	DEAD-box ATP-dependent RNA helicase 13	13.3031	3.28165	2.60717	1.2587	NA	NA
Smp_329870	Hypothetical protein	0.385871	0.0155339	4.40736	0.00352454	0.997188	NA
Smp_329830	Diacylglycerol O-acyltransferase 1	0.15497	0.977264	4.40736	0.221735	0.82452	NA
Smp_329840	DNA-binding protein RFX7	4.47355	-0.455496	1.02345	-0.445061	0.656276	NA
Smp_318740	Serine/threonine-protein phosphatase rdgC	0	NA	NA	NA	NA	NA
Smp_301310	Hypothetical protein	0	NA	NA	NA	NA	NA
Smp_320630	Serine hydroxymethyltransferase 2	0	NA	NA	NA	NA	NA
Smp_320640	Protein regulator of cytokinesis 1	3.27472	-0.889268	1.39419	-0.637837	0.523579	NA
Smp_320840	Selenocysteine-specific elongation factor	0.398851	1.48331	4.32871	0.342669	0.731848	NA
Smp_320930	Uncharacterized protein YHR182W	0	NA	NA	NA	NA	NA
Smp_309910	tRNA (cytosine(34)-C(5))-methyltransferase	0	NA	NA	NA	NA	NA
Smp_320960	Peptide deformylase	0	NA	NA	NA	NA	NA
Smp_303520	Small integral membrane protein 15	3.69416	1.06867	1.37736	0.775885	0.437817	NA
Smp_321380	Serine/arginine-rich splicing factor 1	0	NA	NA	NA	NA	NA
Smp_321570	Ornithine cyclodeaminase 2	0.326866	0.0155321	4.40736	0.00352413	0.997188	NA
Smp_321580	C-mannosyltransferase dpy-19	0.331877	0.0154951	4.40736	0.00351574	0.997195	NA
Smp_321590	DNA repair protein complementing XP-G cells homolog	0	NA	NA	NA	NA	NA
Smp_321710	Germinal center kinase 3	0.170669	0.977264	4.40736	0.221735	0.82452	NA
Smp_324910	Glycosyltransferase 1 domain-containing protein 1	3.00388	-0.234875	1.05357	-0.222934	0.823587	NA
Smp_325230	Flotillin-2	0.160625	-1.84277	4.36808	-0.421873	0.673118	NA
Smp_325430	SVP1-like protein 2	0	NA	NA	NA	NA	NA
Smp_309870	Probable phosphoinositide phosphatase SAC9	1.77867	-2.19703	1.89321	-1.16048	0.245854	NA
Smp_327200	Fanconi anemia group J protein homolog	1.0613	-1.50328	2.84394	-0.528589	0.59709	NA
Smp_327220	3-phosphoshikimate 1-carboxyvinyltransferase	0.4107	-1.84234	3.70708	-0.49698	0.619203	NA
Smp_327230	3-phosphoshikimate 1-carboxyvinyltransferase	0.158716	0.977264	4.40736	0.221735	0.82452	NA
Smp_309950	Chromosome-associated kinesin KIF4	2.29155	-0.888256	1.44348	-0.615356	0.538319	NA
Smp_093620	Serine/threonine-protein kinase 36	1.42366	0.667668	1.83243	0.364362	0.715588	NA
Smp_327250	ATP-dependent zinc metalloprotease FtsH 1	0	NA	NA	NA	NA	NA
Smp_331970	Very-long-chain 3-oxoacyl-CoA reductase	0	NA	NA	NA	NA	NA
Smp_168550	Very-long-chain 3-oxoacyl-CoA reductase	1.68769	0.443727	1.69006	0.262552	0.792896	NA
Smp_327280	Alpha-(1,6)-fucosyltransferase	1.95118	0.10117	2.43647	0.0415231	0.966879	NA
Smp_138720	Lysine--tRNA ligase	0	NA	NA	NA	NA	NA
Smp_327340	Aspartate--tRNA ligase, mitochondrial	0	NA	NA	NA	NA	NA
Smp_327370	Xanthine dehydrogenase 1	4.59883	0.977319	4.40736	0.221747	0.824511	NA
Smp_327390	Craniofacial development protein 2	0	NA	NA	NA	NA	NA
Smp_327410	#N/A	0	NA	NA	NA	NA	NA
Smp_327420	Cap-specific mRNA (nucleoside-2'-O-)-methyltransferase 1A	0.0932969	0.0155139	4.40736	0.00352	0.997191	NA
Smp_327430	Bone morphogenetic protein 2	0	NA	NA	NA	NA	NA
Smp_347490	Plasminogen activator inhibitor 2, macrophage	1.93423	-1.02155	2.13833	-0.477731	0.632842	NA
Smp_327450	Cap-specific mRNA (nucleoside-2'-O-)-methyltransferase 1A	0.170669	0.977264	4.40736	0.221735	0.82452	NA
Smp_327460	G-patch domain-containing protein C1486.03	2.8198	-0.436533	1.52118	-0.28697	0.774135	NA
Smp_327470	G-patch domain-containing protein C1486.03	0	NA	NA	NA	NA	NA
Smp_327490	Epithelial splicing regulatory protein 1	2.27029	0.2898	1.49078	0.194395	0.845867	NA
Smp_327510	Iodotyrosine deiodinase 1	0	NA	NA	NA	NA	NA
Smp_181720	Quinolinate synthase A	0	NA	NA	NA	NA	NA
Smp_327520	Tyrosine-protein phosphatase non-receptor type 13	0	NA	NA	NA	NA	NA
Smp_327540	Phosphatidylserine decarboxylase proenzyme	2.79512	1.48135	2.24133	0.660924	0.508661	NA
Smp_327550	#N/A	4.12215	0.0154953	2.27063	0.00682421	0.994555	NA
Smp_327580	DNA-directed RNA polymerase subunit beta	3.78949	-0.50061	1.1013	-0.454564	0.649423	NA
Smp_327600	#N/A	0.312465	0.0155315	4.40736	0.00352399	0.997188	NA
Smp_085410	Transcription factor bHLH129	1.67344	3.402	3.6123	0.941782	0.346304	NA
Smp_327630	Protein jagged-1	0.233652	0.0154859	4.40736	0.00351364	0.997197	NA
Smp_310150	G-patch domain-containing protein C1486.03	0	NA	NA	NA	NA	NA
Smp_337230	Meiotic recombination protein SPO11	46.855	-3.66188	1.6081	-2.27714	NA	NA
Smp_327700	Multidrug resistance protein D	0	NA	NA	NA	NA	NA
Smp_327710	Thymidylate synthase	0	NA	NA	NA	NA	NA
Smp_327720	Protein-tyrosine sulfotransferase A	1.72867	3.20557	2.49302	1.28582	0.198507	NA
Smp_346290	COUP-TFI	1.6132	-2.3138	2.65953	-0.870003	0.384299	NA
Smp_327780	Gamma-soluble NSF attachment protein	1.01875	0.722142	2.31105	0.312474	0.754681	NA
Smp_327790	Hypothetical protein	0	NA	NA	NA	NA	NA
Smp_337360	Neprilysin	1.22315	-1.34027	2.40036	-0.558361	0.576598	NA
Smp_173160	Endothelin-converting enzyme 1	52.4823	-6.55031	2.31854	-2.82519	NA	NA
Smp_021060	Tubulointerstitial nephritis antigen-like	0.0807968	-0.946273	4.40736	-0.214703	0.829999	NA
Smp_021280	Protein ARV1	0	NA	NA	NA	NA	NA
Smp_133720	Zinc finger protein 333	0.420327	1.87035	4.33087	0.431864	0.66584	NA
Smp_316140	Eggshell protein	0	NA	NA	NA	NA	NA
Smp_316150	Eggshell protein	0	NA	NA	NA	NA	NA
Smp_316160	Eggshell protein	0	NA	NA	NA	NA	NA
Smp_316170	Eggshell protein	0	NA	NA	NA	NA	NA
Smp_187950	Bile salt export pump	0	NA	NA	NA	NA	NA
Smp_245570	Probable ATP-dependent DNA helicase HFM1	3.08062	0.119786	1.15432	0.103771	0.917351	NA
Smp_039470	Protein sine oculis	0.0889167	0.0155139	4.40736	0.00352	0.997191	NA
Smp_327860	#N/A	0.3473	0.0154951	4.40736	0.00351574	0.997195	NA
Smp_072100	CCR4-NOT transcription complex subunit 1	2.44589	1.36818	1.29043	1.06025	0.28903	NA
Smp_333790	ALX homeobox protein 1	1.03136	-0.524629	2.21	-0.237389	0.812355	NA
Smp_327870	#N/A	0	NA	NA	NA	NA	NA
Smp_335330	Endothelin-converting enzyme homolog	0.0881751	-0.946273	4.40736	-0.214703	0.829999	NA
Smp_171130	Transcription factor glial cells missing	0.256234	1.89988	4.3657	0.435183	0.66343	NA
Smp_310740	Endothelin-converting enzyme homolog	2.47176	-0.450218	1.42705	-0.315489	0.75239	NA
Smp_327910	Kell blood group glycoprotein homolog	0.406627	1.48331	4.32871	0.342669	0.731848	NA
Smp_327920	Endothelin-converting enzyme homolog	0.0724503	-0.946273	4.40736	-0.214703	0.829999	NA
Smp_157450	Endothelin-converting enzyme 2	0.0745162	0.0155139	4.40736	0.00352	0.997191	NA
Smp_170490	Neprilysin-2	0.489178	0.861927	3.57897	0.240831	0.809686	NA
Smp_344860	Endothelin-converting enzyme 2	2.06513	0.16421	1.28581	0.127709	0.89838	NA
Smp_315860	Zinc finger protein ZIC 5	3.98997	-0.84689	1.08924	-0.777506	0.43686	NA
Smp_327980	Increased sodium tolerance protein 2	0	NA	NA	NA	NA	NA
Smp_147200	Lamin-B2	0	NA	NA	NA	NA	NA
Smp_328060	UBX domain-containing protein 11	0.242743	1.89988	4.3657	0.435183	0.66343	NA
Smp_147340	Gamma-tubulin complex component 3 homolog	0.0807968	-0.946273	4.40736	-0.214703	0.829999	NA
Smp_156730	Phosphatidylinositol 4-kinase PIK1alpha	0.0840275	0.977255	4.40736	0.221733	0.824522	NA
Smp_098570	Sodium/bile acid cotransporter	0.0866417	0.0155139	4.40736	0.00352	0.997191	NA
Smp_328090	UPF0145 protein lse_0194	4.37204	0.151807	1.1519	0.131788	0.895152	NA
Smp_124420	Angiotensin-converting enzyme	0.0777963	0.977255	4.40736	0.221733	0.824522	NA
Smp_124380	Leucine-rich repeat-containing protein 63	3.52149	-0.844148	1.03185	-0.818092	0.413305	NA
Smp_129700	Protein-tyrosine sulfotransferase A	1.63624	-2.57272	1.76792	-1.45522	0.145608	NA
Smp_013810	Hypothetical protein	0.15169	0.0155232	4.40736	0.00352212	0.99719	NA
Smp_328130	N-alpha-acetyltransferase, 35 NatC auxiliary subunit homolog	0.0840275	0.977255	4.40736	0.221733	0.824522	NA
Smp_328140	Endothelin-converting enzyme 2	0.896925	-0.0532162	3.18232	-0.0167225	0.986658	NA
Smp_328150	Endothelin-converting enzyme 2	4.72484	0.0315186	2.0377	0.0154677	0.987659	NA
Smp_061400	Hypothetical protein	0.0906644	0.0155139	4.40736	0.00352	0.997191	NA
Smp_061390	Putative ZDHHC-type palmitoyltransferase 5	0.248801	-2.47103	4.32575	-0.571238	0.567839	NA
Smp_201530	Pentatricopeptide repeat-containing protein At2g17140	0.171093	0.977264	4.40736	0.221735	0.82452	NA
Smp_201520	Hypothetical protein	0.0881751	-0.946273	4.40736	-0.214703	0.829999	NA
Smp_245730	GPI mannosyltransferase 4	1.22008	1.46849	1.90782	0.76972	0.441466	NA
Smp_247300	Manganese-transporting ATPase 13A1	0.516013	-0.629116	3.44067	-0.182847	0.854918	NA
Smp_247350	MDS1 and EVI1 complex locus protein EVI1	0.778392	-0.880132	3.25203	-0.270641	0.786667	NA
Smp_328190	4-hydroxybenzoate octaprenyltransferase	0	NA	NA	NA	NA	NA
Smp_342390	Hypothetical protein	3.14273	-0.539539	1.18973	-0.453497	0.650191	NA
Smp_128820	Acetylglutamate kinase	0	NA	NA	NA	NA	NA
Smp_128830	Acetylglutamate kinase	0.674554	-0.574738	2.89021	-0.198857	0.842374	NA
Smp_048870	Protein CutA homolog	0	NA	NA	NA	NA	NA
Smp_201760	Palmitoyltransferase ZDHHC5	0.0932969	0.0155139	4.40736	0.00352	0.997191	NA
Smp_014410	Disease resistance protein RLM3	3.84264	0.236206	1.20843	0.195465	0.845029	NA
Smp_328320	30S ribosomal protein S17e	0.490437	1.87046	3.56883	0.524111	0.600201	NA
Smp_045470	Homeobox protein prospero homolog 1	2.93385	-0.236187	1.22415	-0.192939	0.847007	NA
Smp_146650	Leucine-rich repeat-containing protein 74B	0.161594	-1.85185	4.36733	-0.424023	0.671549	NA
Smp_113610	Cyclic dof factor 2	0	NA	NA	NA	NA	NA
Smp_201450	Nuclear protein localization protein 4	0.0815417	0.977255	4.40736	0.221733	0.824522	NA
Smp_344680	Zinc finger CW-type PWWP domain protein 1	3.75191	0.140524	1.00595	0.139692	0.888903	NA
Smp_175400	UDP-N-acetylmuramoylalanine--D-glutamate ligase	0.0932969	0.0155139	4.40736	0.00352	0.997191	NA
Smp_096920	Protein FraH	0.64896	0.000356228	2.45152	0.000145309	0.999884	NA
Smp_332020	Acetylcholine receptor subunit alpha-like 2	3.74859	0.651328	1.03919	0.626768	0.530812	NA
Smp_337540	NADH-quinone oxidoreductase subunit C/D	0.822664	2.51029	2.79567	0.89792	0.369228	NA
Smp_146350	Histidine--tRNA ligase	0.334152	0.0154953	4.40736	0.00351577	0.997195	NA
Smp_343870	Neurogenic locus notch homolog protein 3	4.03756	0.481611	1.05354	0.457137	0.647573	NA
Smp_328390	Multifunctional CCA protein	0.589018	-0.611031	3.36887	-0.181376	0.856073	NA
Smp_047640	Ferritin-2 heavy chain	1.21023	-1.2302	2.35579	-0.522205	0.601528	NA
Smp_311630	Ferritin-2 heavy chain	5251.68	-3.30427	1.24052	-2.66362	NA	NA
Smp_311640	Ferritin-2 heavy chain	2908.92	-3.53881	1.30878	-2.7039	NA	NA
Smp_147640	Homeobox even-skipped homolog protein 1	1.43675	-1.37494	2.28655	-0.601314	0.547631	NA
Smp_328430	Protein-tyrosine sulfotransferase A	0.839586	1.90863	2.82842	0.674804	0.499801	NA
Smp_335360	Kunitz-type serine protease inhibitor textilinin-2	0	NA	NA	NA	NA	NA
Smp_328440	Kunitz-type conkunitzin-S1	0.0889167	0.0155139	4.40736	0.00352	0.997191	NA
Smp_328450	Kunitz-type serine protease inhibitor Vur-KIn	0	NA	NA	NA	NA	NA
Smp_328460	Kunitz-type conkunitzin-S1	0	NA	NA	NA	NA	NA
Smp_328470	Kunitz-type serine protease inhibitor Vur-KIn	0.0889167	0.0155139	4.40736	0.00352	0.997191	NA
Smp_147710	Kunitz-type serine protease inhibitor LmKTT-1a	1.18615	-1.29285	2.23374	-0.578781	0.562737	NA
Smp_328480	Kunitz-type serine protease inhibitor LmKTT-1a	0	NA	NA	NA	NA	NA
Smp_328490	Kunitz-type serine protease inhibitor LmKTT-1a	0	NA	NA	NA	NA	NA
Smp_332350	Kunitz-type serine protease inhibitor Vur-KIn	0	NA	NA	NA	NA	NA
Smp_311700	Kunitz-type serine protease inhibitor Vur-KIn	0	NA	NA	NA	NA	NA
Smp_328510	Zinc finger protein 711	0	NA	NA	NA	NA	NA
Smp_328520	Zinc finger protein 711	0	NA	NA	NA	NA	NA
Smp_140730	Homeobox protein bagpipe	2.04983	-0.182156	1.62784	-0.111901	0.910902	NA
Smp_155640	Putative RNA-binding protein 15	0	NA	NA	NA	NA	NA
Smp_062240	Putative RNA-binding protein 15B	0	NA	NA	NA	NA	NA
Smp_181730	Probable acetolactate synthase small subunit	0	NA	NA	NA	NA	NA
Smp_205560	Hypothetical protein	0	NA	NA	NA	NA	NA
Smp_242960	Citrinin polyketide synthase	1.83968	1.87632	2.63717	0.71149	0.476781	NA
Smp_214320	Coiled-coil domain-containing protein 80	0.338482	0.977282	4.40736	0.221739	0.824517	NA
Smp_311860	Protein gooseberry-neuro	2.5569	-0.517918	1.52999	-0.33851	0.734979	NA
Smp_201690	Probable phospholipid-transporting ATPase VA	0.0932969	0.0155139	4.40736	0.00352	0.997191	NA
Smp_328620	NADH-quinone oxidoreductase subunit B	2.57082	-0.74581	1.4513	-0.513891	0.607328	NA
Smp_346780	Homeobox protein ceh-1 (Fragment)	0.668716	0.977288	3.32279	0.294117	0.768669	NA
Smp_328640	Undecaprenyl-diphosphatase	0.397642	-0.946242	4.40736	-0.214696	0.830004	NA
Smp_179440	Cystatin-8	0.255614	-1.90896	4.36273	-0.437562	0.661704	NA
Smp_174460	Vacuolar protein sorting-associated protein 13B	0.166091	0.0155232	4.40736	0.00352212	0.99719	NA
Smp_201670	Chaperone protein DnaJ	0	NA	NA	NA	NA	NA
Smp_328670	Uncharacterized protein R06F6.7	0	NA	NA	NA	NA	NA
Smp_335380	Frataxin, mitochondrial	2.41004	0.508644	1.3979	0.363864	0.71596	NA
Smp_032670	Immunoglobulin G-binding protein A	0.168055	1.91905	4.36415	0.439731	0.660132	NA
Smp_340640	Serine protease/ABC transporter B family protein tagA	0	NA	NA	NA	NA	NA
Smp_328680	Genome polyprotein	0	NA	NA	NA	NA	NA
Smp_336060	Protein IWS1 homolog	0.330431	2.42425	4.32989	0.559887	0.575557	NA
Smp_332410	Uncharacterized protein C9E9.15	0	NA	NA	NA	NA	NA
Smp_312140	Uncharacterized protein C9E9.15	0.245235	0.0154859	4.40736	0.00351364	0.997197	NA
Smp_088700	Type 2 topoisomerase subunit A	0	NA	NA	NA	NA	NA
Smp_170420	DNA gyrase subunit A	0.0840275	0.977255	4.40736	0.221733	0.824522	NA
Smp_328700	Toll-like receptor 9	3.21018	-0.155046	1.2652	-0.122547	0.902466	NA
Smp_336070	Sodium/potassium/calcium exchanger 4	2.67188	0.0155468	3.79303	0.00409877	0.99673	NA
Smp_328710	Sodium/potassium/calcium exchanger 4	1.067	0.0155486	4.40736	0.00352788	0.997185	NA
Smp_094390	Sodium/potassium/calcium exchanger 3	0	NA	NA	NA	NA	NA
Smp_321120	Hypothetical protein	0	NA	NA	NA	NA	NA
Smp_324830	Kunitz-type serine protease inhibitor Vur-KIn	0.177306	0.0155232	4.40736	0.00352212	0.99719	NA
Smp_324940	Genome polyprotein	0.468374	-0.880515	3.63097	-0.242501	0.808392	NA
Smp_324950	50S ribosomal protein L18	0.0724503	-0.946273	4.40736	-0.214703	0.829999	NA
Smp_324960	Hypothetical protein	0.0777963	0.977255	4.40736	0.221733	0.824522	NA
Smp_324970	UDP-N-acetylglucosamine--N-acetylmuramyl-(pentapeptide) pyrophosphoryl-undecaprenol N-acetylglucosamine transferase	0.671712	0.105188	2.95252	0.0356263	0.97158	NA
Smp_307470	UDP-N-acetylglucosamine--N-acetylmuramyl-(pentapeptide) pyrophosphoryl-undecaprenol N-acetylglucosamine transferase	0	NA	NA	NA	NA	NA
Smp_325080	Nuclear transition protein 2	0.235674	0.0155276	4.40736	0.0035231	0.997189	NA
Smp_325090	Protein ARV1	0	NA	NA	NA	NA	NA
Smp_307570	tRNA pseudouridine(32) synthase, mitochondrial	1.21966	-2.16156	2.02417	-1.06787	0.285579	NA
Smp_327070	Endothelin-converting enzyme-like 1	0.726319	-2.15441	2.78525	-0.773508	0.439222	NA
Smp_332040	Very-long-chain 3-oxoacyl-CoA reductase	0	NA	NA	NA	NA	NA
Smp_328780	Cingulin	0	NA	NA	NA	NA	NA
Smp_317880	RNA pseudouridylate synthase domain-containing protein 2	0	NA	NA	NA	NA	NA
Smp_317890	Endothelin-converting enzyme homolog	0	NA	NA	NA	NA	NA
Smp_334870	Calcium-dependent secretion activator 1	0.165971	0.0154765	4.40736	0.00351152	0.997198	NA
Smp_320850	Phenylalanine--tRNA ligase beta subunit	0.259636	-1.90896	4.36273	-0.437562	0.661704	NA
Smp_303560	Junction plakoglobin	0.170669	0.977264	4.40736	0.221735	0.82452	NA
Smp_321560	Dynein heavy chain 2, axonemal	0.255102	0.977273	4.40736	0.221737	0.824519	NA
Smp_322530	Protein SPA2	0	NA	NA	NA	NA	NA
Smp_324800	E3 ubiquitin-protein ligase RFWD3	0	NA	NA	NA	NA	NA
Smp_316650	E3 ubiquitin-protein ligase RFWD3	1.48685	0.0589163	2.21764	0.0265671	0.978805	NA
Smp_326850	DDB1- and CUL4-associated factor 13	0.906321	-1.51338	2.5871	-0.584972	0.558567	NA
Smp_326940	Malolactic enzyme	0.338284	0.0155378	4.40736	0.00352542	0.997187	NA
Smp_325540	5-hydroxytryptamine receptor 2C	0	NA	NA	NA	NA	NA
Smp_325550	Probable amino-acid ABC transporter permease protein y4tF	0	NA	NA	NA	NA	NA
Smp_325560	Probable amino-acid ABC transporter permease protein y4tF	0	NA	NA	NA	NA	NA
Smp_325580	Probable amino-acid ABC transporter permease protein y4tF	0	NA	NA	NA	NA	NA
Smp_307620	Hypothetical protein	0	NA	NA	NA	NA	NA
Smp_307630	DNA-directed RNA polymerase I subunit RPA12	0.848635	0.0910482	2.39891	0.037954	0.969724	NA
Smp_335220	3-hydroxyacyl-[acyl-carrier-protein] dehydratase FabZ	0.0889167	0.0155139	4.40736	0.00352	0.997191	NA
Smp_246770	C type lectin	13.0918	-2.99158	1.90245	-1.57249	NA	NA
Smp_191400	TATA box-binding protein-associated factor RNA polymerase I subunit B	2.19877	3.37954	2.03863	1.65774	0.097369	NA
Smp_325610	tRNA modification GTPase MnmE	0.687424	0.576661	2.5834	0.223218	0.823366	NA
Smp_325620	Probable transaldolase	0	NA	NA	NA	NA	NA
Smp_325630	Transcription factor GTE7	0	NA	NA	NA	NA	NA
Smp_347580	Uncharacterized protein C17orf98	0	NA	NA	NA	NA	NA
Smp_347250	Alstrom syndrome protein 1	2.15141	2.81056	2.61291	1.07564	0.282087	NA
Smp_138000	E3 ubiquitin-protein ligase NEDD4	0	NA	NA	NA	NA	NA
Smp_204840	Pentatricopeptide repeat-containing protein At1g74630	2.06184	-0.633614	1.63034	-0.388638	0.697544	NA
Smp_138060	MEG-3 (Grail) family	0.322316	0.0155319	4.40736	0.00352409	0.997188	NA
Smp_138070	MEG-3 (Grail) family	0.904028	-3.09329	2.69438	-1.14805	0.250947	NA
Smp_138080	MEG-3 (Grail) family	0	NA	NA	NA	NA	NA
Smp_325690	Phospholipase B1, membrane-associated	0.246366	0.938088	4.3657	0.214877	0.829863	NA
Smp_325700	Outer capsid protein VP4	0.0771741	0.0155139	4.40736	0.00352	0.997191	NA
Smp_029400	Mannonate dehydratase	3.04655	-1.03601	1.17449	-0.8821	0.377723	NA
Smp_138140	Homeobox protein MOX-2	0.31344	-0.946248	4.40736	-0.214697	0.830003	NA
Smp_108390	Histone H2B.1/H2B.2	0.601521	0.932646	2.72405	0.342374	0.732069	NA
Smp_104530	Putative ion channel POLLUX-like 1	0	NA	NA	NA	NA	NA
Smp_346240	Adenylosuccinate synthetase	0.0840275	0.977255	4.40736	0.221733	0.824522	NA
Smp_094250	3-phosphoinositide-dependent protein kinase 1	0	NA	NA	NA	NA	NA
Smp_325740	Membrane-bound O-acyltransferase domain-containing protein 2	0.515768	1.8804	4.12301	0.456075	0.648336	NA
Smp_204420	Hypothetical protein	0.245851	2.47221	4.3272	0.571317	0.567785	NA
Smp_179580	2-C-methyl-D-erythritol 4-phosphate cytidylyltransferase	0	NA	NA	NA	NA	NA
Smp_325770	HTH-type transcriptional repressor PurR	0.530801	0.0155116	4.16479	0.00372447	0.997028	NA
Smp_124510	Alpha-amylase	1.59146	3.36151	2.55855	1.31384	0.188901	NA
Smp_167490	T-cell immunomodulatory protein	0	NA	NA	NA	NA	NA
Smp_345730	Phosphopentomutase	0	NA	NA	NA	NA	NA
Smp_167530	Acetylglutamate kinase	2.6845	-2.63594	1.5865	-1.66148	0.0966168	NA
Smp_112480	Uncharacterized protein U95	0	NA	NA	NA	NA	NA
Smp_205410	Hypothetical protein	1.71679	0.462708	1.7615	0.262679	0.792798	NA
Smp_190390	3-octaprenyl-4-hydroxybenzoate carboxy-lyase	0	NA	NA	NA	NA	NA
Smp_194700	Cyclic nucleotide-gated cation channel alpha-3	1.25914	0.0154953	2.72254	0.00569146	0.995459	NA
Smp_201940	Uncharacterized protein KIAA1109	0	NA	NA	NA	NA	NA
Smp_082410	Hypothetical protein	0.0840275	0.977255	4.40736	0.221733	0.824522	NA
Smp_337690	tRNA modification GTPase MnmE	0.166713	0.977264	4.40736	0.221735	0.82452	NA
Smp_073920	Sodium/potassium-transporting ATPase subunit beta-1	0	NA	NA	NA	NA	NA
Smp_137860	Chaperone protein DnaK	1.2511	-0.263727	1.71907	-0.153413	0.878073	NA
Smp_137850	Pre-mRNA-splicing regulator female-lethal(2)D	0	NA	NA	NA	NA	NA
Smp_175500	Transcription factor GATA-4	0.98592	-2.67052	2.37399	-1.12491	0.260628	NA
Smp_132230	homeobox domain containing protein	1.57314	0.947203	1.91973	0.493405	0.621726	NA
Smp_132340	Uncharacterized protein aq_1570	1.22514	0.0280167	1.65856	0.0168921	0.986523	NA
Smp_132360	Putative defense protein 3	0.577687	-0.01275	3.02548	-0.00421422	0.996638	NA
Smp_325960	Tetratricopeptide repeat protein 16	0	NA	NA	NA	NA	NA
Smp_204880	4-diphosphocytidyl-2-C-methyl-D-erythritol kinase	0.0840275	0.977255	4.40736	0.221733	0.824522	NA
Smp_308310	Motor neuron and pancreas homeobox protein 1	0.774823	1.52693	2.89114	0.52814	0.597402	NA
Smp_325970	Uncharacterized 55.8 kDa protein in cps region	0.174839	0.977264	4.40736	0.221735	0.82452	NA
Smp_162540	Tektin-3	1.40589	-0.980258	1.60556	-0.610541	0.541503	NA
Smp_337640	Ferredoxin--NADP reductase, leaf isozyme, chloroplastic	2.43111	-0.285855	1.53595	-0.186109	0.852359	NA
Smp_075060	Glutamine-dependent NAD(+) synthetase	2.25809	1.32326	1.65616	0.798992	0.424295	NA
Smp_202010	Tyrosine-protein kinase receptor TYRO3	1.67802	-1.4254	1.74431	-0.817171	0.413831	NA
Smp_096050	Ubiquitin-activating enzyme E1 2	0	NA	NA	NA	NA	NA
Smp_325990	Replicase polyprotein 1a	0	NA	NA	NA	NA	NA
Smp_326000	Homeobox protein Hox-C3a	0	NA	NA	NA	NA	NA
Smp_326010	Hypothetical protein	0	NA	NA	NA	NA	NA
Smp_145910	Protein-tyrosine sulfotransferase 2	0.403053	2.43804	4.32911	0.563173	0.573317	NA
Smp_343900	Hypothetical protein	0.149032	0.0155212	4.40736	0.00352167	0.99719	NA
Smp_342430	Phosphoribosylamine--glycine ligase	3.11494	-2.10556	1.70055	-1.23817	0.215655	NA
Smp_246660	LIM/homeobox protein Lhx1	4.31379	-1.42142	1.04806	-1.35623	0.175024	NA
Smp_013600	Homeobox protein HMX1	0.0777963	0.977255	4.40736	0.221733	0.824522	NA
Smp_326120	Phosphoribosylformylglycinamidine cyclo-ligase	0.163115	-0.946264	4.40736	-0.214701	0.83	NA
Smp_106050	Thioredoxin-like protein 4A	0	NA	NA	NA	NA	NA
Smp_308480	Transcription-associated protein 1	0	NA	NA	NA	NA	NA
Smp_308490	Mucin-1	0.171093	0.977264	4.40736	0.221735	0.82452	NA
Smp_326150	LRP2-binding protein	0.348122	0.977282	4.40736	0.221739	0.824517	NA
Smp_326160	Arylsulfatase A	0.0807968	-0.946273	4.40736	-0.214703	0.829999	NA
Smp_192010	Putative defense protein 3	0	NA	NA	NA	NA	NA
Smp_326170	Lysosomal aspartic protease	0.165747	-0.946264	4.40736	-0.214701	0.83	NA
Smp_129160	Protein NRDE2 homolog	0	NA	NA	NA	NA	NA
Smp_326190	Diaminopimelate epimerase	1.37449	-1.95671	2.40429	-0.813843	0.415735	NA
Smp_308590	Myotubularin-related protein 4	0.152313	0.977264	4.40736	0.221735	0.82452	NA
Smp_335460	secretory glycoprotein kappa-5	0	NA	NA	NA	NA	NA
Smp_308690	Serine/threonine-protein phosphatase 2A 55 kDa regulatory subunit B alpha isoform (Fragment)	0.0866417	0.0155139	4.40736	0.00352	0.997191	NA
Smp_335470	secretory glycoprotein kappa-5	0	NA	NA	NA	NA	NA
Smp_335480	secretory glycoprotein kappa-5	0	NA	NA	NA	NA	NA
Smp_308700	Serine/threonine-protein phosphatase 2A 55 kDa regulatory subunit B alpha isoform (Fragment)	0	NA	NA	NA	NA	NA
Smp_335490	secretory glycoprotein kappa-5	0	NA	NA	NA	NA	NA
Smp_326220	DNA repair protein XRCC1	0.570368	0.0154961	3.06838	0.00505026	0.99597	NA
Smp_335500	secretory glycoprotein kappa-5	0	NA	NA	NA	NA	NA
Smp_326230	DNA repair protein XRCC1	0	NA	NA	NA	NA	NA
Smp_335510	secretory glycoprotein kappa-5	0	NA	NA	NA	NA	NA
Smp_344300	secretory glycoprotein kappa-5	0	NA	NA	NA	NA	NA
Smp_345930	Membrane protein insertase YidC	3.15753	0.682618	1.16312	0.586883	0.557282	NA
Smp_326270	Hypothetical protein	0.385406	-0.388785	4.29209	-0.0905816	0.927825	NA
Smp_156310	LIM domain kinase 1	0.31478	-0.946247	4.40736	-0.214697	0.830003	NA
Smp_308750	1-deoxy-D-xylulose-5-phosphate synthase	0	NA	NA	NA	NA	NA
Smp_308760	Pentatricopeptide repeat-containing protein At4g19220, mitochondrial	0	NA	NA	NA	NA	NA
Smp_326300	Phosphatidylinositol 3-kinase regulatory subunit beta	0	NA	NA	NA	NA	NA
Smp_214390	Labial-like protein	1.85482	-0.95273	1.52865	-0.623249	0.533121	NA
Smp_123460	Peptidyl-tRNA hydrolase	0	NA	NA	NA	NA	NA
Smp_002860	Sugar fermentation stimulation protein A	0	NA	NA	NA	NA	NA
Smp_212320	DNA-directed RNA polymerase III subunit RPC1	0.982126	0.564828	2.25445	0.250539	0.80217	NA
Smp_165180	Acetylglutamate kinase	3.71896	0.430669	1.11258	0.387091	0.698689	NA
Smp_345590	Ribonuclease P protein component	0.163816	0.0155232	4.40736	0.00352212	0.99719	NA
Smp_331930	Hypothetical protein	0	NA	NA	NA	NA	NA
Smp_183870	TOM1-like protein 1	0	NA	NA	NA	NA	NA
Smp_341780	Probable isoprenylcysteine alpha-carbonyl methylesterase ICMEL1	0.0807968	-0.946273	4.40736	-0.214703	0.829999	NA
Smp_346730	Chaperone protein DnaK	0	NA	NA	NA	NA	NA
Smp_185460	Zinc finger protein 646	0	NA	NA	NA	NA	NA
Smp_346550	Hypothetical protein	0.502517	0.015508	4.2318	0.00366464	0.997076	NA
Smp_347470	Homeobox protein SMOX-4 (Fragment)	0.862518	1.88821	3.60379	0.523951	0.600312	NA
Smp_340620	Hypothetical protein	1.47063	-0.485678	1.89188	-0.256718	0.797397	NA
Smp_029970	Protein pad-1	0.183961	0.0155233	4.40736	0.00352214	0.99719	NA
Smp_030030	TM2 domain-containing protein CG11103	0	NA	NA	NA	NA	NA
Smp_311980	PR domain zinc finger protein 14	2.38474	0.0238905	1.23358	0.0193668	0.984549	NA
Smp_120960	Exosome complex component MTR3	0	NA	NA	NA	NA	NA
Smp_030350	serine protease	1.84866	1.02061	1.48637	0.686643	0.492308	NA
Smp_326450	Exonuclease 3'-5' domain-containing protein 2	0	NA	NA	NA	NA	NA
Smp_326460	Exonuclease 3'-5' domain-containing protein 2	0.0724503	-0.946273	4.40736	-0.214703	0.829999	NA
Smp_326470	Exonuclease 3'-5' domain-containing protein 2	0	NA	NA	NA	NA	NA
Smp_326480	Exonuclease 3'-5' domain-containing protein 2	0.179939	0.0155232	4.40736	0.00352212	0.99719	NA
Smp_309100	Heat shock 70 kDa protein 3	0.167439	-0.946264	4.40736	-0.214701	0.83	NA
Smp_343230	F-box protein At1g54550	1.17488	-0.304087	2.49618	-0.121821	0.903041	NA
Smp_341710	Pentatricopeptide repeat-containing protein ELI1, chloroplastic	0.273235	0.0155329	4.40736	0.0035243	0.997188	NA
Smp_326490	Hormone-sensitive lipase	0.333909	-1.84276	4.36808	-0.421869	0.673121	NA
Smp_159830	MEG-2 (ESP15) family	0	NA	NA	NA	NA	NA
Smp_159800	MEG-2 (ESP15) family	0	NA	NA	NA	NA	NA
Smp_326510	Potassium-transporting ATPase KdpC subunit	0	NA	NA	NA	NA	NA
Smp_180310	MEG 2 (ESP15) family	0.244625	2.46568	4.32756	0.569761	0.56884	NA
Smp_180340	MEG 2 (ESP15) family	0.162339	0.0154765	4.40736	0.00351152	0.997198	NA
Smp_180320	MEG-2 (ESP15) family	1.62581	-0.384069	1.72932	-0.222093	0.824241	NA
Smp_309120	Trans-1,2-dihydrobenzene-1,2-diol dehydrogenase	0	NA	NA	NA	NA	NA
Smp_000560	Probable GTP 3',8-cyclase	0	NA	NA	NA	NA	NA
Smp_185930	UPF0178 protein PSHAb0045	2.35317	0.470928	1.43474	0.328232	0.742736	NA
Smp_162070	Endoplasmic reticulum aminopeptidase 2	0.672627	-2.90244	2.87728	-1.00874	0.313099	NA
Smp_000500	Vacuolating cytotoxin autotransporter	3.59888	0.559283	1.29185	0.43293	0.665066	NA
Smp_122320	SLAIN motif-containing protein-like	0.330918	0.938097	4.36569	0.214879	0.829861	NA
Smp_122280	E3 ubiquitin-protein ligase RNF6	3.61104	0.810405	1.34278	0.603528	0.546157	NA
Smp_340010	Putative eggshell protein	0.662811	-0.411342	3.88666	-0.105834	0.915714	NA
Smp_000390	50S ribosomal protein L34e	0.249597	2.49248	4.3261	0.576149	0.564515	NA
Smp_326570	Hypothetical protein	1.7707	1.9374	2.07291	0.934629	0.34998	NA
Smp_112450	CUB and sushi domain-containing protein 1	2.67241	4.64391	2.36751	1.96152	0.0498188	NA
Smp_307900	female-specific protein 800 (fs800)	0.793992	1.14931	3.18725	0.360596	0.718402	NA
Smp_332440	Hypothetical protein	0.0807968	-0.946273	4.40736	-0.214703	0.829999	NA
Smp_309250	Hypothetical protein	0	NA	NA	NA	NA	NA
Smp_326600	Female-specific protein 800	0	NA	NA	NA	NA	NA
Smp_000250	Phosphogluconate dehydratase	0	NA	NA	NA	NA	NA
Smp_122190	Histone acetyltransferase KAT6A	0	NA	NA	NA	NA	NA
Smp_083870	leucine aminopeptidase 2	2.1912	0.202312	1.42627	0.141847	0.887201	NA
Smp_083880	Octopamine receptor Oamb	1.31204	-0.640165	2.14679	-0.298196	0.765553	NA
Smp_167670	Trehalase	0	NA	NA	NA	NA	NA
Smp_177720	Probable G-protein coupled receptor 21	0	NA	NA	NA	NA	NA
Smp_083940	C3a anaphylatoxin chemotactic receptor	0.252	1.88049	4.36728	0.430585	0.66677	NA
Smp_326640	5-hydroxytryptamine receptor 7	0.152313	0.977264	4.40736	0.221735	0.82452	NA
Smp_083950	Lysophosphatidic acid receptor 6	0.0771741	0.0155139	4.40736	0.00352	0.997191	NA
Smp_326650	Aspartyl/glutamyl-tRNA(Asn/Gln) amidotransferase subunit B	0.233652	0.0154859	4.40736	0.00351364	0.997197	NA
Smp_185420	Queuine tRNA-ribosyltransferase	0.395105	1.46247	4.32989	0.337761	0.735543	NA
Smp_205170	Phosphoglucosamine mutase	0	NA	NA	NA	NA	NA
Smp_326660	Translation initiation factor IF-1	0	NA	NA	NA	NA	NA
Smp_118710	Uncharacterized protein ycf90	0	NA	NA	NA	NA	NA
Smp_241490	Pineal opsin	4.26149	-0.569559	1.21888	-0.467279	0.6403	NA
Smp_023710	Rhodopsin, GQ-coupled	4.60683	-0.00174772	1.0578	-0.00165222	0.998682	NA
Smp_117340	Rhodopsin, GQ-coupled	1.46627	0.409582	1.69801	0.241213	0.80939	NA
Smp_134930	Hypothetical protein	1.1805	1.59066	2.20557	0.7212	0.470786	NA
Smp_326690	ER membrane protein complex subunit 2	0.805925	0.0414342	2.37381	0.0174547	0.986074	NA
Smp_026880	Histone H3, embryonic	0	NA	NA	NA	NA	NA
Smp_326700	Serine/threonine-protein kinase ATG1	0	NA	NA	NA	NA	NA
Smp_018880	Uncharacterized protein yae1	1.64364	-2.33004	2.1667	-1.07539	0.282201	NA
Smp_202180	Aspartate carbamoyltransferase	0	NA	NA	NA	NA	NA
Smp_326710	Ribosome maturation factor RimP	0	NA	NA	NA	NA	NA
Smp_309570	ATP-dependent RNA helicase glh-2	0	NA	NA	NA	NA	NA
Smp_309580	Uncharacterized membrane protein YFL067W	0	NA	NA	NA	NA	NA
Smp_326720	Probable LRR receptor-like serine/threonine-protein kinase At2g23950	0.610046	-1.89906	2.97463	-0.638418	0.523201	NA
Smp_185180	hypothetical protein	0.655892	0.934281	3.00285	0.311131	0.755701	NA
Smp_346510	Glucosamine 6-phosphate N-acetyltransferase	0	NA	NA	NA	NA	NA
Smp_177100	Uncharacterized protein RP472	2.93775	-1.13134	1.66299	-0.680302	0.496313	NA
Smp_346960	Succinate--CoA ligase [ADP-forming] subunit beta	0	NA	NA	NA	NA	NA
Smp_301550	Amino-acid acetyltransferase	0.331575	0.0154951	4.40736	0.00351574	0.997195	NA
Smp_202190	Protein SON	4.58328	-0.822795	1.05795	-0.777723	0.436732	NA
Smp_326740	ELKS/Rab6-interacting/CAST family member 1	4.34135	0.610347	0.889453	0.686205	0.492584	NA
Smp_134100	Octopamine receptor beta-1R	2.44184	0.461741	1.36157	0.339124	0.734516	NA
Smp_342860	Voltage-gated hydrogen channel 1	1.95482	1.9948	1.79913	1.10876	0.267533	NA
Smp_200230	Kelch repeat and BTB domain-containing protein 4	0.0866417	0.0155139	4.40736	0.00352	0.997191	NA
Smp_326760	X-linked retinitis pigmentosa GTPase regulator	2.11271	0.637931	1.72918	0.368922	0.712186	NA
Smp_200670	Genome polyprotein	0	NA	NA	NA	NA	NA
Smp_309730	Lys-gingipain W83	0.244656	0.0154859	4.40736	0.00351364	0.997197	NA
Smp_309740	Protein msta, isoform A	0.0724503	-0.946273	4.40736	-0.214703	0.829999	NA
Smp_326800	Uncharacterized fimbrial chaperone YhcA	1.79621	2.91338	1.9284	1.51078	0.130846	NA
Smp_000770	Phospholipid-transporting ATPase IB	0	NA	NA	NA	NA	NA
Smp_346760	Protein-L-isoaspartate O-methyltransferase	0.662195	-2.87955	2.90629	-0.990797	0.321785	NA
Smp_326830	Neprilysin-1	0	NA	NA	NA	NA	NA
Smp_330900	FRAS1-related extracellular matrix protein 2	0.161158	0.0155222	4.40736	0.00352189	0.99719	NA
Smp_330910	Nuclear pore complex protein NUP214	0	NA	NA	NA	NA	NA
Smp_327170	Putative eggshell protein	1.94562	0.988854	2.00531	0.493117	0.62193	NA
Smp_317010	Hypothetical protein	0	NA	NA	NA	NA	NA
Smp_335310	Hypothetical protein	0	NA	NA	NA	NA	NA
Smp_332530	50S ribosomal protein L34e	0	NA	NA	NA	NA	NA
Smp_327180	RNase adapter protein RapZ	0	NA	NA	NA	NA	NA
Smp_302220	Vegetative incompatibility protein HET-E-1	0	NA	NA	NA	NA	NA
Smp_326590	Selenoprotein K	0.733303	-0.932731	2.67983	-0.348056	0.727798	NA
Smp_309940	Kinesin-like protein 2	0	NA	NA	NA	NA	NA
Smp_308300	4-diphosphocytidyl-2-C-methyl-D-erythritol kinase	0	NA	NA	NA	NA	NA
Smp_320020	Tetratricopeptide repeat protein 16	0.165569	1.89986	4.3657	0.43518	0.663432	NA
Smp_332190	Putative aminopeptidase W07G4.4	0	NA	NA	NA	NA	NA
Smp_309180	Vacuolating cytotoxin autotransporter	4.30649	0.0777478	1.56994	0.0495227	0.960503	NA
Smp_321130	Protein NDRG2	0.0932969	0.0155139	4.40736	0.00352	0.997191	NA
Smp_321530	Inhibitor of growth protein 4	0	NA	NA	NA	NA	NA
Smp_321540	Exosome complex component MTR3	0.0815417	0.977255	4.40736	0.221733	0.824522	NA
Smp_307440	Phosphoglycerate kinase	0.66108	1.85561	2.66546	0.696171	0.486322	NA
Smp_324610	Polyprenol reductase	0	NA	NA	NA	NA	NA
Smp_324790	Plexin-D1	0.0881751	-0.946273	4.40736	-0.214703	0.829999	NA
Smp_328890	30S ribosomal protein S4	1.02081	-0.00142969	2.28397	-0.000625967	0.999501	NA
Smp_328910	MICOS complex subunit MIC27	0	NA	NA	NA	NA	NA
Smp_328930	Uronate isomerase	0.558073	0.0155059	4.40736	0.00351818	0.997193	NA
Smp_328940	Aspartate--tRNA ligase, mitochondrial	0	NA	NA	NA	NA	NA
Smp_346860	#N/A	0	NA	NA	NA	NA	NA
Smp_346870	#N/A	0	NA	NA	NA	NA	NA
Smp_192040	Mycophenolic acid acyl-glucuronide esterase, mitochondrial	0	NA	NA	NA	NA	NA
Smp_328950	ADP,ATP carrier protein 5	1.01207	0.894378	2.57904	0.346788	0.728751	NA
Smp_337520	Probable arginine--tRNA ligase, mitochondrial	0.65159	1.8219	3.94443	0.461891	0.64416	NA
Smp_333990	Nuclear receptor subfamily 2 group E member 1	0.52014	-1.71259	4.37933	-0.391062	0.695751	NA
Smp_201340	Elongation factor Ts	0	NA	NA	NA	NA	NA
Smp_329040	Ribosomal protein L11 methyltransferase	0.399225	-2.39015	4.33024	-0.551967	0.580971	NA
Smp_329050	tRNA pseudouridine synthase B	0.25189	0.0154859	4.40736	0.00351364	0.997197	NA
Smp_182600	Ribosomal large subunit pseudouridine synthase A	0	NA	NA	NA	NA	NA
Smp_205300	2-succinyl-5-enolpyruvyl-6-hydroxy-3-cyclohexene-1-carboxylate synthase	0.91123	3.48205	2.95092	1.17999	0.238005	NA
Smp_176140	tRNA-specific 2-thiouridylase MnmA	0	NA	NA	NA	NA	NA
Smp_329060	Hypothetical protein	0	NA	NA	NA	NA	NA
Smp_341760	trypsin-like serine protease	1.46132	0.398189	2.42338	0.164312	0.869486	NA
Smp_343510	Peroxisome biogenesis factor 1	0.690006	0.0155035	3.84716	0.00402986	0.996785	NA
Smp_142120	Achaete-scute homolog 5	0.921254	-1.47432	2.79069	-0.5283	0.597291	NA
Smp_178170	Protein hu-li tai shao	0	NA	NA	NA	NA	NA
Smp_201290	J protein JJJ2	0	NA	NA	NA	NA	NA
Smp_344910	Multiple epidermal growth factor-like domains protein 11	2.82151	0.500674	1.2254	0.40858	0.682848	NA
Smp_164700	Putative uncharacterized protein RC0841	0.298065	0.0155309	4.40736	0.00352385	0.997188	NA
Smp_164710	Chromatin modification-related protein eaf3	0	NA	NA	NA	NA	NA
Smp_168490	Importin subunit alpha-1	0	NA	NA	NA	NA	NA
Smp_329080	Pheromone-processing carboxypeptidase KEX1	0	NA	NA	NA	NA	NA
Smp_141620	E3 ubiquitin-protein ligase TRIM68	0	NA	NA	NA	NA	NA
Smp_329090	Ankyrin repeat and LEM domain-containing protein 2	0.245358	0.977273	4.40736	0.221737	0.824519	NA
Smp_329110	Mitogen-activated protein kinase kinase kinase 1	2.3849	0.339268	1.45253	0.23357	0.815319	NA
Smp_312450	Aldehyde dehydrogenase X, mitochondrial	1.80274	0.703042	1.44277	0.487286	0.626055	NA
Smp_248150	D-arabinono-1,4-lactone oxidase	4.44149	-1.61687	1.13936	-1.41911	0.155866	NA
Smp_312580	Hypoxanthine-guanine phosphoribosyltransferase	0.0815417	0.977255	4.40736	0.221733	0.824522	NA
Smp_332640	Hypoxanthine-guanine phosphoribosyltransferase	0	NA	NA	NA	NA	NA
Smp_312620	Monocyte to macrophage differentiation factor	1.49223	-1.0663	2.10369	-0.506873	0.612244	NA
Smp_329130	Vacuolar protein sorting-associated protein 13D	0.161367	-0.946264	4.40736	-0.214701	0.83	NA
Smp_329170	Phosphoenolpyruvate carboxylase	0	NA	NA	NA	NA	NA
Smp_158940	Trigger factor	0	NA	NA	NA	NA	NA
Smp_329190	#N/A	0	NA	NA	NA	NA	NA
Smp_062830	Mitochondrial intermembrane space import and assembly protein 40-B	0	NA	NA	NA	NA	NA
Smp_329200	Phosphoribosylformylglycinamidine synthase subunit PurL	0.256014	-0.946256	4.40736	-0.214699	0.830002	NA
Smp_170770	Ras and EF-hand domain-containing protein homolog	0.705309	0.651069	2.88082	0.226001	0.821201	NA
Smp_317060	Phospholipase D C	0	NA	NA	NA	NA	NA
Smp_329230	Hypothetical protein	4.67052	-1.72747	1.67701	-1.03009	0.302967	NA
Smp_329250	Putative protein ABIL2	0.240135	0.888841	4.36976	0.203407	0.838817	NA
Smp_143160	Receptor-like protein kinase BRI1-like 3	0	NA	NA	NA	NA	NA
Smp_343590	Hypothetical protein	0.622229	-2.29229	4.33602	-0.528662	0.59704	NA
Smp_143190	Hypothetical protein	1.66291	0.339715	1.72378	0.197076	0.843768	NA
Smp_143210	GMP synthase [glutamine-hydrolyzing]	0	NA	NA	NA	NA	NA
Smp_134460	Octopamine receptor	0.339277	1.85064	4.36976	0.42351	0.671923	NA
Smp_329260	Annexin A4	2.11688	-2.97702	1.64718	-1.80735	0.0707081	NA
Smp_336120	ERI1 exoribonuclease 2	2.01292	-1.35495	1.42267	-0.952396	0.340896	NA
Smp_312860	Zinc finger protein 445	0.0889167	0.0155139	4.40736	0.00352	0.997191	NA
Smp_150000	Vacuolar protein sorting-associated protein 13B	0.166713	0.977264	4.40736	0.221735	0.82452	NA
Smp_343080	Uncharacterized transcriptional regulatory protein C530.08	0.386632	1.8805	4.36728	0.430588	0.666768	NA
Smp_316030	NTF2-related export protein 2	0.0724503	-0.946273	4.40736	-0.214703	0.829999	NA
Smp_316020	Transmembrane emp24 domain-containing protein 5	0.801786	0.1046	2.38104	0.0439306	0.96496	NA
Smp_137100	Aminomethyltransferase	0	NA	NA	NA	NA	NA
Smp_027580	Dynein assembly factor 1, axonemal	0	NA	NA	NA	NA	NA
Smp_343100	Homeobox protein slou	2.54618	0.803731	1.52615	0.52664	0.598444	NA
Smp_343140	Achaete-scute homolog 4	0.343924	0.0155385	4.40736	0.00352558	0.997187	NA
Smp_345820	Transcription factor MYB65	0.336562	0.015537	4.40736	0.00352524	0.997187	NA
Smp_168430	Nodulation protein J	0	NA	NA	NA	NA	NA
Smp_336130	N-(5-amino-5-carboxypentanoyl)-L-cysteinyl-D-valine synthase	0	NA	NA	NA	NA	NA
Smp_316210	Arginine--tRNA ligase	0.607347	0.955984	3.93684	0.242831	0.808137	NA
Smp_316230	Tryptophan synthase alpha chain	4.40087	0.394341	1.37298	0.287216	0.773947	NA
Smp_205780	Prokaryotic ubiquitin-like protein Pup	0	NA	NA	NA	NA	NA
Smp_137250	Leukocidin-F subunit	0.988628	-0.354808	2.68535	-0.132127	0.894884	NA
Smp_204920	Inhibitor of nuclear factor kappa-B kinase subunit alpha	4.36992	-1.43678	1.15394	-1.24511	0.21309	NA
Smp_340550	Glucose-6-phosphate 1-epimerase	1.40597	-0.328283	1.8368	-0.178725	0.858153	NA
Smp_316250	Reelin	1.7733	0.750213	1.93162	0.388386	0.697731	NA
Smp_202480	UDP-3-O-acylglucosamine N-acyltransferase	0	NA	NA	NA	NA	NA
Smp_301740	Putative receptor protein kinase CRINKLY4	0.982609	0.0970989	2.59564	0.0374085	0.970159	NA
Smp_198100	Cytochrome c biogenesis protein CcsA	0	NA	NA	NA	NA	NA
Smp_329410	LIM domain-binding protein 3	0.759276	-0.763396	3.33592	-0.228841	0.818992	NA
Smp_066930	Transcription factor Sp9	0	NA	NA	NA	NA	NA
Smp_329440	Phospholipid-transporting ATPase ID	0	NA	NA	NA	NA	NA
Smp_336740	T-box transcription factor TBX1	3.929	0.80624	1.18023	0.68312	0.494531	NA
Smp_317070	Synaptojanin-2	0	NA	NA	NA	NA	NA
Smp_159700	BTB/POZ domain-containing protein kctd15	0.655627	-0.968133	2.50771	-0.386063	0.69945	NA
Smp_198170	Alanine--tRNA ligase	0.0881751	-0.946273	4.40736	-0.214703	0.829999	NA
Smp_202660	Glucose-6-phosphate isomerase	0.347761	0.0154953	4.40736	0.00351577	0.997195	NA
Smp_329510	Phosphopantetheine adenylyltransferase	0.492787	0.0155418	4.15305	0.00374228	0.997014	NA
Smp_043250	TBCC domain-containing protein 1	3.68917	0.394135	1.49595	0.263468	0.79219	NA
Smp_043270	Octopamine receptor	1.35602	1.76772	1.96695	0.898714	0.368805	NA
Smp_336140	5-hydroxytryptamine receptor 7	0.475556	0.975287	4.08987	0.238464	0.811521	NA
Smp_043290	D(2) dopamine receptor	0.688952	0.495536	3.83136	0.129337	0.897091	NA
Smp_043300	Octopamine receptor	0	NA	NA	NA	NA	NA
Smp_332070	5-hydroxytryptamine receptor 1A-alpha	0.255489	0.0154859	4.40736	0.00351364	0.997197	NA
Smp_043320	Octopamine receptor	0	NA	NA	NA	NA	NA
Smp_043340	D(2) dopamine receptor	0.571451	1.06793	2.86295	0.373017	0.709136	NA
Smp_329530	Hypothetical protein	0.878011	-3.40877	2.38357	-1.43011	0.152685	NA
Smp_329550	Hypothetical protein	4.45003	0.768986	1.00952	0.761738	0.446217	NA
Smp_247800	Homeobox protein aristaless-like 3	2.8142	-0.36404	1.4469	-0.2516	0.80135	NA
Smp_329560	Probable ATP-dependent RNA helicase spindle-E	1.11991	0.0478586	2.02608	0.0236213	0.981155	NA
Smp_058970	Succinate dehydrogenase assembly factor 4, mitochondrial	0	NA	NA	NA	NA	NA
Smp_059140	Cell division control protein 3	0	NA	NA	NA	NA	NA
Smp_329580	5'-AMP-activated protein kinase subunit beta-1 (Fragment)	0.334441	0.0155324	4.40736	0.0035242	0.997188	NA
Smp_160670	Paired box protein Pax-6	3.17579	0.183387	1.10954	0.165282	0.868722	NA
Smp_313470	mucin	0	NA	NA	NA	NA	NA
Smp_313480	mucin	0.168055	1.91905	4.36415	0.439731	0.660132	NA
Smp_190540	Vacuolar protein sorting-associated protein 13B	0	NA	NA	NA	NA	NA
Smp_303070	Leishmanolysin-like peptidase	0	NA	NA	NA	NA	NA
Smp_303760	Leishmanolysin-like peptidase	0	NA	NA	NA	NA	NA
Smp_204980	Cutinase	0.332994	0.01554	4.40736	0.00352593	0.997187	NA
Smp_313500	Putative uncharacterized protein C6orf183	0	NA	NA	NA	NA	NA
Smp_310500	Homeobox protein Hox-D9 (Fragment)	3.2444	0.0745351	1.31287	0.0567727	0.954726	NA
Smp_175190	1-deoxy-D-xylulose-5-phosphate synthase	0.0932969	0.0155139	4.40736	0.00352	0.997191	NA
Smp_329590	40S ribosomal protein S13	1.55759	0.571222	1.56712	0.364505	0.715481	NA
Smp_096750	40S ribosomal protein S13	1.62391	-0.210197	1.86964	-0.112426	0.910485	NA
Smp_070030	Charged multivesicular body protein 2b	2.01506	0.567132	1.50851	0.375954	0.706951	NA
Smp_336150	Putative pre-16S rRNA nuclease	0.321677	1.48331	4.32871	0.342667	0.731849	NA
Smp_344750	C-X-C chemokine receptor type 4	0.750025	0.0224236	2.59054	0.00865597	0.993094	NA
Smp_337670	Inosine-5'-monophosphate dehydrogenase	0.411951	1.4625	4.31072	0.339269	0.734407	NA
Smp_329610	30S ribosomal protein S6	0	NA	NA	NA	NA	NA
Smp_329620	Autophagy-related protein 101	0.593003	1.48405	3.40945	0.435275	0.663363	NA
Smp_247570	Mitochondrial import inner membrane translocase subunit Tim17-A	0.158593	0.0154765	4.40736	0.00351152	0.997198	NA
Smp_062490	DNA-binding protein, putative	0.646611	0.748744	2.64456	0.283126	0.77708	NA
Smp_347890	homeobox domain containing protein	0.689853	-2.34773	3.27614	-0.716615	0.473612	NA
Smp_138690	Leucine-rich repeat protein SHOC-2	3.58746	0.318031	1.08876	0.292105	0.770207	NA
Smp_202580	Sodium/potassium-transporting ATPase subunit beta-2	0.742786	-1.85274	2.77496	-0.667662	0.504349	NA
Smp_202720	Accumulation-associated protein	1.76591	-0.932056	1.89504	-0.491839	0.622833	NA
Smp_145160	Protein-export protein SecB 1	0	NA	NA	NA	NA	NA
Smp_334340	Adenosine monophosphate-protein transferase FICD	0	NA	NA	NA	NA	NA
Smp_334360	NGFI-A-binding protein homolog	0	NA	NA	NA	NA	NA
Smp_041880	Allatostatin-A receptor	2.43914	0.998903	1.50292	0.664644	0.506278	NA
Smp_313740	Beta-1,4-galactosyltransferase 5	0.0771741	0.0155139	4.40736	0.00352	0.997191	NA
Smp_332670	Beta-1,4-galactosyltransferase 5	0.179581	0.0155232	4.40736	0.00352212	0.99719	NA
Smp_108610	Solute carrier family 46 member 3	0.149624	-0.946264	4.40736	-0.214701	0.83	NA
Smp_313760	Beta-1,4-galactosyltransferase 1	1.07079	1.44241	2.32883	0.619374	0.53567	NA
Smp_165300	Acetylglutamate kinase	4.49225	-0.308905	0.912891	-0.338381	0.735076	NA
Smp_175440	NADH-quinone oxidoreductase subunit D 1	0	NA	NA	NA	NA	NA
Smp_311140	GTP 3',8-cyclase	0.158544	0.977264	4.40736	0.221735	0.82452	NA
Smp_343060	Universal stress protein Sll1654	1.56646	-0.0513371	2.1365	-0.0240285	0.98083	NA
Smp_343070	Homeobox protein DLL homolog	0.399843	1.92406	4.28088	0.449455	0.653103	NA
Smp_329710	Pentatricopeptide repeat-containing protein At5g10690	0.0881751	-0.946273	4.40736	-0.214703	0.829999	NA
Smp_329720	N-acetyl-gamma-glutamyl-phosphate reductase	0.0815417	0.977255	4.40736	0.221733	0.824522	NA
Smp_329730	NAD kinase	0.32918	-0.946246	4.40736	-0.214697	0.830004	NA
Smp_050590	N-alpha-acetyltransferase 10	0.34039	1.88049	4.36728	0.430587	0.666768	NA
Smp_198090	Hypothetical protein	0	NA	NA	NA	NA	NA
Smp_329750	Flagellar basal-body rod protein FlgF	0	NA	NA	NA	NA	NA
Smp_314000	Leishmanolysin-like peptidase	0.247289	0.0154859	4.40736	0.00351364	0.997197	NA
Smp_314010	Leishmanolysin-like peptidase	0.27551	0.0155329	4.40736	0.0035243	0.997188	NA
Smp_346020	Leishmanolysin-like peptidase	0	NA	NA	NA	NA	NA
Smp_090100	invadolysin (M08 family)	0.252613	0.0154859	4.40736	0.00351364	0.997197	NA
Smp_090090	Neuroserpin	0	NA	NA	NA	NA	NA
Smp_171310	Protein translocase subunit SecF	0.0906644	0.0155139	4.40736	0.00352	0.997191	NA
Smp_316360	Dihydroorotate dehydrogenase B (NAD(+)), electron transfer subunit	0.150247	0.0154765	4.40736	0.00351152	0.997198	NA
Smp_052460	Cullin-1	0.443336	0.977292	4.35391	0.224463	0.822397	NA
Smp_302810	Oligo-1,6-glucosidase	0.173283	0.0155231	4.40736	0.00352209	0.99719	NA
Smp_345980	Paired box protein Pax-6	4.05506	0.0399624	0.908925	0.0439667	0.964931	NA
Smp_053790	tRNA-specific adenosine deaminase 2	0.251255	0.0154859	4.40736	0.00351364	0.997197	NA
Smp_314030	Hypothetical protein	1.46353	-0.0412849	2.13964	-0.0192953	0.984606	NA
Smp_329770	Replicase polyprotein 1a	1.69996	0.256589	1.85162	0.138576	0.889786	NA
Smp_193400	Putative aryl-alcohol dehydrogenase AAD3	1.00013	-2.15856	2.23872	-0.964194	0.334949	NA
Smp_317140	Conserved oligomeric Golgi complex subunit 4	0.513136	1.88005	3.53591	0.531701	0.594933	NA
Smp_309140	Aspartate--tRNA ligase, mitochondrial	0	NA	NA	NA	NA	NA
Smp_325340	Cytoplasmic polyadenylation element-binding protein 1	0	NA	NA	NA	NA	NA
Smp_325350	MICOS complex subunit MIC27	0	NA	NA	NA	NA	NA
Smp_325360	Putative neuropeptide Y receptor 11	0	NA	NA	NA	NA	NA
Smp_326990	Heat shock protein 105 kDa	0.163816	0.0155232	4.40736	0.00352212	0.99719	NA
Smp_327000	Raftlin-2	0.240263	-0.946255	4.40736	-0.214699	0.830002	NA
Smp_327010	Maturase K	0	NA	NA	NA	NA	NA
Smp_307830	ATP-dependent zinc metalloprotease FtsH	0	NA	NA	NA	NA	NA
Smp_327020	Putative protein tag-53	0	NA	NA	NA	NA	NA
Smp_329900	Cyclin-dependent kinase 16	0	NA	NA	NA	NA	NA
Smp_318540	Autophagy-related protein 101	2.86109	0.0207165	1.30943	0.0158211	0.987377	NA
Smp_316260	UPF0518 protein CPIJ015043	1.12774	0.0171854	1.92832	0.0089121	0.992889	NA
Smp_303530	MutS protein homolog 4	0.70726	-0.621019	2.70784	-0.229341	0.818604	NA
Smp_331770	NGFI-A-binding protein homolog	0.0807968	-0.946273	4.40736	-0.214703	0.829999	NA
Smp_321060	Hypothetical protein	0.761978	-0.000559356	2.57643	-0.000217105	0.999827	NA
Smp_321070	CXXC-type zinc finger protein 1	0	NA	NA	NA	NA	NA
Smp_321080	ATP-dependent DNA helicase Q1	1.39023	0.49392	1.66858	0.296011	0.767221	NA
Smp_321090	NADH-quinone oxidoreductase subunit D	0	NA	NA	NA	NA	NA
Smp_321170	2,3-bisphosphoglycerate-dependent phosphoglycerate mutase	2.29004	2.51	1.87684	1.33735	0.181108	NA
Smp_321260	Indian hedgehog protein	2.14375	-1.2564	2.32437	-0.540532	0.58883	NA
Smp_321360	Hypothetical protein	0.0889167	0.0155139	4.40736	0.00352	0.997191	NA
Smp_303590	Probable 39S ribosomal protein L45, mitochondrial	1.1913	-1.80677	2.22876	-0.810664	0.417559	NA
Smp_321370	Villin-1	0	NA	NA	NA	NA	NA
Smp_321680	Adenosine monophosphate-protein transferase FICD	0.404288	-1.7126	4.37933	-0.391064	0.69575	NA
Smp_321690	Centrosomal protein of 44 kDa	0	NA	NA	NA	NA	NA
Smp_324660	Mitogen-activated protein kinase kinase kinase 1	0.23962	2.43802	4.32911	0.563169	0.57332	NA
Smp_324880	UTP--glucose-1-phosphate uridylyltransferase	0.0889167	0.0155139	4.40736	0.00352	0.997191	NA
Smp_307540	40S ribosomal protein S13	0.487731	1.89824	3.57566	0.530877	0.595504	NA
Smp_307550	40S ribosomal protein S13	0.560098	0.40426	3.23801	0.124849	0.900643	NA
Smp_325270	Exocyst complex component SEC15	0	NA	NA	NA	NA	NA
Smp_331850	Leishmanolysin-like peptidase	0.508794	1.91611	3.54667	0.540256	0.58902	NA
Smp_325410	Mitochondrial import inner membrane translocase subunit Tim17-A	0	NA	NA	NA	NA	NA
Smp_329930	UPF0323 lipoprotein HH_0014	0.409622	0.888859	4.36976	0.203412	0.838813	NA
Smp_329940	Serine/threonine-protein kinase tousled-like 2	0.300723	0.0155362	4.40736	0.00352507	0.997187	NA
Smp_317150	Probable deferrochelatase/peroxidase YfeX	4.60017	3.94257	1.72112	2.2907	0.0219809	NA
Smp_329950	Protein CLASP-1	0	NA	NA	NA	NA	NA
Smp_154590	Protein sidekick homolog	1.53149	1.09378	1.83792	0.595118	0.551764	NA
Smp_201320	Spindle and centriole-associated protein 1	0	NA	NA	NA	NA	NA
Smp_329960	Probable phospholipid-binding protein MlaC	0	NA	NA	NA	NA	NA
Smp_086630	Allophycocyanin beta chain	0.417896	-0.94624	4.40736	-0.214696	0.830005	NA
Smp_329970	Autophagy-related protein 3	0	NA	NA	NA	NA	NA
Smp_329980	Synaptotagmin-1	0.506581	2.92167	4.3059	0.678527	0.497438	NA
Smp_329990	Synaptotagmin-1	0.818525	3.49998	3.62508	0.965491	0.334299	NA
Smp_330000	Histone deacetylase complex subunit SAP18	23.8112	3.1085	2.09955	1.48056	NA	NA
Smp_330010	Alpha-ketoglutarate-dependent dioxygenase alkB homolog 7, mitochondrial	3.30856	3.36205	2.93089	1.14711	0.251336	NA
Smp_330020	Baseplate hub protein gp44	0	NA	NA	NA	NA	NA
Smp_093070	NAD(P)H-quinone oxidoreductase subunit 5, chloroplastic	2.61676	-0.777416	1.55837	-0.498864	0.617875	NA
Smp_330050	Hypothetical protein	0	NA	NA	NA	NA	NA
Smp_330060	Uncharacterized ATP-binding protein MJ1301	0	NA	NA	NA	NA	NA
Smp_330070	Dynein heavy chain 6, axonemal	0	NA	NA	NA	NA	NA
Smp_330080	Bifunctional pinoresinol-lariciresinol reductase 1	0	NA	NA	NA	NA	NA
Smp_330090	Hypothetical protein	0.0889167	0.0155139	4.40736	0.00352	0.997191	NA
Smp_330100	Chaperone protein DnaK	0	NA	NA	NA	NA	NA
Smp_330110	Hypothetical protein	0	NA	NA	NA	NA	NA
Smp_330120	Probable nitronate monooxygenase	0.0771741	0.0155139	4.40736	0.00352	0.997191	NA
Smp_344470	Deleted in lung and esophageal cancer protein 1	0.0906644	0.0155139	4.40736	0.00352	0.997191	NA
Smp_128040	Ornithine racemase	0	NA	NA	NA	NA	NA
Smp_330150	Electron transport complex subunit D	0	NA	NA	NA	NA	NA
Smp_330170	Hypothetical protein	0	NA	NA	NA	NA	NA
Smp_330180	Hypothetical protein	1.22742	-0.981346	1.88597	-0.52034	0.602827	NA
Smp_330200	Adenosylhomocysteinase	0	NA	NA	NA	NA	NA
Smp_330240	COPII coat assembly protein SEC16	0.545865	0.0155393	4.40736	0.00352576	0.997187	NA
Smp_056770	DNA translocase FtsK	1.63689	-1.40223	2.25557	-0.621674	0.534156	NA
Smp_347520	Transcription factor glial cells missing	0.0724503	-0.946273	4.40736	-0.214703	0.829999	NA
Smp_199980	Hypothetical protein	0	NA	NA	NA	NA	NA
Smp_152700	Transcription elongation factor GreA	0	NA	NA	NA	NA	NA
Smp_317160	Cercarial protease	0	NA	NA	NA	NA	NA
Smp_337500	Cercarial protease	0	NA	NA	NA	NA	NA
Smp_306680	Cercarial protease	0	NA	NA	NA	NA	NA
Smp_317170	Cercarial protease	0.0724503	-0.946273	4.40736	-0.214703	0.829999	NA
Smp_317180	Cercarial protease	0	NA	NA	NA	NA	NA
Smp_330270	Cercarial protease	0	NA	NA	NA	NA	NA
Smp_330280	cercarial protease	0.907247	1.95555	2.82899	0.691253	0.489406	NA
Smp_336190	Cercarial protease	0	NA	NA	NA	NA	NA
Smp_330290	Elastase 2a	0	NA	NA	NA	NA	NA
Smp_330300	Elastase 2a	0.0815417	0.977255	4.40736	0.221733	0.824522	NA
Smp_330310	Elastase 2a	0	NA	NA	NA	NA	NA
Smp_317270	Cercarial protease	0	NA	NA	NA	NA	NA
Smp_317190	Elastase 2a	0	NA	NA	NA	NA	NA
Smp_317200	Elastase 2a	0	NA	NA	NA	NA	NA
Smp_314350	Cercarial protease	0	NA	NA	NA	NA	NA
Smp_336200	Cercarial protease	0	NA	NA	NA	NA	NA
Smp_314360	Phenylalanine--tRNA ligase alpha subunit	0	NA	NA	NA	NA	NA
Smp_101230	Phenylalanine--tRNA ligase alpha subunit	0.0932969	0.0155139	4.40736	0.00352	0.997191	NA
Smp_332750	Phenylalanine--tRNA ligase alpha subunit	0	NA	NA	NA	NA	NA
Smp_026200	Carbamoyl-phosphate synthase small chain	0	NA	NA	NA	NA	NA
Smp_330390	Methionine--tRNA ligase	0.165971	0.0154765	4.40736	0.00351152	0.997198	NA
Smp_330420	Phosphatidylinositide phosphatase SAC1	0.259268	0.0154859	4.40736	0.00351364	0.997197	NA
Smp_062620	Uncharacterized transporter HI_0878	0.168461	0.977264	4.40736	0.221735	0.82452	NA
Smp_168030	Pyrophosphate--fructose 6-phosphate 1-phosphotransferase	0	NA	NA	NA	NA	NA
Smp_330430	Protein archease	0.688716	0.955924	3.91817	0.243972	0.807253	NA
Smp_106750	Putative ankyrin repeat protein FPV222	0	NA	NA	NA	NA	NA
Smp_106390	ATP-dependent zinc metalloprotease FtsH 2	0.181472	-0.946264	4.40736	-0.214701	0.83	NA
Smp_150590	Dual-specificity RNA methyltransferase RlmN	0	NA	NA	NA	NA	NA
Smp_150540	Histone H3.2	0	NA	NA	NA	NA	NA
Smp_150530	Cellulose synthase-like protein G3	0	NA	NA	NA	NA	NA
Smp_173200	3-isopropylmalate dehydrogenase	0.0889167	0.0155139	4.40736	0.00352	0.997191	NA
Smp_347260	Argininosuccinate lyase	0	NA	NA	NA	NA	NA
Smp_183080	KiSS-1 receptor	0	NA	NA	NA	NA	NA
Smp_330440	Phosphatidylethanolamine N-methyltransferase	1.45923	1.23719	2.11213	0.585755	0.55804	NA
Smp_333230	Probable proteasome subunit beta type-4	2.99467	-0.221173	1.3736	-0.161018	0.872079	NA
Smp_153330	Ubiquitin carboxyl-terminal hydrolase 29	0	NA	NA	NA	NA	NA
Smp_153370	Acetylglutamate kinase	3.18755	0.703212	1.59342	0.441324	0.658979	NA
Smp_333280	Stress response protein nst1	2.40326	0.0155338	3.61941	0.0042918	0.996576	NA
Smp_247660	Voltage-dependent calcium channel unc-36	0	NA	NA	NA	NA	NA
Smp_330450	Glycogen phosphorylase	0	NA	NA	NA	NA	NA
Smp_146740	Sodium/hydrogen exchanger 2	2.16538	0.204873	1.33385	0.153595	0.877929	NA
Smp_345130	Receptor-type tyrosine-protein phosphatase F	0	NA	NA	NA	NA	NA
Smp_204820	ATP synthase subunit alpha 2	0	NA	NA	NA	NA	NA
Smp_095400	Benzoylformate decarboxylase	0.0815417	0.977255	4.40736	0.221733	0.824522	NA
Smp_330510	Hypothetical protein	0	NA	NA	NA	NA	NA
Smp_330520	Cysteine/serine-rich nuclear protein 3	0	NA	NA	NA	NA	NA
Smp_330530	Formin-like protein 12	0.0932969	0.0155139	4.40736	0.00352	0.997191	NA
Smp_330540	Protein CgeB	1.09929	1.92246	2.5987	0.739779	0.459434	NA
Smp_333340	Hypothetical protein	3.99204	0.637552	1.4867	0.428836	0.668043	NA
Smp_330550	Potassium voltage-gated channel subfamily E member 3	0.917294	0.891463	2.73368	0.326103	0.744346	NA
Smp_064320	26S proteasome non-ATPase regulatory subunit 10	2.29345	0.32945	1.34688	0.244602	0.806764	NA
Smp_330600	Adenosylhomocysteinase	2.94612	0.0959965	1.45938	0.0657788	0.947554	NA
Smp_334550	Grainyhead-like protein 3 homolog	0	NA	NA	NA	NA	NA
Smp_308910	Hypothetical protein	1.75189	0.77405	1.65815	0.466815	0.640633	NA
Smp_314660	Probable RNA-binding protein 18	0.0815417	0.977255	4.40736	0.221733	0.824522	NA
Smp_303450	KH domain-containing protein 3	2.56879	-0.658486	1.98132	-0.332347	0.739628	NA
Smp_039010	Avidin-related protein 6	0.0840275	0.977255	4.40736	0.221733	0.824522	NA
Smp_330640	NAD(P)H-quinone oxidoreductase subunit J, chloroplastic	0.0889167	0.0155139	4.40736	0.00352	0.997191	NA
Smp_013210	Inositol polyphosphate multikinase	0.432149	1.89984	4.3331	0.438449	0.661061	NA
Smp_129290	Protein TIC 214	4.2577	-0.180209	1.12555	-0.160108	0.872796	NA
Smp_342410	Hypothetical protein	2.36091	-0.47349	1.45041	-0.326452	0.744082	NA
Smp_061500	Methyltransferase-like protein	1.41415	-1.80671	1.75096	-1.03184	0.302149	NA
Smp_330670	Highly reducing polyketide synthase easB	0	NA	NA	NA	NA	NA
Smp_242850	Long-chain-fatty-acid--CoA/3-oxocholest-4-en-26-oate--CoA ligase	0	NA	NA	NA	NA	NA
Smp_330680	1-(5-phosphoribosyl)-5-[(5-phosphoribosylamino)methylideneamino] imidazole-4-carboxamide isomerase	0	NA	NA	NA	NA	NA
Smp_330710	Cysteine proteinase	0	NA	NA	NA	NA	NA
Smp_332120	Beta-taxilin	0.487304	0.977289	4.18966	0.233262	0.815558	NA
Smp_330720	Beta-taxilin	0.345508	1.89988	4.36569	0.435185	0.663428	NA
Smp_332130	Beta-taxilin	0.149032	0.0155212	4.40736	0.00352167	0.99719	NA
Smp_330730	Glypican-1	0.0866417	0.0155139	4.40736	0.00352	0.997191	NA
Smp_334620	Beta-taxilin	2.38045	0.614913	1.42195	0.432444	0.665419	NA
Smp_330750	Protein CLP1 homolog	0	NA	NA	NA	NA	NA
Smp_330770	UDP-N-acetylglucosamine--N-acetylmuramyl-(pentapeptide) pyrophosphoryl-undecaprenol N-acetylglucosamine transferase	3.50037	0.297639	1.00934	0.294886	0.768081	NA
Smp_330780	Guanine nucleotide exchange factor LTE1	0.0881751	-0.946273	4.40736	-0.214703	0.829999	NA
Smp_330790	Probable serine/threonine-protein kinase ndrD	0.0840275	0.977255	4.40736	0.221733	0.824522	NA
Smp_330810	Uncharacterized MscS family protein YhdY	0	NA	NA	NA	NA	NA
Smp_169310	Genome polyprotein	0	NA	NA	NA	NA	NA
Smp_330840	tRNA dimethylallyltransferase	0	NA	NA	NA	NA	NA
Smp_178300	Hypothetical protein	0	NA	NA	NA	NA	NA
Smp_334650	Hypothetical protein	0	NA	NA	NA	NA	NA
Smp_330850	Halomucin	0	NA	NA	NA	NA	NA
Smp_332140	Vacuolar amino acid transporter 2	0.0840275	0.977255	4.40736	0.221733	0.824522	NA
Smp_342780	Hypothetical protein	1.33622	-0.600366	1.69932	-0.353298	0.723865	NA
Smp_020770	Dolichyl-diphosphooligosaccharide--protein glycosyltransferase subunit DAD1	1.52411	-0.00326598	1.58713	-0.00205779	0.998358	NA
Smp_347000	Putative serine/threonine-protein kinase C05D10.2	0.150247	0.0154765	4.40736	0.00351152	0.997198	NA
Smp_133400	Kinetochore-associated protein rod-1	0.337382	1.87034	4.36812	0.42818	0.66852	NA
Smp_330880	Transcription factor 12	0	NA	NA	NA	NA	NA
Smp_330890	Coenzyme A biosynthesis bifunctional protein CoaBC	0	NA	NA	NA	NA	NA
Smp_320990	Membrane-bound transcription factor site-1 protease	0.0745162	0.0155139	4.40736	0.00352	0.997191	NA
Smp_321000	Hypothetical protein	0	NA	NA	NA	NA	NA
Smp_321010	Hypothetical protein	0	NA	NA	NA	NA	NA
Smp_309930	26S proteasome non-ATPase regulatory subunit 10	0.570312	0.578976	3.38666	0.170958	0.864257	NA
Smp_327140	Meckelin	2.97951	-0.364822	1.18943	-0.306719	0.759057	NA
Smp_328820	Deleted in lung and esophageal cancer protein 1	0	NA	NA	NA	NA	NA
Smp_328870	Probable serine/threonine-protein kinase fnkA	0	NA	NA	NA	NA	NA
Smp_328880	Energy-coupling factor transporter ATP-binding protein EcfA1	0.0881751	-0.946273	4.40736	-0.214703	0.829999	NA
Smp_328840	Hypothetical protein	0	NA	NA	NA	NA	NA
Smp_312190	Nucleotide pyrophosphatase:phosphodiesterase 5	1.08217	1.02708	1.97691	0.519536	0.603387	NA
Smp_328850	S1 RNA-binding domain-containing protein 1	0	NA	NA	NA	NA	NA
Smp_331050	Hypothetical protein	0.576882	1.5433	4.00462	0.385379	0.699957	NA
Smp_318610	Nucleotide-binding protein Tmel_1373	0.248009	-0.946255	4.40736	-0.214699	0.830002	NA
Smp_318810	Hypothetical protein	0	NA	NA	NA	NA	NA
Smp_321340	Neuronal calcium sensor 2	0.410459	0.908642	3.72768	0.243755	0.80742	NA
Smp_321480	Coenzyme A biosynthesis bifunctional protein CoaBC	0	NA	NA	NA	NA	NA
Smp_321490	Tetratricopeptide repeat protein 39A	0	NA	NA	NA	NA	NA
Smp_307530	Histone deacetylase complex subunit SAP18	11.2363	7.053	3.99495	1.76548	NA	NA
Smp_325190	Proteasomal ATPase-associated factor 1	0.0840275	0.977255	4.40736	0.221733	0.824522	NA
Smp_187410	Endoglycoceramidase	0.144901	-1.71262	4.37933	-0.39107	0.695745	NA
Smp_332150	Endoglycoceramidase	4.70816	-2.44105	1.33142	-1.83342	0.0667405	NA
Smp_331110	Glycerol-3-phosphate acyltransferase	1.26879	-0.637692	1.79617	-0.355028	0.722568	NA
Smp_179390	50S ribosomal protein L2	0.668132	0.0155421	4.40736	0.0035264	0.997186	NA
Smp_179400	Lamin Dm0	0	NA	NA	NA	NA	NA
Smp_173310	Vacuolar protein sorting-associated protein 13B	0.501503	1.44186	4.1326	0.348899	0.727165	NA
Smp_155520	LARGE xylosyl- and glucuronyltransferase 2	0.490045	-1.71435	4.17409	-0.410711	0.681284	NA
Smp_331140	Potassium voltage-gated channel subfamily B member 1	0.456349	-0.437986	4.21237	-0.103976	0.917188	NA
Smp_331190	Acetylcholine receptor subunit alpha-type acr-5	1.49882	2.43752	1.89213	1.28824	0.197662	NA
Smp_315130	Annexin A13	0.645167	-2.44597	3.13672	-0.779787	0.435516	NA
Smp_315140	Annexin D3	0.236888	0.0154859	4.40736	0.00351364	0.997197	NA
Smp_247750	Alpha-N-acetylgalactosaminidase	0.164824	0.0154765	4.40736	0.00351152	0.997198	NA
Smp_186710	Alpha-galactosidase A	0	NA	NA	NA	NA	NA
Smp_170850	L-lactate dehydrogenase	0	NA	NA	NA	NA	NA
Smp_089330	Putative protein-tyrosine sulfotransferase	0.183961	0.0155233	4.40736	0.00352214	0.99719	NA
Smp_331260	CTP synthase	0	NA	NA	NA	NA	NA
Smp_309060	Arginine--tRNA ligase	0	NA	NA	NA	NA	NA
Smp_089370	Rho GTPase-activating protein gacN	0.0840275	0.977255	4.40736	0.221733	0.824522	NA
Smp_336300	Replication factor A protein 1	0	NA	NA	NA	NA	NA
Smp_170890	Protein-tyrosine sulfotransferase 1	0	NA	NA	NA	NA	NA
Smp_123090	venom allergen (val) protein	0	NA	NA	NA	NA	NA
Smp_001890	venom allergen (val) protein	0.0777963	0.977255	4.40736	0.221733	0.824522	NA
Smp_331270	Hypothetical protein	0	NA	NA	NA	NA	NA
Smp_002070	venom allergen-like (VAL) 4 protein	0	NA	NA	NA	NA	NA
Smp_341930	Headcase protein	2.21765	0.0387792	1.74906	0.0221715	0.982311	NA
Smp_190710	Putative defense protein 3	0.158716	0.977264	4.40736	0.221735	0.82452	NA
Smp_331320	Sporulation-specific protein 15	0	NA	NA	NA	NA	NA
Smp_205700	DNA polymerase III PolC-type	0.393735	-1.46905	3.69942	-0.397102	0.691292	NA
Smp_346080	Iroquois-class homeodomain protein IRX-6	2.03686	-0.862703	1.33921	-0.64419	0.519452	NA
Smp_331370	Thymidylate kinase	0.231166	0.0154859	4.40736	0.00351364	0.997197	NA
Smp_172170	Tachykinin-like peptides receptor 99D	0.0932969	0.0155139	4.40736	0.00352	0.997191	NA
Smp_158710	Phosphatidylinositol 4-kinase gamma 5	0	NA	NA	NA	NA	NA
Smp_158590	Hypothetical protein	0	NA	NA	NA	NA	NA
Smp_204690	Hypothetical protein	0	NA	NA	NA	NA	NA
Smp_331400	Zinc finger homeobox protein 3	0	NA	NA	NA	NA	NA
Smp_158210	Pleckstrin homology domain-containing family G member 1	0	NA	NA	NA	NA	NA
Smp_202990	Hypothetical protein	0.844414	0.663806	2.52604	0.262786	0.792716	NA
Smp_243040	Coiled-coil domain-containing protein 142	0	NA	NA	NA	NA	NA
Smp_085700	cAMP-dependent protein kinase catalytic subunit alpha	0	NA	NA	NA	NA	NA
Smp_085680	Atrial natriuretic peptide receptor 2	1.24738	2.84873	2.37934	1.19728	0.231197	NA
Smp_331440	Uncharacterized protein SJCHGC06055	1.73187	-0.359251	1.67075	-0.215024	0.829749	NA
Smp_331450	UPF0506 protein SJCHGC03047	4.10944	-0.133617	4.10094	-0.032582	0.974008	NA
Smp_147130	Putative defense protein 3	0.343278	0.0154952	4.40736	0.00351576	0.997195	NA
Smp_343480	Claudin-17	2.01905	0.241773	1.38662	0.174361	0.861582	NA
Smp_087820	Protein PLANT CADMIUM RESISTANCE 2	2.48203	-0.0808618	1.23487	-0.0654821	0.94779	NA
Smp_176740	Hypothetical protein	0	NA	NA	NA	NA	NA
Smp_243060	F420-dependent methylenetetrahydromethanopterin dehydrogenase	1.0137	-2.45011	2.36848	-1.03447	0.300918	NA
Smp_194100	Trifunctional nucleotide phosphoesterase protein YfkN	0.0881751	-0.946273	4.40736	-0.214703	0.829999	NA
Smp_345050	venom allergen (val) protein	0.327054	0.858505	4.37233	0.19635	0.844336	NA
Smp_159290	venom allergen-like (VAL) 21 protein	0	NA	NA	NA	NA	NA
Smp_193680	venom allergen-like (VAL) 1 protein	0	NA	NA	NA	NA	NA
Smp_002630	venom allergen-like (VAL) 2 protein	0.420137	3.24413	4.29418	0.755472	0.449966	NA
Smp_345060	Carboxy-S-adenosyl-L-methionine synthase	0.442207	-1.90875	4.31181	-0.442679	0.657998	NA
Smp_344790	Spliceosome RNA helicase DDX39B	1.34561	-0.594725	2.02253	-0.294049	0.76872	NA
Smp_331550	Peptide deformylase	0.550715	-1.33744	3.48589	-0.383673	0.701221	NA
Smp_331560	Uncharacterized protein SJCHGC09803	0	NA	NA	NA	NA	NA
Smp_156780	Ribosome biogenesis protein BRX1 homolog	3.14929	-0.13764	1.4907	-0.0923324	0.926434	NA
Smp_331580	Chaperone protein HtpG	0.54002	-0.946241	4.40736	-0.214696	0.830004	NA
Smp_203010	Sperm flagellar protein 2	0	NA	NA	NA	NA	NA
Smp_082290	Neurogenic differentiation factor 1	0	NA	NA	NA	NA	NA
Smp_154130	2-(3-amino-3-carboxypropyl)histidine synthase	0	NA	NA	NA	NA	NA
Smp_154120	Lamin-B2	0.161367	-0.946264	4.40736	-0.214701	0.83	NA
Smp_331600	Mitochondrial fission regulator 2	0.704008	-1.30907	3.19356	-0.40991	0.681872	NA
Smp_135750	Probable Xaa-Pro aminopeptidase PTRG_10574	0.0932969	0.0155139	4.40736	0.00352	0.997191	NA
Smp_024930	Enoyl-CoA hydratase domain-containing protein 3, mitochondrial	4.10813	-0.295944	1.26531	-0.23389	0.81507	NA
Smp_203020	DNA mismatch repair protein MutL	0	NA	NA	NA	NA	NA
Smp_317480	50S ribosomal protein L31	0.394853	0.957288	4.36415	0.219353	0.826375	NA
Smp_317490	Dymeclin	0.580457	-1.4685	3.01129	-0.487665	0.625787	NA
Smp_141450	Lectizyme	1.95683	3.73531	2.53034	1.47621	0.139888	NA
Smp_176180	venom allergen-like (VAL) 9 protein	0.0771741	0.0155139	4.40736	0.00352	0.997191	NA
Smp_176160	venom allergen (val) protein	0	NA	NA	NA	NA	NA
Smp_120670	venom allergen (val) protein	0	NA	NA	NA	NA	NA
Smp_176170	venom allergen (val) protein	0	NA	NA	NA	NA	NA
Smp_154260	venom allergen (val) protein	0.471831	-2.29311	4.20297	-0.545592	0.585346	NA
Smp_154290	venom allergen (val) protein	0.485283	-1.38398	3.54448	-0.39046	0.696197	NA
Smp_317500	Spermidine/putrescine import ATP-binding protein PotA	0.17884	-0.946264	4.40736	-0.214701	0.83	NA
Smp_317510	UPF0506 protein SJCHGC09643	0.38952	0.0154989	4.40736	0.00351659	0.997194	NA
Smp_347320	GLIPR1-like protein 1	1.58825	0.0522649	1.75886	0.0297152	0.976294	NA
Smp_141550	venom allergen (val) protein	0	NA	NA	NA	NA	NA
Smp_317520	GLIPR1-like protein 1	0	NA	NA	NA	NA	NA
Smp_141560	venom allergen (val) protein	0	NA	NA	NA	NA	NA
Smp_316760	venom allergen-like (VAL) 3 protein	0	NA	NA	NA	NA	NA
Smp_160250	venom allergen (val) protein	0	NA	NA	NA	NA	NA
Smp_313710	venom allergen-like (VAL) 3 protein	0	NA	NA	NA	NA	NA
Smp_070250	venom allergen (val) protein	0.174094	-0.946264	4.40736	-0.214701	0.83	NA
Smp_317530	Probable endochitinase	0	NA	NA	NA	NA	NA
Smp_336880	venom allergen-like (VAL) 5 protein	0	NA	NA	NA	NA	NA
Smp_156180	EF-hand calcium-binding domain-containing protein 6 (Fragment)	0.419495	0.918717	4.36728	0.210364	0.833384	NA
Smp_247990	Eukaryotic translation initiation factor 3 subunit B	0.0815417	0.977255	4.40736	0.221733	0.824522	NA
Smp_317560	DNA polymerase IV	0.890286	0.687205	2.58606	0.265734	0.790444	NA
Smp_098420	Hypothetical protein	0	NA	NA	NA	NA	NA
Smp_317580	RNA-directed RNA polymerase	0	NA	NA	NA	NA	NA
Smp_317590	1,4-alpha-glucan branching enzyme GlgB	0	NA	NA	NA	NA	NA
Smp_154220	UvrABC system protein B	3.2501	0.421271	1.43356	0.293863	0.768863	NA
Smp_016750	PR domain zinc finger protein 8	1.87837	-0.0389163	1.58209	-0.024598	0.980376	NA
Smp_337210	Usherin	0	NA	NA	NA	NA	NA
Smp_203200	Complement component C8 beta chain	3.51719	-0.244556	1.22433	-0.199746	0.841679	NA
Smp_317620	30S ribosomal protein S19	0.25051	-1.85184	4.36733	-0.424021	0.67155	NA
Smp_317660	Hypothetical protein	1.00619	-0.00901075	2.26064	-0.00398593	0.99682	NA
Smp_127130	venom allergen (val) protein	0.521117	-0.939057	3.12339	-0.300653	0.763679	NA
Smp_332780	Hypothetical protein	0	NA	NA	NA	NA	NA
Smp_300370	Hypothetical protein	0	NA	NA	NA	NA	NA
Smp_300380	YrdC domain-containing protein, mitochondrial	3.78334	0.369502	1.24799	0.296079	0.76717	NA
Smp_300390	YrdC domain-containing protein, mitochondrial	4.27245	-0.598353	1.06495	-0.56186	0.574212	NA
Smp_342300	Forkhead box protein L1	0	NA	NA	NA	NA	NA
Smp_317700	Fork head domain-containing protein FD4	0	NA	NA	NA	NA	NA
Smp_317720	E3 ubiquitin-protein ligase UBR4	0.249208	0.977273	4.40736	0.221737	0.824519	NA
Smp_334810	T-box transcription factor TBX5-A	0.0881751	-0.946273	4.40736	-0.214703	0.829999	NA
Smp_317770	Protein TolB	0	NA	NA	NA	NA	NA
Smp_164100	Annexin A13	0.741016	1.89902	3.88082	0.489334	0.624606	NA
Smp_332840	CAP-Gly domain-containing linker protein 1	0	NA	NA	NA	NA	NA
Smp_300410	CAP-Gly domain-containing linker protein 1	0.153992	0.0154765	4.40736	0.00351152	0.997198	NA
Smp_317780	Lon protease	0	NA	NA	NA	NA	NA
Smp_317790	Lon protease	0.0881751	-0.946273	4.40736	-0.214703	0.829999	NA
Smp_317800	Insulin	0.548101	-0.416434	3.44844	-0.12076	0.903881	NA
Smp_077790	Histone H2B	0	NA	NA	NA	NA	NA
Smp_317810	Putative COX1/OXI3 intron 2 protein	2.55551	0.669065	1.25743	0.532087	0.594666	NA
Smp_317820	Prenyl transferase	4.68557	-0.333487	1.0284	-0.324276	0.745729	NA
Smp_334820	Biosynthetic arginine decarboxylase	1.10141	-0.343932	2.15132	-0.15987	0.872983	NA
Smp_327080	Long chain acyl-CoA synthetase 7, peroxisomal	0	NA	NA	NA	NA	NA
Smp_327090	Uncharacterized protein C3B8.09	0	NA	NA	NA	NA	NA
Smp_327100	RNA-directed RNA polymerase	0	NA	NA	NA	NA	NA
Smp_327110	Hypothetical protein	0	NA	NA	NA	NA	NA
Smp_327120	Hypothetical protein	0	NA	NA	NA	NA	NA
Smp_328800	GAS2-like protein 3	0	NA	NA	NA	NA	NA
Smp_315260	Arginine--tRNA ligase	0	NA	NA	NA	NA	NA
Smp_315270	Exportin-T	0	NA	NA	NA	NA	NA
Smp_312180	Protein-tyrosine sulfotransferase	0.0881751	-0.946273	4.40736	-0.214703	0.829999	NA
Smp_329810	Hypothetical protein	0	NA	NA	NA	NA	NA
Smp_329820	Non-capsid protein NS-1	0	NA	NA	NA	NA	NA
Smp_194070	Non-capsid protein NS-1	0	NA	NA	NA	NA	NA
Smp_329880	PRAME family member 6	0	NA	NA	NA	NA	NA
Smp_317850	Major facilitator superfamily domain-containing protein 1	0.0866417	0.0155139	4.40736	0.00352	0.997191	NA
Smp_300470	ESF1 homolog	0.492065	-2.47056	4.11799	-0.599944	0.548543	NA
Smp_317900	GLIPR1-like protein 1	0.0815417	0.977255	4.40736	0.221733	0.824522	NA
Smp_317910	Venom allergen 5.01	0	NA	NA	NA	NA	NA
Smp_317920	Venom allergen 5	0	NA	NA	NA	NA	NA
Smp_318580	GLIPR1-like protein 1	0	NA	NA	NA	NA	NA
Smp_318590	Peptidase inhibitor 16	0	NA	NA	NA	NA	NA
Smp_320570	Uncharacterized protein SJCHGC09803	0	NA	NA	NA	NA	NA
Smp_320730	Cytoskeleton protein RodZ	0	NA	NA	NA	NA	NA
Smp_321200	Hypothetical protein	0	NA	NA	NA	NA	NA
Smp_321210	Hypothetical protein	0	NA	NA	NA	NA	NA
Smp_321220	Methyltransferase-like 26	0.186594	0.0155235	4.40736	0.00352218	0.99719	NA
Smp_321230	Uncharacterized protein DDB_G0283377	0	NA	NA	NA	NA	NA
Smp_323630	Putative pterin-4-alpha-carbinolamine dehydratase	1.02741	0.677479	2.1672	0.312606	0.75458	NA
Smp_325050	Complement factor H	0	NA	NA	NA	NA	NA
Smp_325060	Protein brown	0	NA	NA	NA	NA	NA
Smp_325300	Sterol 3-beta-glucosyltransferase	0.499475	-0.825548	3.56865	-0.231334	0.817056	NA
Smp_325310	Dymeclin	3.3563	0.492205	1.2904	0.381435	0.702881	NA
Smp_326970	Kynurenine 3-monooxygenase	0.155593	1.82027	4.37233	0.416317	0.677178	NA
Smp_334830	G-protein coupled receptor family C group 6 member A	0	NA	NA	NA	NA	NA
Smp_316780	Conserved oligomeric Golgi complex subunit 4	1.84642	-0.668969	1.75038	-0.382186	0.702324	NA
Smp_182090	Vacuolar fusion protein mon1	0	NA	NA	NA	NA	NA
Smp_316790	Endoglycoceramidase	2.48938	-1.45234	1.49036	-0.974489	0.329814	NA
Smp_316470	Capsid polyprotein VP90	3.29342	-1.98709	1.80205	-1.10268	0.270165	NA
Smp_317400	Conserved oligomeric Golgi complex subunit 4	0.0906644	0.0155139	4.40736	0.00352	0.997191	NA
Smp_317970	FAD-linked oxidoreductase easE	0.0840275	0.977255	4.40736	0.221733	0.824522	NA
Smp_317980	Autophagy-related protein 11	0	NA	NA	NA	NA	NA
Smp_346710	CRISPR-associated endonuclease Cas1 1	0	NA	NA	NA	NA	NA
Smp_246130	Neuronal acetylcholine receptor subunit alpha-3	1.36111	0.604401	1.79959	0.335855	0.736981	NA
Smp_202200	ATP synthase epsilon chain, chloroplastic	0.498995	2.85989	4.05458	0.705347	0.480594	NA
Smp_337680	Vacuolar protein sorting-associated protein 13B	1.11911	-1.46792	2.59951	-0.564692	0.572284	NA
Smp_175630	Collagen alpha-1(XVII) chain	4.65928	0.457759	1.02746	0.445526	0.655939	NA
Smp_335540	cercarial protease	0	NA	NA	NA	NA	NA
Smp_318020	cercarial protease	0	NA	NA	NA	NA	NA
Smp_318030	cercarial protease	0	NA	NA	NA	NA	NA
Smp_318040	cercarial protease	0	NA	NA	NA	NA	NA
Smp_318050	cercarial protease	0	NA	NA	NA	NA	NA
Smp_318060	Cercarial protease	0	NA	NA	NA	NA	NA
Smp_318070	cercarial protease	0	NA	NA	NA	NA	NA
Smp_318080	cercarial protease	0	NA	NA	NA	NA	NA
Smp_318090	cercarial protease	0	NA	NA	NA	NA	NA
Smp_318100	cercarial protease	0.80025	0.0155446	4.40736	0.00352697	0.997186	NA
Smp_010620	Ester hydrolase C11orf54 homolog	2.345	0.752431	1.2508	0.601558	0.547469	NA
Smp_109240	Citrinin polyketide synthase	0	NA	NA	NA	NA	NA
Smp_318150	Elongation of very long chain fatty acids protein 7	0.331298	0.0154952	4.40736	0.00351576	0.997195	NA
Smp_203270	Twist-related protein	0.486458	2.47159	3.53631	0.698918	0.484603	NA
Smp_334850	Hypothetical protein	3.52195	0.0466196	1.17448	0.0396937	0.968337	NA
Smp_316800	Adenylate cyclase type 9	2.19762	3.7019	1.78283	2.07642	0.0378552	NA
Smp_033380	Angiopoietin-1 receptor	4.28854	1.69464	1.29631	1.30727	0.19112	NA
Smp_300710	Tetraspanin-17	3.0789	-3.5583	1.71553	-2.07418	0.038063	NA
Smp_152920	Cytoskeleton-associated protein 4	0	NA	NA	NA	NA	NA
Smp_152980	Brain-specific homeobox protein homolog	0.66885	1.51599	3.26234	0.464694	0.642151	NA
Smp_318240	Methionine adenosyltransferase 2 subunit beta	4.64528	-0.599577	0.882975	-0.679042	0.497111	NA
Smp_347920	Protein GrpE 1	2.09218	0.77249	1.60005	0.48279	0.629245	NA
Smp_332960	Solute carrier family 35 member F4	0	NA	NA	NA	NA	NA
Smp_300790	Solute carrier family 35 member F4	0	NA	NA	NA	NA	NA
Smp_153090	Cadherin-related tumor suppressor	1.09323	-1.8419	2.08993	-0.88132	0.378145	NA
Smp_318280	Growth/differentiation factor 11 (Fragment)	0	NA	NA	NA	NA	NA
Smp_174250	Probable outer membrane protein PmpI	0.177306	0.0155232	4.40736	0.00352212	0.99719	NA
Smp_318290	DCC-interacting protein 13-alpha	0.425135	-0.946242	4.35366	-0.217344	0.82794	NA
Smp_318300	50S ribosomal protein L6	0.681209	1.52877	3.3623	0.45468	0.649339	NA
Smp_318310	AAA-ATPase At5g17740	0.693866	-0.945011	3.8857	-0.243202	0.807849	NA
Smp_243370	Hypothetical protein	0	NA	NA	NA	NA	NA
Smp_134600	Lipopolysaccharide core heptose(II) kinase RfaY	2.25507	0.789155	1.4468	0.54545	0.585444	NA
Smp_134490	thyroid hormone receptor alpha	1.778	2.23252	1.97188	1.13218	0.257559	NA
Smp_203330	DNA primase	0.0777963	0.977255	4.40736	0.221733	0.824522	NA
Smp_345660	Holliday junction ATP-dependent DNA helicase RuvA	0	NA	NA	NA	NA	NA
Smp_337820	UPF0246 protein RSc2009	0.0771741	0.0155139	4.40736	0.00352	0.997191	NA
Smp_332340	Oligoribonuclease	0.0889167	0.0155139	4.40736	0.00352	0.997191	NA
Smp_166720	Maltose/maltodextrin import ATP-binding protein MalK	0	NA	NA	NA	NA	NA
Smp_166730	4-dihydromethyl-trisporate dehydrogenase	0	NA	NA	NA	NA	NA
Smp_337810	4-dihydromethyl-trisporate dehydrogenase	0	NA	NA	NA	NA	NA
Smp_166740	4-hydroxycoumarin synthase 2	0	NA	NA	NA	NA	NA
Smp_166750	Bifunctional uridylyltransferase/uridylyl-removing enzyme	0	NA	NA	NA	NA	NA
Smp_318370	Spermidine/putrescine import ATP-binding protein PotA	0	NA	NA	NA	NA	NA
Smp_341850	D(1B) dopamine receptor	0	NA	NA	NA	NA	NA
Smp_318380	Hypothetical protein	0	NA	NA	NA	NA	NA
Smp_125400	Neurogenic differentiation factor 6-A	0.169717	0.0154765	4.40736	0.00351152	0.997198	NA
Smp_125390	Polymeric immunoglobulin receptor	0	NA	NA	NA	NA	NA
Smp_139360	Nuclear receptor subfamily 2 group F member 1-B	0	NA	NA	NA	NA	NA
Smp_318510	Catenin beta	2.0062	0.223526	1.58162	0.141328	0.887611	NA
Smp_321240	Ras-specific guanine nucleotide-releasing factor 1	0	NA	NA	NA	NA	NA
Smp_321270	Coiled-coil domain-containing protein 47	0.164824	0.0154765	4.40736	0.00351152	0.997198	NA
Smp_303640	Ester hydrolase C11orf54 homolog	2.54417	1.99701	1.42644	1.39999	0.161516	NA
Smp_325420	Aquaporin-3	0.34153	0.0154953	4.40736	0.00351577	0.997195	NA
Smp_325520	Hypothetical protein	0	NA	NA	NA	NA	NA
Smp_192050	Uncharacterized protein YkuO	0	NA	NA	NA	NA	NA
Smp_335780	Endoglycoceramidase	0.707892	-2.81423	2.86141	-0.983513	0.325355	NA
Smp_335950	Tyrosine-protein kinase Fer	3.04044	-0.061927	1.12333	-0.055128	0.956036	NA
Smp_327050	SAM50-like protein gop-3	0	NA	NA	NA	NA	NA
Smp_328750	Alanine--tRNA ligase	1.79205	-0.0110767	2.08776	-0.00530555	0.995767	NA
Smp_328760	ATP-dependent zinc metalloprotease FtsH 1	0	NA	NA	NA	NA	NA
Smp_328770	Microtubule-associated protein 1A	0.0840275	0.977255	4.40736	0.221733	0.824522	NA
Smp_317840	Meiosis inhibitor protein 1	0	NA	NA	NA	NA	NA
Smp_111800	INO80 complex subunit B	0	NA	NA	NA	NA	NA
Smp_318630	Tripeptidyl-peptidase 2	0.0906644	0.0155139	4.40736	0.00352	0.997191	NA
Smp_320420	Hypothetical protein	0.252	1.88049	4.36728	0.430585	0.66677	NA
Smp_320880	Bacillolysin	0.150247	0.0154765	4.40736	0.00351152	0.997198	NA
Smp_320890	Annexin A5	0	NA	NA	NA	NA	NA
Smp_303630	Lipopolysaccharide-induced tumor necrosis factor-alpha factor homolog	4.13224	-0.331849	1.40599	-0.236025	0.813413	NA
Smp_318650	Transcription factor 21	0	NA	NA	NA	NA	NA
Smp_318660	Sorting nexin-5	4.47989	1.8931	4.11027	0.460577	0.645102	NA
Smp_318670	Proto oncogene tyrosine protein kinase FYN	2.86884	0.952687	2.61451	0.364384	0.715571	NA
Smp_318710	Ankyrin repeat and KH domain-containing protein mask	0	NA	NA	NA	NA	NA
Smp_312650	Dipeptide and tripeptide permease B	0.0840275	0.977255	4.40736	0.221733	0.824522	NA
Smp_320660	DNA mismatch repair protein Msh2	0	NA	NA	NA	NA	NA
Smp_320680	Protein VTS1	0	NA	NA	NA	NA	NA
Smp_335650	Transcription factor jun-B	4.5165	1.1819	2.19603	0.538201	0.590439	NA
Smp_324690	Uncharacterized protein MJ0699	0	NA	NA	NA	NA	NA
Smp_336560	GMP synthase [glutamine-hydrolyzing]	0	NA	NA	NA	NA	NA
Smp_308070	Zinc finger protein SNAI3	0.0889167	0.0155139	4.40736	0.00352	0.997191	NA
Smp_344700	Type 2 DNA topoisomerase 6 subunit A	0	NA	NA	NA	NA	NA
Smp_317860	DnaJ homolog subfamily B member 3	0	NA	NA	NA	NA	NA
Smp_336600	Cyclin-G-associated kinase	0	NA	NA	NA	NA	NA
Smp_321730	Putative uncharacterized protein YoeA	0.237631	-0.946255	4.40736	-0.214699	0.830002	NA
Smp_321740	Annexin A10	0.887267	0.00135841	2.34946	0.000578181	0.999539	NA
Smp_321750	Hypothetical protein	0	NA	NA	NA	NA	NA
Smp_202700	Attractin	0.0881751	-0.946273	4.40736	-0.214703	0.829999	NA
Smp_321790	Hypothetical protein	1.38722	-1.96362	2.35695	-0.833119	0.404777	NA
Smp_321800	MICOS complex subunit MIC27	0	NA	NA	NA	NA	NA
Smp_321810	Hypothetical protein	0	NA	NA	NA	NA	NA
Smp_148190	Transcription factor 7	0.0889167	0.0155139	4.40736	0.00352	0.997191	NA
Smp_321830	Dapper homolog 1	0.0815417	0.977255	4.40736	0.221733	0.824522	NA
Smp_128510	D-aminoacyl-tRNA deacylase	1.14251	0.0732707	1.84462	0.0397213	0.968315	NA
Smp_015490	Probable tRNA N6-adenosine threonylcarbamoyltransferase	0	NA	NA	NA	NA	NA
Smp_244810	Hypothetical protein	3.37299	-0.964745	1.45857	-0.661431	0.508336	NA
Smp_130720	Vacuolar protein sorting-associated protein 13B	0.586682	-1.71641	3.96551	-0.432835	0.665135	NA
Smp_130730	SPBc2 prophage-derived uncharacterized protein YorH	0	NA	NA	NA	NA	NA
Smp_193940	Vacuolar protein sorting-associated protein 13B	0.159338	1.85062	4.36976	0.423506	0.671926	NA
Smp_321860	MEMO1 family protein PH1626	0.413485	0.44435	4.28007	0.103819	0.917313	NA
Smp_130780	Monocarboxylate transporter 5	1.41985	2.22795	1.98316	1.12344	0.261252	NA
Smp_015820	Palmitoleoyl-protein carboxylesterase NOTUM	1.95451	-0.815827	1.34444	-0.606816	0.543973	NA
Smp_056420	Histone H2A.J	0	NA	NA	NA	NA	NA
Smp_133890	Myoglobin	0.0724503	-0.946273	4.40736	-0.214703	0.829999	NA
Smp_303920	PTS system N-acetylglucosamine-specific EIICBA component	0.72097	1.89895	3.85327	0.492815	0.622144	NA
Smp_169480	Platelet-derived growth factor receptor beta	2.61472	0.769426	1.58589	0.485171	0.627555	NA
Smp_038430	Interferon-induced very large GTPase 1	0	NA	NA	NA	NA	NA
Smp_321970	#N/A	0	NA	NA	NA	NA	NA
Smp_204940	Uncharacterized protein J1S	0	NA	NA	NA	NA	NA
Smp_199020	Uncharacterized protein YciW	0	NA	NA	NA	NA	NA
Smp_153220	Leucine-rich repeat-containing protein 69	0.239163	0.0154859	4.40736	0.00351364	0.997197	NA
Smp_322010	Envelope small membrane protein	0.161594	-1.85185	4.36733	-0.424023	0.671549	NA
Smp_304040	Afadin- and alpha-actinin-binding protein	0	NA	NA	NA	NA	NA
Smp_304050	Complement C3 (Fragment)	0.0866417	0.0155139	4.40736	0.00352	0.997191	NA
Smp_304060	Synaptotagmin 2	0	NA	NA	NA	NA	NA
Smp_322070	Leucyl/phenylalanyl-tRNA--protein transferase	0.0840275	0.977255	4.40736	0.221733	0.824522	NA
Smp_342210	Zinc-responsive transcriptional regulator ZAP1	1.28811	0.0226881	1.79792	0.0126191	0.989932	NA
Smp_006980	Mediator of RNA polymerase II transcription subunit 11	0	NA	NA	NA	NA	NA
Smp_093780	Peroxiredoxin-4	0	NA	NA	NA	NA	NA
Smp_322080	Peroxiredoxin 1	0	NA	NA	NA	NA	NA
Smp_093790	Dipeptide and tripeptide permease B	0.25638	1.88049	4.36728	0.430585	0.66677	NA
Smp_322090	Cyclin N-terminal domain-containing protein 1	0	NA	NA	NA	NA	NA
Smp_322150	Lysine-specific histone demethylase 1B	0	NA	NA	NA	NA	NA
Smp_322160	Glutamate--tRNA ligase 2	0.450411	-1.33056	4.33602	-0.306863	0.758948	NA
Smp_322170	Serine/threonine-protein kinase Sgk1	0.177324	0.977264	4.40736	0.221735	0.82452	NA
Smp_204350	G protein-coupled receptor 161	0	NA	NA	NA	NA	NA
Smp_322210	tRNA uridine 5-carboxymethylaminomethyl modification enzyme MnmG	1.16226	0.438276	1.74469	0.251206	0.801655	NA
Smp_341820	Hypothetical protein	1.5192	-0.529847	1.51943	-0.348715	0.727304	NA
Smp_204370	Polycystic kidney disease protein 1-like 3	0	NA	NA	NA	NA	NA
Smp_304210	SCO-spondin	2.37913	0.13873	1.44195	0.0962103	0.923354	NA
Smp_304220	Thrombospondin-2	0.514528	-0.717357	4.08009	-0.175819	0.860436	NA
Smp_322270	Type 2 phosphatidylinositol 4,5-bisphosphate 4-phosphatase	0	NA	NA	NA	NA	NA
Smp_322280	Pogo transposable element with ZNF domain	0.680417	2.45862	2.92655	0.84011	0.400847	NA
Smp_031020	Inositol hexakisphosphate and diphosphoinositol-pentakisphosphate kinase 1	1.48611	0.511894	1.94328	0.263418	0.792228	NA
Smp_322300	Ubiquitin carboxyl-terminal hydrolase 22	0.0932969	0.0155139	4.40736	0.00352	0.997191	NA
Smp_316920	Zinc finger protein dpff-1	0.330522	0.918708	4.36728	0.210362	0.833385	NA
Smp_335040	2-C-methyl-D-erythritol 2,4-cyclodiphosphate synthase	0.58154	1.89908	2.90466	0.653807	0.513236	NA
Smp_322350	D-glucuronyl C5-epimerase	0	NA	NA	NA	NA	NA
Smp_203400	Uracil nucleotide/cysteinyl leukotriene receptor	0.741287	-0.888677	2.86635	-0.310037	0.756533	NA
Smp_204060	Neuropeptide FF receptor 1	0.427364	-0.946245	4.40736	-0.214697	0.830004	NA
Smp_335670	Kinesin-related protein 1	1.00835	2.26894	2.40289	0.944256	0.345039	NA
Smp_340400	Transcription factor 21	1.21001	-1.31553	2.03712	-0.64578	0.518422	NA
Smp_102000	Chorismate synthase	0	NA	NA	NA	NA	NA
Smp_138580	Small ribosomal subunit biogenesis GTPase RsgA	0.785161	1.88023	3.78257	0.497078	0.619134	NA
Smp_167870	G-protein coupled receptor 183-A	0.0724503	-0.946273	4.40736	-0.214703	0.829999	NA
Smp_192670	Serine-threonine kinase receptor-associated protein	0.334541	-0.02461	4.32063	-0.00569592	0.995455	NA
Smp_345650	Histone-lysine N-methyltransferase PRDM9	0.596804	-0.889921	4.04255	-0.220139	0.825763	NA
Smp_322430	Histone acetyltransferase HAC2	1.8982	-0.978993	1.51528	-0.64608	0.518227	NA
Smp_322450	Putative ATP-dependent RNA helicase SoYb	1.20174	-0.81664	2.16115	-0.377872	0.705526	NA
Smp_159520	Slit homolog 1 protein	2.38318	-1.19947	1.40508	-0.853666	0.39329	NA
Smp_340330	Pancreas transcription factor 1 subunit alpha	0.0771741	0.0155139	4.40736	0.00352	0.997191	NA
Smp_036670	Uncharacterized protein NMB1327	1.45332	0.08562	2.1342	0.040118	0.967999	NA
Smp_335690	Hypothetical protein	0.372581	0.015534	4.40736	0.00352456	0.997188	NA
Smp_044610	Isoleucine--tRNA ligase	0	NA	NA	NA	NA	NA
Smp_146220	Calcium-dependent protein kinase 14	3.9067	-1.77156	1.25068	-1.41648	0.156635	NA
Smp_304660	Nucleoside diphosphate kinase homolog 5	2.18308	-0.128292	1.25172	-0.102493	0.918365	NA
Smp_175080	Vacuolar protein sorting-associated protein 13B	0.0777963	0.977255	4.40736	0.221733	0.824522	NA
Smp_203460	AF4/FMR2 family member 4	0.512837	1.82097	4.17686	0.435966	0.662861	NA
Smp_139940	POU domain, class 6, transcription factor 1	3.2824	0.15965	1.28141	0.124589	0.900849	NA
Smp_032980	Calmodulin-like protein	0.153992	0.0154765	4.40736	0.00351152	0.997198	NA
Smp_032990	Probable calcium-binding protein CML11	0.0932969	0.0155139	4.40736	0.00352	0.997191	NA
Smp_341540	Retinal homeobox protein Rax (Fragment)	0.0724503	-0.946273	4.40736	-0.214703	0.829999	NA
Smp_346050	Probable NADH dehydrogenase [ubiquinone] iron-sulfur protein 6, mitochondrial	0	NA	NA	NA	NA	NA
Smp_311580	Probable NADH dehydrogenase [ubiquinone] iron-sulfur protein 6, mitochondrial	0	NA	NA	NA	NA	NA
Smp_322580	Probable NADH dehydrogenase [ubiquinone] iron-sulfur protein 6, mitochondrial	0	NA	NA	NA	NA	NA
Smp_315980	Histidine protein methyltransferase 1 homolog	0	NA	NA	NA	NA	NA
Smp_315990	NADH dehydrogenase [ubiquinone] iron-sulfur protein 6, mitochondrial	0	NA	NA	NA	NA	NA
Smp_311890	Histidine protein methyltransferase 1 homolog	0	NA	NA	NA	NA	NA
Smp_322640	Fork head domain-containing protein FD3	0.420572	0.0155044	4.40148	0.00352254	0.997189	NA
Smp_132960	Vacuolar protein sorting-associated protein 13B	0.751608	2.21299	2.76742	0.799656	0.42391	NA
Smp_132990	PHD and RING finger domain-containing protein 1	0	NA	NA	NA	NA	NA
Smp_192230	Adhesion G-protein coupled receptor F2	0.0932969	0.0155139	4.40736	0.00352	0.997191	NA
Smp_037690	Urease subunit beta	0	NA	NA	NA	NA	NA
Smp_194290	N-acetyl-gamma-glutamyl-phosphate reductase	0	NA	NA	NA	NA	NA
Smp_322680	Pre-mRNA-processing factor 6	0	NA	NA	NA	NA	NA
Smp_322710	DNA excision repair protein ERCC-8	0.0815417	0.977255	4.40736	0.221733	0.824522	NA
Smp_094980	Transmembrane and TPR repeat-containing protein 3	0.0906644	0.0155139	4.40736	0.00352	0.997191	NA
Smp_128560	Transmembrane and TPR repeat-containing protein 3	0.325596	0.977278	4.40736	0.221738	0.824518	NA
Smp_322720	LARGE xylosyl- and glucuronyltransferase 1	1.39855	0.00757446	2.2923	0.00330431	0.997364	NA
Smp_128340	CRISPR-associated endonuclease Cas1	0.166713	0.977264	4.40736	0.221735	0.82452	NA
Smp_128390	Connector enhancer of kinase suppressor of ras 2	0.174094	-0.946264	4.40736	-0.214701	0.83	NA
Smp_131170	Probable DNA-directed RNA polymerase	0.235565	-1.71262	4.37933	-0.391068	0.695747	NA
Smp_322770	Probable cation-transporting ATPase 13A3	1.44753	-1.43808	2.22894	-0.645188	0.518805	NA
Smp_154390	Hypothetical protein	1.93592	-1.23152	1.91695	-0.642437	0.520589	NA
Smp_021460	Lengsin	2.71234	-1.11432	1.34704	-0.827238	0.408102	NA
Smp_316540	Tethering factor for nuclear proteasome STS1	0	NA	NA	NA	NA	NA
Smp_322870	INO80 complex subunit B	0.0840275	0.977255	4.40736	0.221733	0.824522	NA
Smp_322880	INO80 complex subunit B	0	NA	NA	NA	NA	NA
Smp_103430	Arginase	0	NA	NA	NA	NA	NA
Smp_305060	Thioredoxin Y2, chloroplastic	0.0777963	0.977255	4.40736	0.221733	0.824522	NA
Smp_322910	Solute carrier family 15 member 5	0	NA	NA	NA	NA	NA
Smp_322920	Hypothetical protein	2.08934	1.89251	1.86097	1.01695	0.309178	NA
Smp_092580	Guanine nucleotide-binding protein G(s) subunit alpha	0	NA	NA	NA	NA	NA
Smp_322930	NEDD4-binding protein 1	0.0932969	0.0155139	4.40736	0.00352	0.997191	NA
Smp_164740	Transcription factor Ovo-like 2	0	NA	NA	NA	NA	NA
Smp_164750	Protein FAM207A	0	NA	NA	NA	NA	NA
Smp_305110	Uncharacterized aminotransferase Mb2256c	0	NA	NA	NA	NA	NA
Smp_335710	Casein kinase I isoform alpha	0.643902	-1.03422	2.82927	-0.365545	0.714705	NA
Smp_305130	GTPase Era, mitochondrial	0	NA	NA	NA	NA	NA
Smp_347630	Ionotropic receptor 25a	3.60734	1.8999	1.22684	1.54861	0.121475	NA
Smp_159130	Sentrin-specific protease 6	0.242743	1.89988	4.3657	0.435183	0.66343	NA
Smp_335080	Spindle assembly abnormal protein 6 homolog	0.0866417	0.0155139	4.40736	0.00352	0.997191	NA
Smp_334400	Chaperone protein HscA	0.0777963	0.977255	4.40736	0.221733	0.824522	NA
Smp_178780	Single-minded homolog 2	1.85214	-0.161089	1.7573	-0.0916682	0.926962	NA
Smp_179600	Endonuclease MutS2	1.74515	1.29397	2.57207	0.503085	0.614905	NA
Smp_165450	Vacuolar protein sorting-associated protein 13B	0.171093	0.977264	4.40736	0.221735	0.82452	NA
Smp_178760	3-methylorcinaldehyde synthase tropA	2.25987	0.905791	1.53864	0.588694	0.556066	NA
Smp_151690	RutC family protein HP_0944	0.0724503	-0.946273	4.40736	-0.214703	0.829999	NA
Smp_323100	Dihydrolipoyllysine-residue succinyltransferase component of 2-oxoglutarate dehydrogenase complex	0	NA	NA	NA	NA	NA
Smp_177290	CDK5 regulatory subunit-associated protein 1	0.35025	0.977283	4.40736	0.221739	0.824517	NA
Smp_076460	tRNA modification GTPase MnmE	0	NA	NA	NA	NA	NA
Smp_335130	Hypothetical protein	0	NA	NA	NA	NA	NA
Smp_323170	Probable dual-specificity RNA methyltransferase RlmN	0	NA	NA	NA	NA	NA
Smp_323180	Probable dual-specificity RNA methyltransferase RlmN	0	NA	NA	NA	NA	NA
Smp_323190	Peptide deformylase	0	NA	NA	NA	NA	NA
Smp_323200	Probable dual-specificity RNA methyltransferase RlmN	0	NA	NA	NA	NA	NA
Smp_323210	Hypothetical protein	0	NA	NA	NA	NA	NA
Smp_323230	StAR-related lipid transfer protein 9	0	NA	NA	NA	NA	NA
Smp_323240	Plexin-B2	0.153247	-1.78355	4.37308	-0.407847	0.683386	NA
Smp_323280	Plexin-B2	0	NA	NA	NA	NA	NA
Smp_323290	GMP synthase [glutamine-hydrolyzing]	0	NA	NA	NA	NA	NA
Smp_323300	StAR-related lipid transfer protein 9	0	NA	NA	NA	NA	NA
Smp_323320	Potassium channel toxin alpha-KTx 23.3	0.0771741	0.0155139	4.40736	0.00352	0.997191	NA
Smp_192020	tRNA modification GTPase MnmE	0	NA	NA	NA	NA	NA
Smp_303350	Hypothetical protein	0	NA	NA	NA	NA	NA
Smp_323350	Hypothetical protein	0	NA	NA	NA	NA	NA
Smp_323360	Hypothetical protein	0	NA	NA	NA	NA	NA
Smp_132110	Vacuolar protein sorting-associated protein 13B	0.336018	0.0154952	4.40736	0.00351576	0.997195	NA
Smp_132060	Doublesex- and mab-3-related transcription factor 3a	1.07945	-0.324383	2.42323	-0.133864	0.89351	NA
Smp_323370	Protein translocase subunit SecA	0.614919	-2.51079	3.36293	-0.746608	0.4553	NA
Smp_203680	Probable isocitrate dehydrogenase [NAD] subunit alpha, mitochondrial	2.41982	-0.272018	1.30745	-0.208052	0.835189	NA
Smp_157840	Transcription factor AP-2-epsilon	1.49274	0.619189	2.13791	0.289624	0.772104	NA
Smp_323420	Ketoisovalerate oxidoreductase subunit VorA	0	NA	NA	NA	NA	NA
Smp_323440	Hypothetical protein	0.414096	1.8203	4.37233	0.416322	0.677174	NA
Smp_323480	E3 UFM1-protein ligase 1	0.0771741	0.0155139	4.40736	0.00352	0.997191	NA
Smp_323490	E3 UFM1-protein ligase 1	0	NA	NA	NA	NA	NA
Smp_323500	E3 UFM1-protein ligase 1	0	NA	NA	NA	NA	NA
Smp_323510	E3 UFM1-protein ligase 1	0	NA	NA	NA	NA	NA
Smp_336840	E3 UFM1-protein ligase 1 homolog	0	NA	NA	NA	NA	NA
Smp_336850	Uncharacterized protein MPN_513	0	NA	NA	NA	NA	NA
Smp_344830	PLAC8-like protein 1	0.186594	0.0155235	4.40736	0.00352218	0.99719	NA
Smp_323600	ATP-dependent zinc metalloprotease FTSH 7, chloroplastic	0	NA	NA	NA	NA	NA
Smp_157210	Hypothetical protein	1.90414	-0.335892	1.63051	-0.206004	0.836788	NA
Smp_323650	Phosphatidylinositol N-acetylglucosaminyltransferase subunit C	0.761089	0.613582	2.87736	0.213245	0.831136	NA
Smp_024030	39S ribosomal protein L49, mitochondrial	2.50995	0.0498698	1.39209	0.0358237	0.971423	NA
Smp_135200	Glycerol-3-phosphate 2-O-acyltransferase 4	0.498557	-0.825588	3.56235	-0.231754	0.816729	NA
Smp_306190	Nucleolar protein 4-like	4.53406	-0.00171746	1.30119	-0.00131992	0.998947	NA
Smp_078540	Engulfment and cell motility protein 2	1.75918	-1.09459	1.75643	-0.623191	0.533159	NA
Smp_204860	GTPase Der	0.76436	2.44608	3.21908	0.759868	0.447334	NA
Smp_323730	Beta-1,3-galactosyltransferase brn	0	NA	NA	NA	NA	NA
Smp_323740	ER lumen protein-retaining receptor	0.174839	0.977264	4.40736	0.221735	0.82452	NA
Smp_340890	Transcriptional repressor scratch 1	0.855602	-0.294544	2.56627	-0.114775	0.908623	NA
Smp_151270	Regulator of G-protein signaling 4	1.20864	0.0151175	2.28684	0.00661067	0.994725	NA
Smp_204210	Serine hydroxymethyltransferase	0	NA	NA	NA	NA	NA
Smp_168610	Suppression of tumorigenicity 18 protein	0.596565	-1.50435	2.99218	-0.50276	0.615133	NA
Smp_146040	Hypothetical protein	0	NA	NA	NA	NA	NA
Smp_340950	NAD kinase 2	0.4107	-1.84234	3.70708	-0.49698	0.619203	NA
Smp_060210	Lipopolysaccharide-induced tumor necrosis factor-alpha factor homolog	3.62207	-0.421615	1.53218	-0.275173	0.783183	NA
Smp_306320	DNA primase small subunit	0.457995	0.890113	3.65185	0.243743	0.80743	NA
Smp_306350	alpha 1,3 fucosyltransferase B	0.982553	-0.558788	2.47478	-0.225793	0.821363	NA
Smp_333000	alpha 1,3 fucosyltransferase B	0	NA	NA	NA	NA	NA
Smp_175150	3-hydroxyisobutyrate dehydrogenase, mitochondrial	0	NA	NA	NA	NA	NA
Smp_162420	Innexin unc-9	0	NA	NA	NA	NA	NA
Smp_180030	Rhodopsin	0.232767	1.82028	4.37233	0.416319	0.677177	NA
Smp_186920	Meiotic sister-chromatid recombination protein 6, mitochondrial	2.76171	-0.602082	1.40404	-0.428822	0.668053	NA
Smp_167780	Histone-lysine N-methyltransferase ASH1L	0.0906644	0.0155139	4.40736	0.00352	0.997191	NA
Smp_194930	TBC1 domain family member 20	0.149624	-0.946264	4.40736	-0.214701	0.83	NA
Smp_335170	Probable helicase A859L	1.11278	1.90015	2.38546	0.796553	0.42571	NA
Smp_323960	T-cell leukemia homeobox protein 2	3.25689	-0.117379	1.16408	-0.100834	0.919682	NA
Smp_015160	Alanine racemase	0	NA	NA	NA	NA	NA
Smp_162840	Collagen alpha-1(XXIV) chain	3.61906	0.679398	1.18531	0.573183	0.566521	NA
Smp_129750	Glycoprotein 3-alpha-L-fucosyltransferase A	0	NA	NA	NA	NA	NA
Smp_204250	Brefeldin A-inhibited guanine nucleotide-exchange protein 3	2.97162	-0.382437	1.42884	-0.267656	0.788964	NA
Smp_071590	ADP-ribosylation factor-like protein 6-interacting protein 1	0.501868	2.45868	3.47768	0.706989	0.479573	NA
Smp_306720	Translocon-associated protein subunit alpha	1.98041	0.21554	1.38233	0.155925	0.876092	NA
Smp_341610	40S ribosomal protein S12, mitochondrial	0	NA	NA	NA	NA	NA
Smp_170190	tRNA modification GTPase MnmE	0.163816	0.0155232	4.40736	0.00352212	0.99719	NA
Smp_306740	Diphthine--ammonia ligase	0.0906644	0.0155139	4.40736	0.00352	0.997191	NA
Smp_306750	Diphthine--ammonia ligase	0	NA	NA	NA	NA	NA
Smp_112930	Sodium/potassium/calcium exchanger 4	0	NA	NA	NA	NA	NA
Smp_306850	Hypothetical protein	2.31909	2.35384	2.14068	1.09957	0.271519	NA
Smp_198960	Hypothetical protein	0	NA	NA	NA	NA	NA
Smp_335760	Transmembrane protein 8A	3.16418	2.911	1.67522	1.73768	0.0822669	NA
Smp_242610	Hypothetical protein	0	NA	NA	NA	NA	NA
Smp_163140	Pituitary homeobox 1	0.567882	0.0154961	3.0715	0.00504514	0.995975	NA
Smp_163110	ATP-dependent RNA helicase DDX1	0.482219	0.977289	3.62091	0.269901	0.787236	NA
Smp_324110	Tetraspanin-7	0.468202	-0.880941	4.25142	-0.207211	0.835845	NA
Smp_039600	Calbindin-32	3.82462	-0.0406277	1.38002	-0.0294399	0.976514	NA
Smp_143790	Patatin-like phospholipase domain-containing protein 3	0	NA	NA	NA	NA	NA
Smp_324120	Replication protein E1	0	NA	NA	NA	NA	NA
Smp_343660	D-2-hydroxyglutarate dehydrogenase, mitochondrial	3.42777	-4.68521	1.70137	-2.75379	0.00589087	NA
Smp_143870	Hypothetical protein	0.179581	0.0155232	4.40736	0.00352212	0.99719	NA
Smp_306920	CTP synthase	0	NA	NA	NA	NA	NA
Smp_306930	CTP synthase	0	NA	NA	NA	NA	NA
Smp_143900	Hypothetical protein	0.80876	2.75301	3.59108	0.766625	0.443305	NA
Smp_324150	Hypothetical protein	0	NA	NA	NA	NA	NA
Smp_324160	Hypothetical protein	0	NA	NA	NA	NA	NA
Smp_309700	Retinol dehydrogenase 12	0.383821	-0.82178	4.37308	-0.187918	0.850941	NA
Smp_032370	Retinol dehydrogenase 11	0.168055	1.91905	4.36415	0.439731	0.660132	NA
Smp_306960	Retinol dehydrogenase 13	0	NA	NA	NA	NA	NA
Smp_306970	Retinol dehydrogenase 11	1.0456	0.933758	2.90242	0.321717	0.747667	NA
Smp_139780	Hypothetical protein	0	NA	NA	NA	NA	NA
Smp_324190	5-azacytidine-induced protein 2	1.08609	-1.28176	2.19938	-0.582782	0.56004	NA
Smp_324200	Protein arginine N-methyltransferase 5	2.87942	-0.605473	1.41287	-0.428541	0.668257	NA
Smp_324220	Longitudinals lacking protein, isoforms A/B/D/L	0	NA	NA	NA	NA	NA
Smp_243820	Hypothetical protein	0.302872	-2.34194	4.33304	-0.540484	0.588863	NA
Smp_131450	40S ribosomal protein S3	3.60166	0.325539	1.02182	0.318586	0.75004	NA
Smp_017020	Visual system homeobox 1	0.320126	0.977281	4.40736	0.221738	0.824517	NA
Smp_324230	Protein irg-7	0	NA	NA	NA	NA	NA
Smp_131480	Protein STIG1	0	NA	NA	NA	NA	NA
Smp_324240	Phenylalanine--tRNA ligase beta subunit	0	NA	NA	NA	NA	NA
Smp_345190	Probable alpha-mannosidase At5g66150	4.21873	-0.0249021	1.10055	-0.0226269	0.981948	NA
Smp_070370	Nck-associated protein 1	2.44922	0.325409	1.29389	0.251496	0.801431	NA
Smp_324280	Transcription factor TDR	0.448794	0.0155479	4.40736	0.00352771	0.997185	NA
Smp_204290	Putative RNA Helicase B962L	0	NA	NA	NA	NA	NA
Smp_204280	Phylloquinone omega-hydroxylase CYP4F11	0	NA	NA	NA	NA	NA
Smp_324300	U3 small nucleolar RNA-associated protein 25	0	NA	NA	NA	NA	NA
Smp_324310	Prolactin regulatory element-binding protein	0.166713	0.977264	4.40736	0.221735	0.82452	NA
Smp_324320	Zinc finger protein SNAI3	0	NA	NA	NA	NA	NA
Smp_155110	SLIT and NTRK-like protein 5	1.56052	3.47039	2.15598	1.60966	0.107473	NA
Smp_167840	30S ribosomal protein S15	0	NA	NA	NA	NA	NA
Smp_324330	Cytochrome P450 130	0	NA	NA	NA	NA	NA
Smp_324340	Cytochrome P450 130	0	NA	NA	NA	NA	NA
Smp_324350	Cytochrome P450 130	0	NA	NA	NA	NA	NA
Smp_324360	Putative dimethyl sulfoxide reductase catalytic subunit A	0	NA	NA	NA	NA	NA
Smp_026400	Hepatic leukemia factor	0	NA	NA	NA	NA	NA
Smp_204040	tRNA uridine 5-carboxymethylaminomethyl modification enzyme MnmG 2	0	NA	NA	NA	NA	NA
Smp_173130	30S ribosomal protein S4, chloroplastic	0	NA	NA	NA	NA	NA
Smp_103330	EKC/KEOPS complex subunit LAGE3	0	NA	NA	NA	NA	NA
Smp_078930	Sodium- and chloride-dependent GABA transporter 2	0.857611	-0.0510032	2.76767	-0.0184282	0.985297	NA
Smp_345200	Plexin domain-containing protein 1	0.0881751	-0.946273	4.40736	-0.214703	0.829999	NA
Smp_324410	Conserved oligomeric Golgi complex subunit 4	4.08562	0.199211	1.0665	0.186789	0.851826	NA
Smp_324420	Protein disulfide isomerase-like 1-2	3.57372	0.29913	1.34834	0.221851	0.82443	NA
Smp_324450	DNA-directed RNA polymerase, mitochondrial	0	NA	NA	NA	NA	NA
Smp_324460	Annexin A10	0.45869	-1.84275	4.36808	-0.421867	0.673122	NA
Smp_324500	Plexin domain-containing protein 1	0.2478	0.0155282	4.40736	0.00352325	0.997189	NA
Smp_324510	Microtubule-associated protein 1A	1.33373	2.48596	2.47542	1.00426	0.315254	NA
Smp_303650	Splicing factor 1	0.595076	-0.110699	3.01243	-0.0367474	0.970686	NA
Smp_321720	Dynactin subunit 6	0.158593	0.0154765	4.40736	0.00351152	0.997198	NA
Smp_303670	Mediator of RNA polymerase II transcription subunit 18	0.174094	-0.946264	4.40736	-0.214701	0.83	NA
Smp_329790	Uncharacterized lipoprotein MG040 homolog	0	NA	NA	NA	NA	NA
Smp_314110	Lysosomal alpha-mannosidase	0.330505	-0.946247	4.40736	-0.214697	0.830003	NA
Smp_329890	Uncharacterized protein aq_1900	0.0724503	-0.946273	4.40736	-0.214703	0.829999	NA
Smp_330930	Glutamate-1-semialdehyde 2,1-aminomutase	0	NA	NA	NA	NA	NA
Smp_330940	Probable dual-specificity RNA methyltransferase RlmN	0	NA	NA	NA	NA	NA
Smp_337720	StAR-related lipid transfer protein 9	0	NA	NA	NA	NA	NA
Smp_330950	Peptide deformylase	0	NA	NA	NA	NA	NA
Smp_330960	Probable dual-specificity RNA methyltransferase RlmN	0	NA	NA	NA	NA	NA
Smp_330980	Reverse gyrase	0	NA	NA	NA	NA	NA
Smp_330990	Reverse gyrase	0	NA	NA	NA	NA	NA
Smp_331000	Reverse gyrase	0	NA	NA	NA	NA	NA
Smp_331010	Reverse gyrase	0	NA	NA	NA	NA	NA
Smp_331020	Reverse gyrase	0	NA	NA	NA	NA	NA
Smp_330920	Cilia- and flagella-associated protein 206	0.270603	0.0155327	4.40736	0.00352426	0.997188	NA
Smp_331060	Solute carrier family 46 member 3	0.994791	0.317716	4.03785	0.0786843	0.937284	NA
Smp_331070	Solute carrier family 46 member 3	1.74313	-2.50201	2.08	-1.20289	0.229018	NA
Smp_318770	Phosphate transport system permease protein PstA	0	NA	NA	NA	NA	NA
Smp_320550	Kelch-like ECH-associated protein 1	0.277258	0.0155291	4.40736	0.00352345	0.997189	NA
Smp_337840	T-cell immunomodulatory protein	0	NA	NA	NA	NA	NA
Smp_321650	TBC1 domain family member 20	0	NA	NA	NA	NA	NA
Smp_324730	Uncharacterized threonine-rich GPI-anchored glycoprotein PJ4664.02	0	NA	NA	NA	NA	NA
Smp_325110	Polypyrimidine tract-binding protein 1	0	NA	NA	NA	NA	NA
Smp_325120	Hypothetical protein	2.0415	-0.573034	1.76221	-0.325179	0.745046	NA
Smp_325280	Leucine zipper protein 1	0.504623	0.0154971	3.19436	0.00485139	0.996129	NA
Smp_326860	Phycobiliprotein ApcE	0	NA	NA	NA	NA	NA
Smp_325450	Hypothetical protein	0	NA	NA	NA	NA	NA
Smp_325460	E3 ubiquitin-protein ligase pellino homolog 2	0	NA	NA	NA	NA	NA
Smp_326200	Zinc finger MIZ domain-containing protein 1	0	NA	NA	NA	NA	NA
Smp_326980	Uncharacterized protein C22E12.18	0.537403	-2.55252	4.08163	-0.625368	0.531729	NA
Smp_026440	Protein dpy-30 homolog	0	NA	NA	NA	NA	NA
Smp_320770	Uncharacterized oxidoreductase dhs-27	2.26887	0.822981	2.10974	0.390086	0.696473	NA
Smp_331760	Immunoglobulin superfamily member 1	0	NA	NA	NA	NA	NA
Smp_320780	Hypothetical protein	0	NA	NA	NA	NA	NA
Smp_320790	Hypothetical protein	0	NA	NA	NA	NA	NA
Smp_320810	Hypothetical protein	0.487706	-0.946265	3.5655	-0.265395	0.790705	NA
Smp_320820	Hypothetical protein	0	NA	NA	NA	NA	NA
Smp_321290	Glycoprotein 3-alpha-L-fucosyltransferase A	0.0724503	-0.946273	4.40736	-0.214703	0.829999	NA
Smp_321300	Membrane-bound transcription factor site-2 protease	1.07609	0.613254	2.02872	0.302286	0.762434	NA
Smp_321310	Prefoldin subunit 4	1.40795	-1.49533	2.19837	-0.680199	0.496378	NA
Smp_303570	Storkhead-box protein 1	0	NA	NA	NA	NA	NA
Smp_303580	Vesicle transport through interaction with t-SNAREs homolog 1A	0.959043	-0.318949	2.13686	-0.149261	0.881348	NA
Smp_321320	Peptidyl-prolyl cis-trans isomerase-like 6	0.827782	1.08094	2.26924	0.476345	0.633829	NA
Smp_321330	T-complex protein 1 subunit beta	3.35484	-1.3495	1.21003	-1.11526	0.26474	NA
Smp_324560	U3 small nucleolar RNA-associated protein 25	0	NA	NA	NA	NA	NA
Smp_327820	Leucine--tRNA ligase	0.172203	0.0154765	4.40736	0.00351152	0.997198	NA
Smp_327830	Hepatic leukemia factor	3.91191	-0.0886759	1.14862	-0.0772021	0.938463	NA
Smp_154850	GTPase-activating Rap/Ran-GAP domain-like protein 3	427.489	-5.4086e-06	0.227964	-2.37257e-05	0.999981	0.999981
Smp_212850	Probable U6 snRNA-associated Sm-like protein LSm2	940.519	-0.000123191	0.264912	-0.000465027	0.999629	0.999746
Smp_150160	Geranylgeranyl transferase type-2 subunit beta	2825.22	-0.000108578	0.118459	-0.000916585	0.999269	0.999746
Smp_347090	Cardioacceleratory peptide receptor	164.387	-0.0002089	0.164493	-0.00126996	0.998987	0.999746
Smp_155810	Protocadherin-11 X-linked	292.193	-0.000196017	0.218967	-0.000895186	0.999286	0.999746
Smp_129970	Hypothetical protein	227.074	0.000238824	0.287259	0.000831388	0.999337	0.999746
Smp_143630	Hypothetical protein	574.446	-0.000117258	0.175681	-0.000667452	0.999467	0.999746
Smp_341910	Hypothetical protein	1179.51	0.000207485	0.392609	0.000528477	0.999578	0.999746
Smp_124130	Cyclin-dependent kinase-like 1	209.246	0.000329904	0.221045	0.00149247	0.998809	0.999744
Smp_314130	Kinetochore protein NDC80 homolog	6.2952	0.00135172	0.819917	0.00164861	0.998685	0.999737
Smp_246410	Histone-lysine N-methyltransferase 2E	3563.46	-0.000445994	0.217119	-0.00205414	0.998361	0.999719
Smp_072720	AN1-type zinc finger protein 6	14085.5	0.000212378	0.116903	0.00181671	0.99855	0.999719
Smp_176490	Hypothetical protein	550.725	0.000368278	0.169371	0.00217438	0.998265	0.999719
Smp_333520	Cadherin-related tumor suppressor	325.49	-0.000504877	0.21901	-0.00230527	0.998161	0.999719
Smp_043220	Hybrid PKS-NRPS synthetase ATEG_00325	30363.1	-0.00142414	0.574095	-0.00248067	0.998021	0.999719
Smp_169290	Hypothetical protein	1113.51	0.000293378	0.117701	0.00249257	0.998011	0.999719
Smp_081510	Dual specificity protein phosphatase 12	1071.85	-0.000191023	0.102284	-0.00186758	0.99851	0.999719
Smp_142670	Intraflagellar transport protein 46 homolog	367.108	0.000615863	0.174482	0.00352967	0.997184	0.999675
Smp_319960	Circumsporozoite protein	5.51921	0.00687807	2.23233	0.00308111	0.997542	0.999675
Smp_334010	5'-AMP-activated protein kinase subunit gamma-1	1024.75	-0.000443744	0.149726	-0.00296371	0.997635	0.999675
Smp_145490	Poly(rC)-binding protein 4	13.0872	-0.00375946	1.10459	-0.00340348	0.997284	0.999675
Smp_043580	Histone-lysine N-methyltransferase SETMAR	1035.78	0.000766782	0.209139	0.00366638	0.997075	0.999675
Smp_160320	Hypothetical protein	6.60755	0.0031118	0.946926	0.00328622	0.997378	0.999675
Smp_084180	Protein FAM98C	11.2472	-0.00432331	1.49197	-0.00289772	0.997688	0.999675
Smp_018760	Neutral alpha-glucosidase AB	14950.7	0.000632054	0.158906	0.00397754	0.996826	0.999631
Smp_138500	ARF GTPase-activating protein GIT2	2094.17	0.000676568	0.152733	0.00442974	0.996466	0.999387
Smp_124350	WD repeat-containing protein 35	186.129	-0.00115577	0.243106	-0.0047542	0.996207	0.999324
Smp_017660	Proteasome activator complex subunit 3	4508.01	0.000999373	0.197043	0.00507186	0.995953	0.999324
Smp_247380	Centrosomal protein of 152 kDa	143.349	0.00144655	0.310817	0.00465402	0.996287	0.999324
Smp_143480	Low-density lipoprotein receptor-related protein 11	1940.72	-0.000590805	0.126215	-0.00468095	0.996265	0.999324
Smp_002510	Pyruvate dehydrogenase E1 component subunit beta, mitochondrial	2952.57	0.000826512	0.158223	0.0052237	0.995832	0.999324
Smp_164590	Collagen alpha-2(I) chain	29929	-0.00148741	0.267164	-0.00556739	0.995558	0.999324
Smp_150280	F-box/LRR-repeat protein 2	1792.1	0.000598421	0.122538	0.00488354	0.996104	0.999324
Smp_334710	Gephyrin	693.39	0.000899483	0.191348	0.00470076	0.996249	0.999324
Smp_010250	Triple functional domain protein	2835.3	0.0010321	0.166968	0.00618143	0.995068	0.999039
Smp_200440	tRNA 5-methylaminomethyl-2-thiouridine biosynthesis bifunctional protein MnmC	211.974	-0.00323216	0.36353	-0.00889104	0.992906	0.999033
Smp_073510	Dual specificity mitogen-activated protein kinase kinase 6	1361.08	0.000984073	0.128497	0.00765836	0.99389	0.999033
Smp_140580	[Pyruvate dehydrogenase (acetyl-transferring)] kinase, mitochondrial	5448.44	0.000674499	0.089949	0.00749869	0.994017	0.999033
Smp_144510	Collagen alpha-3(VI) chain	49.9401	0.00226251	0.349966	0.00646495	0.994842	0.999033
Smp_344070	DNA damage-regulated autophagy modulator protein 1	27.3995	0.00476371	0.566932	0.0084026	0.993296	0.999033
Smp_181000	Ubiquitin thioesterase OTU1	781.365	0.00157447	0.173443	0.00907776	0.992757	0.999033
Smp_341500	P2X purinoceptor 4	13.4483	0.0046312	0.721935	0.00641498	0.994882	0.999033
Smp_013060	Protein mothers against dpp	1626.91	0.0017282	0.18971	0.0091097	0.992732	0.999033
Smp_063260	WD repeat and FYVE domain-containing protein 1	6155.18	0.000795031	0.125104	0.00635493	0.99493	0.999033
Smp_029890	Septin-2	11282.5	0.000642328	0.0982602	0.00653701	0.994784	0.999033
Smp_316220	Putative uncharacterized protein YehQ	15.9431	0.00835871	0.959234	0.00871394	0.993047	0.999033
Smp_334480	SAM and SH3 domain-containing protein 1	114.124	0.00160622	0.251985	0.00637425	0.994914	0.999033
Smp_347150	Iroquois-class homeodomain protein irx-4	30.588	-0.00277731	0.406957	-0.00682459	0.994555	0.999033
Smp_315230	Hypothetical protein	221.452	-0.00363955	0.481255	-0.00756263	0.993966	0.999033
Smp_078230	cGMP-dependent protein kinase 1	1501.04	0.00201277	0.29671	0.00678361	0.994588	0.999033
Smp_141980	cAMP-specific 3',5'-cyclic phosphodiesterase 4C (Fragment)	819.299	-0.00184088	0.267185	-0.00688992	0.994503	0.999033
Smp_005260	Aly/REF export factor 2	8968.66	-0.00191714	0.215556	-0.00889393	0.992904	0.999033
Smp_332300	Glucose-6-phosphate exchanger SLC37A2	4100.02	0.00102152	0.128896	0.00792512	0.993677	0.999033
Smp_153750	Reticulon-1-A	5746.98	-0.000885147	0.133627	-0.00662401	0.994715	0.999033
Smp_204120	Hypothetical protein	209.025	0.00213177	0.252181	0.00845336	0.993255	0.999033
Smp_045920	CKLF-like MARVEL transmembrane domain-containing protein 7	1368.71	-0.00147831	0.217005	-0.00681234	0.994565	0.999033
Smp_168600	Aryl hydrocarbon receptor	37.5794	0.00314749	0.366537	0.0085871	0.993149	0.999033
Smp_176540	Protocadherin-18	1670.81	-0.001213	0.191445	-0.006336	0.994945	0.999033
Smp_200900	Hypothetical protein	3446.22	-0.00215417	0.218054	-0.00987906	0.992118	0.99891
Smp_159020	Hypothetical protein	35.2976	0.0041666	0.422725	0.00985653	0.992136	0.99891
Smp_003670	Ribosomal RNA small subunit methyltransferase G	1281.23	-0.00165235	0.123844	-0.0133422	0.989355	0.998894
Smp_020340	Lysosomal alpha-glucosidase	3697.37	0.00142644	0.129918	0.0109795	0.99124	0.998894
Smp_161850	Monocarboxylate transporter 1	986.096	-0.0019082	0.160942	-0.0118564	0.99054	0.998894
Smp_140430	Adenosine deaminase-like protein	1215.65	-0.00231616	0.184488	-0.0125545	0.989983	0.998894
Smp_090010	Cyclic pyranopterin monophosphate synthase	442.995	-0.00259536	0.220484	-0.0117712	0.990608	0.998894
Smp_175340	ADAM 17-like protease	423.666	-0.00211103	0.150115	-0.0140628	0.98878	0.998894
Smp_328630	E3 ubiquitin-protein ligase UBR1	4.99668	-0.0164352	1.32697	-0.0123855	0.990118	0.998894
Smp_132390	U4/U6 small nuclear ribonucleoprotein Prp31	762.188	0.00190048	0.186174	0.010208	0.991855	0.998894
Smp_132450	Rabankyrin-5	2557.25	0.00261207	0.179873	0.0145217	0.988414	0.998894
Smp_181490	Death-associated protein kinase 2	829.498	-0.00230083	0.18153	-0.0126747	0.989887	0.998894
Smp_164560	Enhancer of translation termination 1	88.6167	-0.00379283	0.314348	-0.0120657	0.990373	0.998894
Smp_196090	Kinase D-interacting substrate of 220 kDa	890.96	0.00269965	0.224828	0.0120076	0.99042	0.998894
Smp_312950	Transmembrane emp24 domain-containing protein 5	856.948	-0.00184909	0.131952	-0.0140133	0.988819	0.998894
Smp_069240	Potassium voltage-gated channel protein Shaker	1349.81	0.00204037	0.190104	0.0107329	0.991437	0.998894
Smp_343680	Receptor-type tyrosine-protein phosphatase delta	397.096	0.00198074	0.171217	0.0115686	0.99077	0.998894
Smp_344730	nuclear receptor subfamily 2 group E member	5.15673	0.0124277	0.949287	0.0130916	0.989555	0.998894
Smp_328860	Nicastrin	34.8454	-0.00510939	0.467573	-0.0109275	0.991281	0.998894
Smp_331150	Autoinducer 2 import system permease protein LsrD	5.30294	0.0111997	1.0014	0.011184	0.991077	0.998894
Smp_334730	Glycine receptor subunit alpha-2	53.864	-0.00398641	0.392035	-0.0101685	0.991887	0.998894
Smp_128010	Hypothetical protein	132.632	-0.00307145	0.227854	-0.0134799	0.989245	0.998894
Smp_041650	40S ribosomal protein S27	7601.67	0.00150273	0.144951	0.0103672	0.991728	0.998894
Smp_900060	Quinol oxidase subunit 3	5895.18	0.00421982	0.329462	0.0128082	0.989781	0.998894
Smp_175920	Hypothetical protein	1114.48	-0.00212158	0.200177	-0.0105985	0.991544	0.998894
Smp_022470	Hypothetical protein	2877.56	0.00120441	0.11667	0.0103232	0.991763	0.998894
Smp_134370	RNA 3'-terminal phosphate cyclase	3769.56	-0.00192481	0.141791	-0.0135749	0.989169	0.998894
Smp_038510	60S ribosomal protein L6	31870	0.00174453	0.156288	0.0111623	0.991094	0.998894
Smp_153690	Ubiquitin carboxyl-terminal hydrolase 24	1191.82	-0.0018811	0.144398	-0.0130272	0.989606	0.998894
Smp_037960	Neuronal acetylcholine receptor subunit beta-3	1311.01	0.00217125	0.156968	0.0138325	0.988964	0.998894
Smp_155050	Agrin	3231.06	-0.00220582	0.203873	-0.0108196	0.991367	0.998894
Smp_163820	Probable phospholipid-transporting ATPase IF	787.022	0.00345185	0.244282	0.0141306	0.988726	0.998894
Smp_164650	Lupus La protein homolog	11361.7	0.00117215	0.108937	0.0107599	0.991415	0.998894
Smp_009630	Homeobox protein SIX6	9.77227	-0.00986985	0.668009	-0.014775	0.988212	0.998839
Smp_347370	Beta-1,4-galactosyltransferase 2	49.756	0.00608465	0.411112	0.0148005	0.988191	0.998839
Smp_164940	RNA-binding protein Nova-1	1345.05	0.00315834	0.200321	0.0157664	0.987421	0.998752
Smp_035700	Adenosine deaminase	2205.5	0.00769068	0.484831	0.0158626	0.987344	0.998752
Smp_347990	Endonuclease G, mitochondrial	2635.98	0.00262364	0.154447	0.0169874	0.986447	0.998752
Smp_083730	Hypothetical protein	48344.5	0.00272852	0.173851	0.0156946	0.987478	0.998752
Smp_138050	Polypyrimidine tract-binding protein 1	7101.64	0.00169212	0.104606	0.0161762	0.987094	0.998752
Smp_343220	Bardet-Biedl syndrome 5 protein homolog	281.647	-0.0029195	0.190931	-0.0152909	0.9878	0.998752
Smp_145020	Delta-1-pyrroline-5-carboxylate synthase	5.60875	-0.0189783	1.13531	-0.0167164	0.986663	0.998752
Smp_247470	Crossover junction endonuclease MUS81	331.496	-0.0027155	0.1722	-0.0157694	0.987418	0.998752
Smp_151030	3-hydroxyacyl-CoA dehydrogenase type-2	3023.03	0.00192073	0.11629	0.0165168	0.986822	0.998752
Smp_013200	60S ribosomal protein L10	22096.7	0.00208028	0.133831	0.0155441	0.987598	0.998752
Smp_336310	Hypothetical protein	272.832	0.00280288	0.181042	0.015482	0.987648	0.998752
Smp_057360	Serine/threonine-protein kinase SIK3	431.989	-0.00331583	0.210477	-0.0157539	0.987431	0.998752
Smp_031690	Coiled-coil domain-containing protein 43	1768.2	0.00204422	0.134709	0.0151751	0.987892	0.998752
Smp_043940	Synaptosomal-associated protein 29	4938.08	-0.00213081	0.134054	-0.0158952	0.987318	0.998752
Smp_159090	Uncharacterized protein MJ0678	1310.07	-0.00742344	0.48494	-0.015308	0.987786	0.998752
Smp_153560	Protein ENL	770.82	0.00345025	0.199826	0.0172663	0.986224	0.998752
Smp_341680	Nuclear fragile X mental retardation-interacting protein 1	1308.49	-0.00244051	0.137653	-0.0177293	0.985855	0.998612
Smp_246700	Tyrosine-protein kinase transforming protein Abl	1718.42	0.00301179	0.158744	0.0189726	0.984863	0.998612
Smp_129900	Uncharacterized sodium-dependent transporter MJ1319	2053.04	-0.00378419	0.200516	-0.0188723	0.984943	0.998612
Smp_012720	Coronin-1B	5885.3	0.00184878	0.101921	0.0181394	0.985528	0.998612
Smp_337600	#N/A	736.554	-0.00425724	0.225751	-0.0188581	0.984954	0.998612
Smp_247160	Glucose-6-phosphate exchanger SLC37A4	658.366	0.00343504	0.176534	0.0194582	0.984476	0.998612
Smp_144190	Leucine-rich repeat-containing protein 49	56.4136	0.00847908	0.454934	0.018638	0.98513	0.998612
Smp_150850	Histone-lysine N-methyltransferase eggless	1462.71	0.00318437	0.170315	0.018697	0.985083	0.998612
Smp_246150	Prolyl endopeptidase	1007.57	0.00487294	0.266772	0.0182663	0.985426	0.998612
Smp_139380	Hypothetical protein	8.94992	-0.0180728	1.02158	-0.0176911	0.985885	0.998612
Smp_332930	CD97 antigen	7432.92	-0.00249046	0.13996	-0.017794	0.985803	0.998612
Smp_305760	DNA ligase 3	239.026	-0.00449183	0.250071	-0.0179622	0.985669	0.998612
Smp_347450	Ras-related protein RABG1	86.0536	-0.00805832	0.420566	-0.0191607	0.984713	0.998612
Smp_163930	Hypothetical protein	1382.55	0.00431556	0.236215	0.0182696	0.985424	0.998612
Smp_244700	TBC1 domain family member 2B	526.104	0.00454831	0.227269	0.0200129	0.984033	0.998422
Smp_055390	CTD nuclear envelope phosphatase 1A	655.656	0.00296916	0.14568	0.0203814	0.983739	0.998422
Smp_008140	Ribosome-recycling factor	797.792	0.00485408	0.236487	0.0205258	0.983624	0.998422
Smp_311770	Adenylate kinase isoenzyme 5	143.55	-0.00507194	0.252638	-0.0200759	0.983983	0.998422
Smp_029470	Thimet oligopeptidase	2453.75	0.00564801	0.282461	0.0199957	0.984047	0.998422
Smp_082490	G2/mitotic-specific cyclin-B2	625.933	0.00552946	0.273382	0.0202262	0.983863	0.998422
Smp_123520	tRNA (uracil-5-)-methyltransferase homolog A	604.909	-0.00322511	0.161462	-0.0199745	0.984064	0.998422
Smp_312560	Probable caffeoyl-CoA O-methyltransferase 2	64.6441	-0.0067616	0.315562	-0.0214272	0.982905	0.998422
Smp_056500	Proteasome subunit beta type-4 (Fragment)	7106.95	-0.0022348	0.106543	-0.0209756	0.983265	0.998422
Smp_134350	Thyrotropin-releasing hormone receptor	6.38078	0.0171239	0.824416	0.020771	0.983428	0.998422
Smp_079920	Pyruvate dehydrogenase E1 component subunit alpha type II, mitochondrial (Fragment)	13143	-0.00283422	0.141297	-0.0200586	0.983997	0.998422
Smp_323090	Succinyl-diaminopimelate desuccinylase	56.0387	0.00598086	0.293311	0.0203908	0.983732	0.998422
Smp_314220	tRNA 5-methylaminomethyl-2-thiouridine biosynthesis bifunctional protein MnmC	2592.92	0.00262188	0.127248	0.0206045	0.983561	0.998422
Smp_309960	Chromosome-associated kinesin KIF4	43.1959	-0.00922199	0.418612	-0.0220299	0.982424	0.998298
Smp_241750	Protein SAAL1	1660.19	-0.00375289	0.169582	-0.0221302	0.982344	0.998298
Smp_317670	T-complex protein 11-like protein 1	46.3424	0.00809262	0.358377	0.0225813	0.981984	0.998088
Smp_343200	Hypothetical protein	272.707	-0.00613755	0.26823	-0.0228817	0.981745	0.998072
Smp_315000	Hypothetical protein	47.2361	0.00843471	0.370791	0.0227479	0.981851	0.998072
Smp_079370	Hypothetical protein	1281.03	-0.00289384	0.124936	-0.0231627	0.98152	0.998043
Smp_156550	Neutral and basic amino acid transport protein rBAT	46.0399	-0.00913653	0.391137	-0.0233589	0.981364	0.998043
Smp_158890	Ribonucleoside-diphosphate reductase subunit beta	2543.11	-0.00384284	0.165241	-0.023256	0.981446	0.998043
Smp_343740	Collagen alpha-2(I) chain	48250.2	-0.00570004	0.24701	-0.0230761	0.98159	0.998043
Smp_344340	Filamin A-interacting protein 1-like	3046.55	0.00363994	0.154015	0.0236336	0.981145	0.998043
Smp_031880	Basigin	21955	0.00237254	0.100054	0.0237126	0.981082	0.998043
Smp_173010	Sex peptide receptor	61.492	0.0108692	0.453029	0.0239922	0.980859	0.998012
Smp_144860	Protein boule-like	44.5459	0.0164212	0.677258	0.0242466	0.980656	0.998011
Smp_174350	frizzled 4	375.322	-0.00493878	0.203528	-0.0242659	0.980641	0.998011
Smp_322990	UPF0184 protein C9orf16 homolog	49.2207	-0.00888429	0.368051	-0.0241387	0.980742	0.998011
Smp_328080	BBSome-interacting protein 1	1211.42	0.00531346	0.215862	0.024615	0.980362	0.997981
Smp_032780	Dolichyl-phosphate beta-glucosyltransferase	2165.51	-0.00425174	0.17067	-0.024912	0.980125	0.997981
Smp_172470	Netrin receptor UNC5C	99.5719	0.0078336	0.315005	0.0248681	0.98016	0.997981
Smp_125290	C-myc promoter-binding protein	1699.36	0.00359097	0.145026	0.0247608	0.980246	0.997981
Smp_092930	Hypothetical protein	872.442	-0.00510563	0.195278	-0.0261454	0.979141	0.997716
Smp_076880	Splicing factor 3A subunit 2	3684.32	0.00484399	0.189555	0.0255546	0.979613	0.997716
Smp_057120	GRB10-interacting GYF protein 2	2786.8	0.00551451	0.208781	0.0264129	0.978928	0.997716
Smp_302990	Protocadherin gamma-B4	6.88777	-0.026471	1.0114	-0.0261728	0.97912	0.997716
Smp_320320	Dynein light chain, cytoplasmic	7463.18	0.0114527	0.448658	0.0255267	0.979635	0.997716
Smp_030180	Ubiquitin-related modifier 1	1791.67	-0.00445201	0.172453	-0.0258158	0.979404	0.997716
Smp_334000	Small G protein signaling modulator 2	799.747	0.0067385	0.252622	0.0266742	0.97872	0.997716
Smp_192610	Hypothetical protein	13.2058	0.0144262	0.564508	0.0255554	0.979612	0.997716
Smp_330160	Thymidylate kinase	3399.46	-0.00325547	0.123043	-0.0264581	0.978892	0.997716
Smp_168620	Ataxin-1-like	29.6846	-0.0125854	0.490062	-0.0256812	0.979512	0.997716
Smp_161680	Probable phosphorylase b kinase regulatory subunit beta	4805.87	-0.00325124	0.118697	-0.0273911	0.978148	0.997389
Smp_175590	fibroblast growth factor receptor a	622.744	-0.0049516	0.17642	-0.0280671	0.977609	0.997101
Smp_032260	ribosomal protein L15	17798.5	0.00452679	0.162033	0.0279374	0.977712	0.997101
Smp_135100	Hypothetical protein	697.203	0.00679477	0.238637	0.0284732	0.977285	0.997101
Smp_208000	DNA polymerase kappa	364.91	0.00561286	0.201242	0.0278912	0.977749	0.997101
Smp_344110	PCI domain-containing protein 2	1547.91	-0.00410175	0.138052	-0.0297118	0.976297	0.997101
Smp_333590	Cubilin	150.983	-0.0112915	0.39119	-0.0288644	0.976973	0.997101
Smp_172610	Protein aurora borealis	45.5034	0.0096217	0.326136	0.0295021	0.976464	0.997101
Smp_135550	Ribonuclease inhibitor	200.056	0.0051665	0.179786	0.0287369	0.977074	0.997101
Smp_007960	4-hydroxyphenylpyruvate dioxygenase-like protein	2115.65	0.00391706	0.139711	0.0280369	0.977633	0.997101
Smp_050520	Neurogenic locus notch homolog protein 3	4677.98	-0.0057601	0.205091	-0.0280856	0.977594	0.997101
Smp_266900	Methyltransferase-like protein 25	88.4303	0.00989718	0.336983	0.0293699	0.97657	0.997101
Smp_066520	Erythrocyte band 7 integral membrane protein	22.9078	-0.0150425	0.525742	-0.0286119	0.977174	0.997101
Smp_024850	60S ribosomal protein L17	13575.8	-0.00374063	0.127198	-0.0294079	0.976539	0.997101
Smp_135300	Hypothetical protein	145.352	-0.00879331	0.309506	-0.0284108	0.977335	0.997101
Smp_054070	TM2 domain-containing protein 3	2223.84	-0.00507201	0.175657	-0.0288745	0.976965	0.997101
Smp_123840	Neurexin-3	126.755	0.00879241	0.284795	0.0308728	0.975371	0.997057
Smp_133120	Probable ATP-dependent RNA helicase DDX17	17502.7	0.00657091	0.211799	0.0310242	0.97525	0.997057
Smp_173610	Transmembrane protein 174	387.265	0.00626373	0.20175	0.0310469	0.975232	0.997057
Smp_302090	Choline transporter-like protein 2	4025.23	0.00507806	0.165978	0.0305947	0.975593	0.997057
Smp_301580	HEAT repeat-containing protein 6	217.6	0.00617792	0.203974	0.0302878	0.975838	0.997057
Smp_044020	Mitochondrial folate transporter/carrier	614.986	-0.00429655	0.133788	-0.0321146	0.974381	0.997057
Smp_147750	Centrosomal protein of 162 kDa (Fragment)	68.2861	-0.0122913	0.38863	-0.0316272	0.974769	0.997057
Smp_125490	peptidase family M13 containing protein	112.875	0.0100036	0.314853	0.0317722	0.974654	0.997057
Smp_308140	Uridine phosphorylase 1	1339.39	0.0087933	0.277014	0.0317431	0.974677	0.997057
Smp_308470	Transmembrane cell adhesion receptor mua-3	4.82464	0.0360165	1.13889	0.0316242	0.974772	0.997057
Smp_125630	Transcription factor 7-like 2	582.781	0.00585157	0.192571	0.0303866	0.975759	0.997057
Smp_089290	Alpha-N-acetylgalactosaminidase	8794.02	0.00563175	0.186237	0.0302397	0.975876	0.997057
Smp_006320	KH domain-containing, RNA-binding, signal transduction-associated protein 2	9896.1	-0.00603701	0.198468	-0.030418	0.975734	0.997057
Smp_347640	Syntaxin-binding protein 5	6858.04	0.0047936	0.155599	0.0308074	0.975423	0.997057
Smp_094760	Cyclin-dependent kinase 9	3791.93	-0.00412169	0.13676	-0.0301381	0.975957	0.997057
Smp_054450	Protein archease	447.177	0.00646369	0.208268	0.0310354	0.975241	0.997057
Smp_343630	Hemicentin-2	2793.76	0.00619772	0.188676	0.0328485	0.973795	0.996822
Smp_331330	G2/mitotic-specific cyclin-1	142.346	0.00815072	0.248764	0.0327649	0.973862	0.996822
Smp_201070	Hypothetical protein	4.85797	0.0550335	1.65411	0.0332707	0.973459	0.996647
Smp_070540	Hypothetical protein	79.9677	-0.0179652	0.521856	-0.0344256	0.972538	0.996601
Smp_160490	Ankyrin repeat and MYND domain-containing protein 1	294.331	0.0087403	0.248388	0.0351881	0.97193	0.996601
Smp_097660	Eukaryotic initiation factor 4A	18301.2	-0.00360208	0.107551	-0.0334917	0.973282	0.996601
Smp_072990	Transmembrane protein 185B	585.161	0.00535809	0.153456	0.0349162	0.972147	0.996601
Smp_140370	Phosphatidylinositol 3,4,5-trisphosphate 3-phosphatase TPTE2	418.002	0.00653624	0.181879	0.0359373	0.971332	0.996601
Smp_132700	Nephrin	1609.76	0.00804669	0.219818	0.0366062	0.970799	0.996601
Smp_083680	Uncharacterized protein CG1785	2809.98	0.00451766	0.134282	0.033643	0.973162	0.996601
Smp_245840	Hypothetical protein	168.751	-0.00975519	0.271414	-0.0359421	0.971328	0.996601
Smp_337750	DNA repair protein SWI5 homolog	53.2453	-0.0126176	0.366879	-0.0343919	0.972565	0.996601
Smp_001020	Adenine DNA glycosylase	503.653	0.00672569	0.183202	0.0367118	0.970715	0.996601
Smp_326810	Zinc finger CCCH domain-containing protein 7B	218.209	0.0158696	0.450793	0.0352037	0.971917	0.996601
Smp_050700	39S ribosomal protein L38, mitochondrial	3078.13	0.0048632	0.142039	0.0342383	0.972687	0.996601
Smp_334260	PHD finger protein 14	4541.17	0.00519334	0.144593	0.0359171	0.971348	0.996601
Smp_177780	Proton-coupled folate transporter	8.53189	0.0287297	0.847642	0.0338937	0.972962	0.996601
Smp_330740	Alpha-taxilin	48.5483	-0.0155429	0.434776	-0.0357493	0.971482	0.996601
Smp_169760	Uncharacterized protein CXorf65 homolog	150.799	0.00885566	0.257538	0.0343858	0.972569	0.996601
Smp_343710	Calmodulin	71.8374	0.0152448	0.417098	0.0365497	0.970844	0.996601
Smp_148110	Transcription factor SOX-10	74.4524	0.00994048	0.296969	0.0334732	0.973297	0.996601
Smp_316910	Pre-mRNA-splicing factor CEF1	217.331	0.00953934	0.283953	0.0335948	0.9732	0.996601
Smp_030370	calreticulin	120914	0.00574438	0.162414	0.0353687	0.971786	0.996601
Smp_146190	40S ribosomal protein S21	17967	0.00461351	0.130823	0.0352654	0.971868	0.996601
Smp_019640	Calcyphosin-like protein	3719.84	0.00447482	0.127115	0.035203	0.971918	0.996601
Smp_128370	Glutamate synthase 1 [NADH], chloroplastic	13135.7	-0.0156692	0.442271	-0.035429	0.971738	0.996601
Smp_323030	Acyl-protein thioesterase 1	5.91875	-0.0338746	1.01068	-0.0335166	0.973263	0.996601
Smp_153700	Glycogen-binding subunit 76A	10370.4	-0.00659801	0.187918	-0.035111	0.971991	0.996601
Smp_064750	Pantothenate kinase 4	3929.4	-0.00398942	0.110073	-0.0362435	0.971088	0.996601
Smp_045980	Coiled-coil and C2 domain-containing protein 1-like	2678.78	-0.00400273	0.114296	-0.0350206	0.972063	0.996601
Smp_267010	Immunoglobulin superfamily member 10	293.299	-0.00927345	0.247393	-0.0374846	0.970099	0.996547
Smp_016200	Flotillin-1	5250.05	-0.00440703	0.0994224	-0.0443263	0.964644	0.996473
Smp_123820	Hypothetical protein	71.526	0.0128999	0.303473	0.0425076	0.966094	0.996473
Smp_323010	MDS1 and EVI1 complex locus protein EVI1	15.623	0.0228415	0.603166	0.0378693	0.969792	0.996473
Smp_208090	La-related protein 1B	2160.78	-0.00813393	0.187985	-0.043269	0.965487	0.996473
Smp_126020	Fumarate hydratase class I, aerobic	4425.3	0.00510763	0.110987	0.04602	0.963294	0.996473
Smp_331670	Putative SERF-like protein	6046.57	-0.00500297	0.131889	-0.0379332	0.969741	0.996473
Smp_031920	Luc7-like protein 3	6862.7	-0.00875217	0.200388	-0.043676	0.965163	0.996473
Smp_008290	Trafficking protein particle complex subunit 9	911.331	-0.00653584	0.149288	-0.0437802	0.96508	0.996473
Smp_327480	Spectrin alpha chain	39364.6	-0.00855628	0.194756	-0.0439333	0.964958	0.996473
Smp_144140	Zinc transporter ZIP3	110.398	0.0174728	0.416005	0.0420014	0.966498	0.996473
Smp_342950	Protein dead ringer homolog	492.694	-0.0064559	0.168987	-0.0382036	0.969525	0.996473
Smp_031590	cAMP-responsive element-binding protein-like 2	6119.17	0.00411281	0.101553	0.0404991	0.967695	0.996473
Smp_331090	Vacuolar protein sorting-associated protein 41 homolog	44.6756	-0.0190436	0.407401	-0.0467441	0.962717	0.996473
Smp_171550	NADH dehydrogenase [ubiquinone] 1 alpha subcomplex subunit 12	937.04	0.00703139	0.175693	0.0400208	0.968077	0.996473
Smp_131060	Basal body-orientation factor 1	232.185	-0.0151238	0.395594	-0.0382305	0.969504	0.996473
Smp_146100	Exocyst complex component 6B	1977.83	-0.00554632	0.129868	-0.0427073	0.965935	0.996473
Smp_065150	N-acetyltransferase ESCO2	391.169	0.0095862	0.208808	0.0459092	0.963383	0.996473
Smp_337480	Serine/threonine-protein kinase PAK mbt	80.3249	0.0108914	0.263347	0.0413575	0.967011	0.996473
Smp_078610	RNA-binding protein 25	7190.4	0.00825303	0.192578	0.0428555	0.965817	0.996473
Smp_156540	Protein Wnt-7b	1493.46	-0.00955793	0.221268	-0.0431963	0.965545	0.996473
Smp_245750	Neuroligin-2	14.883	0.0249894	0.656785	0.0380481	0.969649	0.996473
Smp_045480	Protein numb	3760.13	0.006325	0.164125	0.0385377	0.969259	0.996473
Smp_174420	F-box/LRR-repeat protein 12	446.463	-0.00579331	0.148836	-0.038924	0.968951	0.996473
Smp_210930	Methylmalonic aciduria and homocystinuria type D homolog, mitochondrial	5542.82	0.00362923	0.0928754	0.0390763	0.96883	0.996473
Smp_266760	Protocadherin-11 X-linked	92.0042	0.0149155	0.328692	0.0453784	0.963806	0.996473
Smp_316660	RIMS-binding protein 2	286.2	-0.0108723	0.24922	-0.0436251	0.965203	0.996473
Smp_080620	Protein asteroid homolog 1	2101.39	0.00963712	0.212309	0.045392	0.963795	0.996473
Smp_052910	S-phase kinase-associated protein 1	13720.3	0.00606524	0.141861	0.042755	0.965897	0.996473
Smp_137950	Leucine-rich repeat-containing protein 56	518.255	-0.00697026	0.176006	-0.0396023	0.96841	0.996473
Smp_007500	Golgi phosphoprotein 3 homolog sauron	8953.35	0.0047713	0.113445	0.0420581	0.966452	0.996473
Smp_343210	Hypothetical protein	140.764	0.109035	2.34025	0.0465913	0.962839	0.996473
Smp_083930	Chromatin modification-related protein MEAF6	5071.55	0.00423609	0.099707	0.0424854	0.966112	0.996473
Smp_156000	Oxysterol-binding protein-related protein 11	4799.95	0.00963883	0.213233	0.0452033	0.963945	0.996473
Smp_343110	Beta-mannosidase	556.147	0.00852188	0.20498	0.0415743	0.966838	0.996473
Smp_008900	Eukaryotic translation initiation factor 4 gamma 2	16370.5	0.00656133	0.163211	0.0402015	0.967933	0.996473
Smp_126850	RNA-binding protein 5	4032.74	-0.00800512	0.200579	-0.03991	0.968165	0.996473
Smp_008660	Severin	31172.6	0.0100507	0.246572	0.0407618	0.967486	0.996473
Smp_340160	Beta-1,4-galactosyltransferase 2	79.1601	-0.0263269	0.603835	-0.0435994	0.965224	0.996473
Smp_174610	Rhombotin-1	6.44382	-0.0352544	0.878534	-0.0401286	0.967991	0.996473
Smp_042440	Ceramide synthase 5	628.219	0.0106086	0.28124	0.037721	0.96991	0.996473
Smp_056640	Pre-mRNA-processing factor 40 homolog A	5315.29	0.00562873	0.139864	0.0402442	0.967898	0.996473
Smp_104970	Leucine-rich repeat and fibronectin type-III domain-containing protein 5	90.8282	-0.0132353	0.32959	-0.040157	0.967968	0.996473
Smp_053940	Heterogeneous nuclear ribonucleoprotein A2 homolog 2	12072.6	0.00745403	0.189581	0.0393184	0.968637	0.996473
Smp_053060	F-box only protein 9	5556.88	-0.005854	0.141726	-0.041305	0.967053	0.996473
Smp_160140	Death-inducer obliterator 1	482.808	-0.00701803	0.184835	-0.037969	0.969712	0.996473
Smp_317430	Outer dense fiber protein 4	239.09	-0.0173755	0.433183	-0.0401111	0.968005	0.996473
Smp_205710	ATP-dependent zinc metalloprotease YME1L1	88.6565	0.0150715	0.353061	0.0426881	0.96595	0.996473
Smp_050920	Transformer-2 protein homolog beta	3081.59	-0.00630761	0.15378	-0.0410172	0.967282	0.996473
Smp_203310	Cilia- and flagella-associated protein 69	185.303	-0.0110785	0.278256	-0.039814	0.968241	0.996473
Smp_900100	NADH-ubiquinone oxidoreductase chain 3	2594.44	-0.00862783	0.215864	-0.0399687	0.968118	0.996473
Smp_153140	Dynein heavy chain 5, axonemal	351.169	-0.0198455	0.435626	-0.0455564	0.963664	0.996473
Smp_068960	Serine/threonine-protein kinase PRP4 homolog	3015.73	0.00713217	0.178063	0.0400542	0.96805	0.996473
Smp_244940	Serine/threonine-protein kinase Warts	1067.63	-0.00977973	0.214291	-0.0456377	0.963599	0.996473
Smp_128480	Calcium-dependent protein kinase C	664.419	-0.00715054	0.189262	-0.0377811	0.969862	0.996473
Smp_061840	RAD50-interacting protein 1	2329.47	-0.00660048	0.174867	-0.0377458	0.96989	0.996473
Smp_076400	Universal stress protein MJ0577	1990.93	-0.00770386	0.182574	-0.0421958	0.966343	0.996473
Smp_024240	Secretion-regulating guanine nucleotide exchange factor	923.361	-0.00739459	0.191038	-0.0387074	0.969124	0.996473
Smp_304370	Serine/threonine-protein kinase MARK2	1803.72	-0.00962138	0.225715	-0.0426261	0.966	0.996473
Smp_075330	Nitrogen assimilation regulatory protein NtrC	157.444	-0.0150276	0.3735	-0.0402346	0.967906	0.996473
Smp_324070	Hypothetical protein	14.4862	-0.0535524	1.3136	-0.0407676	0.967481	0.996473
Smp_076030	Protein Tob1	894.921	-0.00606653	0.149136	-0.0406778	0.967553	0.996473
Smp_333330	Lipopolysaccharide-induced tumor necrosis factor-alpha factor homolog	220.605	-0.0158477	0.346343	-0.0457573	0.963504	0.996473
Smp_032520	Lysosome-associated membrane glycoprotein 2	37975.7	0.00602187	0.151925	0.0396372	0.968382	0.996473
Smp_150980	Cytoplasmic FMR1-interacting protein	3758.59	-0.00481376	0.101542	-0.0474067	0.962189	0.996079
Smp_331200	Heat shock factor-binding protein 1	1104.94	0.010894	0.228285	0.0477211	0.961939	0.99594
Smp_124050	venom allergen-like (VAL) 6 protein	16002.4	0.00863522	0.17919	0.0481902	0.961565	0.99592
Smp_328120	DNA polymerase	47.3212	0.0187881	0.392101	0.0479164	0.961783	0.99592
Smp_123500	Probable ATP-dependent RNA helicase DHX37	1631.32	0.0120015	0.250054	0.0479955	0.96172	0.99592
Smp_145370	Arginine--tRNA ligase	5478.6	-0.00872447	0.182172	-0.0478913	0.961803	0.99592
Smp_123070	Ribonuclease P protein subunit RPR2	1006.98	-0.00982809	0.205161	-0.0479044	0.961792	0.99592
Smp_322440	Pre-mRNA-processing-splicing factor 8	16746.6	-0.0101085	0.206938	-0.0488481	0.96104	0.995733
Smp_172510	DnaJ homolog subfamily C member 21	1621.07	-0.00935583	0.190691	-0.0490628	0.960869	0.995733
Smp_171600	Dual specificity protein phosphatase CDC14A	2354.16	0.00992355	0.20166	0.0492094	0.960752	0.995733
Smp_168670	cGMP-dependent protein kinase 1	258.643	-0.0141557	0.289765	-0.0488523	0.961037	0.995733
Smp_120070	Retinol dehydrogenase 11	22.7826	0.0482336	0.985735	0.0489316	0.960974	0.995733
Smp_154500	Glutamate-rich protein 2	955.724	-0.0127993	0.257621	-0.0496825	0.960375	0.995647
Smp_315800	Hypothetical protein	364.407	0.00991851	0.198787	0.049895	0.960206	0.995592
Smp_317370	Hypothetical protein	897.006	-0.016026	0.319353	-0.0501829	0.959977	0.995574
Smp_213530	Putative uncharacterized protein DDB_G0271238	470.961	-0.0133913	0.267485	-0.0500638	0.960072	0.995574
Smp_179320	argonaute 2-1	2038.26	-0.00899309	0.177533	-0.0506559	0.9596	0.995396
Smp_050380	Mitogen-activated protein kinase kinase kinase 1	16.4704	-0.0294145	0.576162	-0.0510524	0.959284	0.995396
Smp_329210	Cell division protein SepF	5151.64	0.00588197	0.115975	0.0507176	0.959551	0.995396
Smp_267070	Coiled-coil domain-containing protein 60	119.601	-0.011701	0.23138	-0.0505705	0.959668	0.995396
Smp_078550	Gastrula zinc finger protein XlCGF49.1 (Fragment)	1074.42	-0.0105283	0.206759	-0.0509206	0.959389	0.995396
Smp_152270	Essential MCU regulator, mitochondrial	2563.1	-0.0053336	0.102698	-0.0519347	0.958581	0.995268
Smp_073140	Protein FAM177A1	3775.6	0.00801539	0.154859	0.0517594	0.95872	0.995268
Smp_246460	TRAF3-interacting protein 1	199.819	0.010676	0.207106	0.0515488	0.958888	0.995268
Smp_105020	Titin	20286.6	-0.00881537	0.1699	-0.0518856	0.95862	0.995268
Smp_122780	Leucine--tRNA ligase	729.278	0.00830913	0.160526	0.051762	0.958718	0.995268
Smp_208020	Uncharacterized protein KIAA2013 homolog	1749.42	-0.0070688	0.135563	-0.052144	0.958414	0.995268
Smp_075120	Transcriptional activator protein Pur-beta	4894.75	0.00932841	0.179986	0.0518284	0.958665	0.995268
Smp_324900	Hypothetical protein	8.88955	-0.0369369	0.715344	-0.0516351	0.958819	0.995268
Smp_130800	PAB-dependent poly(A)-specific ribonuclease subunit PAN2	2074.1	0.00825745	0.160475	0.0514563	0.958962	0.995268
Smp_084090	Junctophilin-3	3029.98	-0.0131897	0.25454	-0.051818	0.958674	0.995268
Smp_141630	Splicing factor 3B subunit 1	10483.8	0.0108782	0.202122	0.0538201	0.957078	0.99524
Smp_167160	Centrosome-associated protein 350	2691.78	-0.0134484	0.253984	-0.0529499	0.957772	0.99524
Smp_063520	Pre-B-cell leukemia transcription factor 4	17.1757	0.0459073	0.858435	0.053478	0.957351	0.99524
Smp_000470	ATP-dependent (S)-NAD(P)H-hydrate dehydratase	2651.78	0.00542045	0.102147	0.0530654	0.95768	0.99524
Smp_345990	Hypothetical protein	42.3199	0.0309326	0.584023	0.0529646	0.95776	0.99524
Smp_145540	Probable muscarinic acetylcholine receptor gar-2	1025.51	-0.00865438	0.160107	-0.0540538	0.956892	0.99524
Smp_247600	Maternal embryonic leucine zipper kinase	136.414	0.0161191	0.303231	0.0531578	0.957606	0.99524
Smp_342380	LARGE xylosyl- and glucuronyltransferase 2	6.1822	0.0506704	0.952341	0.0532062	0.957568	0.99524
Smp_129810	Cholecystokinin receptor type A	90.5714	-0.0182732	0.343769	-0.0531554	0.957608	0.99524
Smp_016130	Mitochondrial import inner membrane translocase subunit Tim10	1344.54	-0.0155961	0.266187	-0.0585909	0.953278	0.994977
Smp_159570	Neurexin-4	952.293	-0.00818837	0.141392	-0.0579126	0.953818	0.994977
Smp_139600	Zinc finger protein Gfi-1b	2151.45	-0.00966501	0.164425	-0.0587807	0.953127	0.994977
Smp_141650	Resistance to inhibitors of cholinesterase protein 3	2504.22	0.0053709	0.0946021	0.0567736	0.954726	0.994977
Smp_346360	Pentatricopeptide repeat-containing protein 1, mitochondrial	169.147	-0.0129235	0.221605	-0.0583175	0.953496	0.994977
Smp_122790	Probable transcriptional regulatory protein THA_1246	2510.94	-0.00964028	0.176261	-0.0546933	0.956383	0.994977
Smp_128120	Protein polybromo-1	3414.12	0.0118106	0.202518	0.0583189	0.953495	0.994977
Smp_311170	PDZ and LIM domain protein 7	5256.73	-0.0125384	0.228296	-0.0549219	0.956201	0.994977
Smp_102780	Protein lifeguard 3	446.23	0.0170505	0.310586	0.054898	0.95622	0.994977
Smp_137870	StAR-related lipid transfer protein 3	3155.25	0.011071	0.19211	0.0576286	0.954044	0.994977
Smp_000880	ATP synthase lipid-binding protein-like protein	16800	-0.0081039	0.14644	-0.0553393	0.955868	0.994977
Smp_053120	Probable methyltransferase-like protein 15	158.234	0.0181749	0.309109	0.0587977	0.953113	0.994977
Smp_344420	Hypothetical protein	16.9805	-0.0423183	0.739957	-0.0571902	0.954394	0.994977
Smp_165530	Unconventional myosin-IXa	199.164	0.0149016	0.259421	0.0574417	0.954193	0.994977
Smp_133470	RNA-binding protein 28	929.794	0.00875101	0.149011	0.0587271	0.953169	0.994977
Smp_123270	DNA helicase B	55267.7	0.0185064	0.328164	0.0563937	0.955028	0.994977
Smp_315500	Otopetrin-2	482.516	-0.0157262	0.286917	-0.0548108	0.956289	0.994977
Smp_078560	Zinc finger protein 2	825.796	0.00905867	0.160272	0.0565207	0.954927	0.994977
Smp_346110	Protein zntA	93.2364	0.015978	0.292736	0.0545816	0.956472	0.994977
Smp_347550	FRAS1-related extracellular matrix protein 1	703.775	0.0149476	0.273268	0.0546994	0.956378	0.994977
Smp_127140	Hypothetical protein	1395.76	-0.00992273	0.171944	-0.0577092	0.95398	0.994977
Smp_210370	Dolichyl-diphosphooligosaccharide--protein glycosyltransferase subunit 2	9439.54	0.00674397	0.120162	0.056124	0.955243	0.994977
Smp_196880	Arf-GAP with SH3 domain, ANK repeat and PH domain-containing protein 1	1094.36	-0.00929576	0.168308	-0.0552306	0.955955	0.994977
Smp_342130	Hypothetical protein	1124.22	0.00997287	0.18238	0.0546818	0.956392	0.994977
Smp_322130	Chromatin assembly factor 1 subunit A-A	30.4685	0.0233682	0.410925	0.0568673	0.954651	0.994977
Smp_245380	Cilia- and flagella-associated protein 52	519.33	0.00985509	0.179196	0.0549962	0.956141	0.994977
Smp_133790	Small G protein signaling modulator 3	2170.89	-0.00675466	0.116892	-0.0577855	0.953919	0.994977
Smp_025160	Acyl-protein thioesterase 1	8044.12	0.00699231	0.12367	0.0565402	0.954912	0.994977
Smp_241460	Alanine--tRNA ligase, mitochondrial	836.069	-0.00712829	0.125591	-0.0567581	0.954738	0.994977
Smp_075430	Cysteine--tRNA ligase, chloroplastic/mitochondrial	77.057	-0.0191396	0.329438	-0.0580978	0.953671	0.994977
Smp_071610	Dipeptidyl peptidase 2	10832.3	0.00887417	0.159237	0.0557294	0.955557	0.994977
Smp_324860	Nucleic acid dioxygenase ALKBH1	14.4736	0.0403098	0.721494	0.0558699	0.955445	0.994977
Smp_123330	Protein NEDD1	2692.49	-0.00617711	0.104015	-0.0593868	0.952644	0.994867
Smp_347280	IQ calmodulin-binding motif-containing protein 1	243.165	-0.0183092	0.260089	-0.0703958	0.943879	0.994807
Smp_171080	Glutamyl-tRNA(Gln) amidotransferase subunit C, mitochondrial	1386.17	-0.0167627	0.261123	-0.0641945	0.948815	0.994807
Smp_159600	Collagen alpha-1(IV) chain	540.036	0.0385629	0.562814	0.068518	0.945373	0.994807
Smp_003940	Arginine-hydroxylase NDUFAF5, mitochondrial	560.124	-0.00804904	0.13265	-0.0606788	0.951615	0.994807
Smp_003330	Sjoegren syndrome nuclear autoantigen 1	909.988	0.018175	0.294578	0.0616982	0.950803	0.994807
Smp_073800	RecQ-mediated genome instability protein 1	2170.23	-0.00766138	0.118025	-0.064913	0.948243	0.994807
Smp_073620	Aminoacyl tRNA synthase complex-interacting multifunctional protein 1	5795.19	-0.00874384	0.121796	-0.0717909	0.942768	0.994807
Smp_186930	Homeobox protein Nkx-2.2a	8.58924	-0.05535	0.825725	-0.067032	0.946556	0.994807
Smp_035010	Protein chibby homolog 1	2581.47	-0.00749818	0.125107	-0.0599343	0.952208	0.994807
Smp_019900	Fasciculation and elongation protein zeta-1	5078.8	0.00870072	0.14575	0.0596962	0.952398	0.994807
Smp_081250	Potassium voltage-gated channel subfamily A member 2	80.8151	0.0289608	0.419501	0.0690363	0.944961	0.994807
Smp_012750	60S ribosomal protein L12	16509.7	0.00959922	0.151564	0.0633346	0.9495	0.994807
Smp_128890	Helicase domino	2226.96	-0.015733	0.221227	-0.071117	0.943305	0.994807
Smp_343010	Kelch-like protein 10	8.67403	-0.0711784	1.05583	-0.0674144	0.946252	0.994807
Smp_342080	Protein stoned-B	1715.37	0.0141804	0.21465	0.0660628	0.947328	0.994807
Smp_343460	Hypothetical protein	6.12455	-0.0496552	0.780363	-0.0636309	0.949264	0.994807
Smp_343540	Talin-2	12138.5	-0.0103267	0.150925	-0.0684223	0.945449	0.994807
Smp_041060	Septin-5	4872.26	0.00454581	0.0761856	0.0596676	0.95242	0.994807
Smp_340900	40S ribosomal protein S8	19179.8	0.00666048	0.111743	0.0596053	0.95247	0.994807
Smp_049550	78 kDa glucose-regulated protein	42465.4	-0.0120315	0.179662	-0.0669672	0.946608	0.994807
Smp_091380	Hypothetical protein	6260.99	0.00756838	0.126376	0.0598877	0.952245	0.994807
Smp_345280	Monocarboxylate transporter 1	590.113	-0.0127722	0.196387	-0.065036	0.948145	0.994807
Smp_346680	Testis- and ovary-specific PAZ domain-containing protein 1	219.038	-0.0173812	0.261655	-0.0664282	0.947037	0.994807
Smp_347410	Histone deacetylase 10	86.3854	-0.0247468	0.376304	-0.0657627	0.947567	0.994807
Smp_004690	E3 ubiquitin-protein ligase KCMF1	1043.29	0.0198746	0.318606	0.06238	0.95026	0.994807
Smp_245560	Hypothetical protein	2088.29	-0.00982522	0.159459	-0.0616161	0.950869	0.994807
Smp_143470	Spectrin beta chain	30027.4	-0.0105762	0.170932	-0.0618738	0.950663	0.994807
Smp_344850	Nucleoprotein TPR (Fragment)	104.309	-0.020062	0.314406	-0.0638093	0.949122	0.994807
Smp_166980	Transcription initiation factor TFIID subunit 9	1113.1	0.0120323	0.184324	0.065278	0.947953	0.994807
Smp_049010	RNA-binding protein Nova-1	4468.61	0.010605	0.164528	0.064457	0.948606	0.994807
Smp_113620	Serine/arginine-rich splicing factor 2	6477.67	0.0104305	0.169684	0.06147	0.950985	0.994807
Smp_147680	Calumenin-B	11050.7	0.0137215	0.20668	0.06639	0.947067	0.994807
[truncated: 8,157 more rows]

## Sheet: D9
		baseMean	log2FoldChange	lfcSE	stat	pvalue	padj
Smp_329140	Proteasome subunit alpha	0	NA	NA	NA	NA	NA
Smp_315690	Endoglycoceramidase	0	NA	NA	NA	NA	NA
Smp_317470	Endoglycoceramidase	0	NA	NA	NA	NA	NA
Smp_318880	Proteasome subunit alpha	0.672758	3.17997	3.25127	0.978071	0.328039	0.542185
Smp_319020	Protein disulfide isomerase-like 1-2	12.1619	-1.20132	0.861434	-1.39455	0.16315	0.335138
Smp_000430	Putative eggshell protein	511.14	-9.87818	2.43977	-4.04882	5.14769e-05	0.000463904
Smp_173350	ABC transporter G family member 21	1.75244	1.20958	2.00886	0.602123	0.547093	0.733833
Smp_165600	Probable tRNA sulfurtransferase	0	NA	NA	NA	NA	NA
Smp_319240	Aspartate--tRNA ligase	0.413416	0.794094	4.37157	0.18165	0.855858	NA
Smp_319340	Conserved oligomeric Golgi complex subunit 4	221.272	-0.241422	0.194525	-1.24108	0.214574	0.407396
Smp_243170	Conserved oligomeric Golgi complex subunit 4	479.069	-0.145951	0.157287	-0.927927	0.353445	0.566783
Smp_199340	Aspartate--tRNA ligase, mitochondrial	42.9257	0.0555753	0.368964	0.150625	0.880271	0.941382
Smp_180260	FMRFamide-activated amiloride-sensitive sodium channel	8.61149	-0.348479	0.742882	-0.469091	0.639005	0.804796
Smp_311250	Annexin A10	0.546509	2.7126	3.97111	0.683084	0.494554	0.694986
Smp_242000	Sulfite reductase [NADPH] hemoprotein beta-component	0	NA	NA	NA	NA	NA
Smp_078490	Venom allergen-like (VAL) 14 protein	6.24303	-2.43114	1.04523	-2.32593	0.0200221	0.0689867
Smp_164480	Tubulin beta-7 chain	54.7379	-0.138034	0.322195	-0.428417	0.668348	0.823815
Smp_033010	16 kDa calcium-binding protein	63.489	-9.29442	1.26872	-7.32584	2.37413e-13	1.30965e-11
Smp_099160	SUZ domain-containing protein 1	17490.3	-0.128443	0.13532	-0.949185	0.342526	0.555735
Smp_099210	UPF0602 protein C4orf47	289.641	0.439731	0.168684	2.60683	0.00913838	0.0368368
Smp_176600	Serine/threonine-protein phosphatase 2A 56 kDa regulatory subunit delta isoform	1330.02	-0.00517995	0.143775	-0.0360282	0.97126	0.987534
Smp_099170	DNA-directed RNA polymerase II subunit RPB3	1217.65	0.20055	0.101796	1.97012	0.0488242	0.137414
Smp_346460	BTB/POZ domain-containing protein 6	9199.92	0.45838	0.201792	2.27154	0.0231143	0.0774855
Smp_099240	Hypothetical protein	1401.55	-0.050719	0.16157	-0.313913	0.753587	0.874222
Smp_176620	Cyclin-dependent kinase 11B	2049.28	0.222097	0.150998	1.47086	0.141328	0.304034
Smp_176630	Selenocysteine-specific elongation factor	61.1746	0.649081	0.279169	2.32504	0.0200696	0.0690637
Smp_176640	Probable E3 ubiquitin-protein ligase LUL3	2343.96	-0.158471	0.133109	-1.19054	0.233835	0.433122
Smp_176650	Hypothetical protein	472.585	-0.366952	0.221414	-1.65731	0.0974566	0.2311
Smp_346470	Ribonuclease H2 subunit B	613.206	-0.00519651	0.237135	-0.0219137	0.982517	0.993542
Smp_099300	28S ribosomal protein S10, mitochondrial	1174.29	-0.351238	0.168565	-2.08369	0.0371884	0.111308
Smp_099310	Protein transport protein Sec23A	4816.57	-0.170557	0.0971882	-1.75491	0.0792741	0.198884
Smp_191910	Putative eggshell protein	912.231	-8.57315	2.29921	-3.72873	0.000192445	0.00144405
Smp_000420	Pro His rich protein	261.576	-8.18651	2.29005	-3.57481	0.000350478	0.00241319
Smp_176700	U9-hexatoxin-Mg1a	0.33611	-0.0618033	4.40746	-0.0140224	0.988812	NA
Smp_323110	50S ribosomal protein L10	0	NA	NA	NA	NA	NA
Smp_336800	Mitotic checkpoint serine/threonine-protein kinase BUB1 beta	37.3721	0.185695	0.4237	0.43827	0.661191	0.819476
Smp_087760	Ferritin 1 heavy chain	5622.6	-0.413176	0.17269	-2.39259	0.01673	0.0596927
Smp_306370	Hypothetical protein	2107.86	-0.139323	0.13609	-1.02376	0.305949	0.518478
Smp_337450	Calcium permeable stress-gated cation channel 1	0	NA	NA	NA	NA	NA
Smp_176760	Metaxin-3	461.487	0.299411	0.180378	1.65991	0.0969319	0.230239
Smp_241980	Dedicator of cytokinesis protein 11	688.753	0.301418	0.178871	1.68511	0.0919665	0.221802
Smp_165360	Hypothetical protein	53.1389	-8.06918	2.47676	-3.25796	0.00112217	0.00655166
Smp_341680	Nuclear fragile X mental retardation-interacting protein 1	1308.49	-0.138205	0.137717	-1.00354	0.315599	0.528436
Smp_099570	Hypothetical protein	3286.73	0.384187	0.124976	3.07408	0.00211155	0.0110226
Smp_346480	Protein ELYS	1160.43	0.42341	0.17889	2.36687	0.017939	0.0631403
Smp_241990	Axonemal dynein light intermediate polypeptide 1	427.406	0.00576372	0.160715	0.0358629	0.971392	0.987558
Smp_095980	Extracellular superoxide dismutase (Cu Zn)	1075.37	-7.69015	2.07668	-3.7031	0.000212985	0.00157609
Smp_085010	Cathepsin B-like cysteine proteinase	4397.59	-0.10142	0.292907	-0.346255	0.729151	0.861744
Smp_168290	Gamma-tubulin complex component 3	0	NA	NA	NA	NA	NA
Smp_345790	Ribonuclease Oy	44.0396	-7.30216	2.79997	-2.60794	NA	NA
Smp_179950	Cathepsin B-like cysteine proteinase	0	NA	NA	NA	NA	NA
Smp_326260	#N/A	7.98565	-0.863511	0.835867	-1.03307	0.30157	0.51441
Smp_103610	cathepsin B-like cysteine proteinase	35753	-0.41069	0.231537	-1.77375	0.0761038	0.193275
Smp_333870	hepatotoxic ribonuclease omega 1	0	NA	NA	NA	NA	NA
Smp_179960	Phosphoglucosamine mutase	0	NA	NA	NA	NA	NA
Smp_333930	hepatotoxic ribonuclease omega 1	0	NA	NA	NA	NA	NA
Smp_333220	hepatotoxic ribonuclease omega 1	0	NA	NA	NA	NA	NA
Smp_334070	hepatotoxic ribonuclease omega 1	0	NA	NA	NA	NA	NA
Smp_334170	hepatotoxic ribonuclease omega 1	0.168055	-0.0618033	4.40746	-0.0140224	0.988812	NA
Smp_334240	hepatotoxic ribonuclease omega 1	0	NA	NA	NA	NA	NA
Smp_326440	#N/A	3.6255	-1.09443	1.11021	-0.985788	0.324237	0.538149
Smp_067060	Cathepsin B1 isotype 2	28706.3	-0.754723	0.256064	-2.9474	0.00320455	0.0155802
Smp_344940	Cathepsin B-like cysteine proteinase	16.0512	-1.00913	0.630045	-1.60168	0.109226	0.251308
Smp_067090	DNA-directed RNA polymerase II subunit RPB9	1563.63	-0.451764	0.280377	-1.61127	0.107121	0.24791
Smp_000280	Female-specific protein 800	139.635	-7.48415	2.15203	-3.47772	0.000505705	0.00330721
Smp_158440	Hypothetical protein	789.388	-0.0476054	0.131587	-0.361778	0.717518	0.854857
Smp_200460	Golgi-associated plant pathogenesis-related protein 1	12.6343	-0.306088	0.753071	-0.406453	0.68441	0.834121
Smp_173020	Collagen type IV alpha-3-binding protein	426.77	-0.23552	0.139032	-1.694	0.0902645	0.21874
Smp_329570	Nicotinamide riboside kinase 1	6.01992	-6.24203	1.59115	-3.92297	8.74629e-05	0.000732371
Smp_092930	Hypothetical protein	872.442	-0.167027	0.195644	-0.853732	0.393253	0.604418
Smp_244890	Bax inhibitor 1	19.1736	-0.0154681	0.625396	-0.0247333	0.980268	0.992701
Smp_244880	Bax inhibitor 1	201.204	-0.666299	0.350161	-1.90283	0.0570621	0.154807
Smp_123550	venom allergen (VAL) 8 protein	338.84	-5.73363	0.953215	-6.01504	1.79845e-09	4.84304e-08
Smp_347660	Probable rRNA-processing protein EBP2	289.464	-0.273912	0.259944	-1.05373	0.292006	0.504429
Smp_306440	Zinc finger protein 729	1087.94	0.328294	0.247452	1.3267	0.184608	0.368004
Smp_045490	Annexin A11	105.57	-5.04873	1.00024	-5.04753	4.4756e-07	7.0479e-06
Smp_213650	Peptide deformylase	884.425	-0.139899	0.155288	-0.900897	0.367643	0.580634
Smp_213640	Torsin-1A-interacting protein 1	191.618	0.31178	0.313876	0.993323	0.320553	0.534399
Smp_160460	Suppressor of activated egl-4 protein 1	2123.66	0.378497	0.153862	2.45998	0.0138946	0.051431
Smp_244700	TBC1 domain family member 2B	526.104	-0.0454354	0.230417	-0.197188	0.843681	0.922721
Smp_070540	Hypothetical protein	79.9677	-0.304883	0.549286	-0.555053	0.578858	0.760542
Smp_160490	Ankyrin repeat and MYND domain-containing protein 1	294.331	0.436728	0.251784	1.73454	0.0828228	0.204796
Smp_174060	2-succinyl-5-enolpyruvyl-6-hydroxy-3-cyclohexene-1-carboxylate synthase	15.6528	-4.68979	1.14666	-4.08996	4.31449e-05	0.000395076
Smp_344050	DC-STAMP domain-containing protein 1	401.597	-4.61953	0.413761	-11.1647	6.06731e-29	3.24851e-26
Smp_164190	Transcriptional repressor protein YY1	257.009	0.00923785	0.232482	0.0397357	0.968304	0.986071
Smp_164180	D site-binding protein	2.749	0.19724	1.30952	0.15062	0.880276	0.941382
Smp_330320	3-dehydroquinate synthase	2.52232	-0.28941	1.37516	-0.210456	0.833312	0.917469
Smp_123540	venom allergen-like (VAL) 12 protein	259.617	-4.51556	0.740914	-6.09459	1.09719e-09	3.03545e-08
Smp_077980	Neuroendocrine convertase 2	2591.72	-0.236955	0.0992894	-2.38651	0.0170093	0.0605093
Smp_164210	Synaptosomal-associated protein 25	3938.98	-0.257924	0.111759	-2.30786	0.0210068	0.0718003
Smp_168930	Golgin subfamily A member 5	2285.95	-0.390614	0.172363	-2.26622	0.0234376	0.0783147
Smp_331210	#N/A	10.8395	-1.66277	0.858903	-1.93592	0.052877	0.146384
Smp_114430	5'-methylthioadenosine/S-adenosylhomocysteine nucleosidase	333.374	-0.166803	0.480106	-0.34743	0.728268	0.861349
Smp_086060	50S ribosomal protein L6	597.454	-0.266094	0.183926	-1.44675	0.147968	0.314161
Smp_158480	Mycosubtilin synthase subunit C	625.984	-4.12032	0.55363	-7.44236	9.89011e-14	5.73374e-12
Smp_154970	Ribonuclease R (Fragment)	1729.11	0.154417	0.348769	0.44275	0.657946	0.818077
Smp_200620	Probable malate:quinone oxidoreductase	0.0771741	-1.02359	4.40746	-0.23224	0.816351	NA
Smp_342770	Protein spire	19.8827	-3.98803	0.940033	-4.24244	2.21107e-05	0.000222132
Smp_154960	Transmembrane emp24 domain-containing protein 7	6640.25	-0.371542	0.137407	-2.70395	0.00685206	0.0292943
Smp_196400	Hypothetical protein	158.927	-0.387401	0.257926	-1.50198	0.133101	0.291331
Smp_103790	Tubulin alpha-1 chain	1517.75	0.0393898	0.209181	0.188305	0.850638	0.926709
Smp_201070	Hypothetical protein	4.85797	-2.82711	1.83473	-1.54089	0.123344	0.274964
Smp_318490	Protein Maqu_2141	10.4954	-1.896	1.29119	-1.46841	0.141993	0.305156
Smp_016050	Synaptic functional regulator FMR1	8169.15	-0.0154925	0.208216	-0.0744057	0.940688	0.970764
Smp_130910	Napsin-A	2542.45	-0.0564741	0.0934127	-0.604566	0.545468	0.732386
Smp_172850	Mediator of RNA polymerase II transcription subunit 22	3173.74	-0.301102	0.256738	-1.1728	0.240877	0.441761
Smp_245010	Multiple C2 and transmembrane domain-containing protein 2	2229.72	-0.143131	0.195255	-0.733049	0.463528	0.668415
Smp_016090	F-box only protein 38	2326.19	-0.017997	0.193743	-0.092891	0.92599	0.964
Smp_130940	BET1 homolog	2492.62	-0.259415	0.148319	-1.74903	0.080286	0.200264
Smp_347280	IQ calmodulin-binding motif-containing protein 1	243.165	0.341737	0.265184	1.28868	0.197509	0.385613
Smp_016200	Flotillin-1	5250.05	0.0941167	0.0993397	0.947423	0.343423	0.556677
Smp_016180	nuclear receptor 2DBD-alpha	356.694	0.0838885	0.219919	0.381451	0.702868	0.844444
Smp_319030	NK-tumor recognition protein	115.092	-0.00399222	0.300892	-0.0132679	0.989414	0.996111
Smp_130980	Cyclin-K	1193	-0.125758	0.135786	-0.926153	0.354367	0.56766
Smp_342560	G2/mitotic-specific cyclin-B3	11.3576	-3.90498	1.54229	-2.53194	0.0113433	0.04386
Smp_130960	Dynein regulatory complex subunit 7	121.2	0.117317	0.287422	0.408168	0.68315	0.833884
Smp_016130	Mitochondrial import inner membrane translocase subunit Tim10	1344.54	-0.279464	0.26691	-1.04704	0.295082	0.507241
Smp_130950	Hypothetical protein	13198.9	-0.310072	0.142257	-2.17965	0.0292832	0.0932594
Smp_171010	EF-hand domain-containing family member C2	256.208	-0.0588249	0.1565	-0.375879	0.707007	0.847311
Smp_089570	Stress-associated endoplasmic reticulum protein 2	10247.1	0.268547	0.187242	1.43423	0.151508	0.319367
Smp_171020	Calsyntenin-2	4768.68	-0.489854	0.242031	-2.02393	0.0429772	0.12406
Smp_089590	Probable mannose-6-phosphate isomerase	5160.3	-0.185085	0.13395	-1.38175	0.167047	0.340988
Smp_171030	Dehydrogenase/reductase SDR family member 1	297.371	0.360492	0.222117	1.62298	0.104594	0.243357
Smp_345120	Prelamin-A/C	59.3121	-3.96178	0.598517	-6.61932	3.60847e-11	1.36283e-09
Smp_171040	Protein enabled homolog	2509.81	0.356226	0.144118	2.47177	0.0134447	0.0501328
Smp_089630	Polyglutamine-binding protein 1	3805.4	0.514216	0.20681	2.48642	0.0129037	0.0485353
Smp_320170	Vacuolar protein sorting/targeting protein 10	119.98	-3.66506	0.530049	-6.91456	4.69325e-12	2.09402e-10
Smp_089650	Peripheral myelin protein 22	800.232	0.454979	0.187904	2.42134	0.0154635	0.0560527
Smp_342460	Hypothetical protein	9.95077	-3.61728	0.916652	-3.94619	7.94055e-05	0.000676731
Smp_171060	Myosin heavy chain, cardiac muscle isoform (Fragment)	3.7875	0.0895351	0.997773	0.0897349	0.928498	0.964858
Smp_171070	Pre-mRNA-splicing factor CWC22 homolog	2696.57	0.110575	0.121289	0.911667	0.361944	0.575645
Smp_089700	integrin beta 2	13213.5	-0.239888	0.119154	-2.01327	0.0440862	0.126584
Smp_171080	Glutamyl-tRNA(Gln) amidotransferase subunit C, mitochondrial	1386.17	-0.491973	0.261723	-1.87975	0.0601428	0.161433
Smp_171090	Interleukin-6	2672.73	-0.49063	0.257075	-1.90851	0.056326	0.15313
Smp_022640	60S ribosomal protein L13	16373	-0.227944	0.185891	-1.22623	0.220113	0.415141
Smp_319400	UDP-N-acetylmuramoylalanine--D-glutamate ligase	1.14331	-3.67448	2.60872	-1.40854	0.158971	0.329828
Smp_092150	Endopolygalacturonase I	104.531	1.45054	0.471066	3.07928	0.00207504	0.0108657
Smp_151640	Insulin-like growth factor I (Fragment)	171.429	0.649182	0.907158	0.715622	0.474225	0.676975
Smp_055390	CTD nuclear envelope phosphatase 1A	655.656	-0.12339	0.14519	-0.849852	0.395408	0.605608
Smp_055400	Tubulin-folding cofactor B	2648.37	0.0320752	0.0930225	0.344811	0.730237	0.861939
Smp_151650	Mitochondrial import inner membrane translocase subunit TIM14	3815.13	-0.234374	0.133856	-1.75094	0.0799559	0.19967
Smp_055420	Transmembrane protein 222	1510.23	-0.181915	0.162337	-1.1206	0.262457	0.468247
Smp_151660	Carboxylesterase 1C	7.47802	-1.00637	0.790681	-1.27279	0.203094	0.39281
Smp_151670	Dual specificity mitogen-activated protein kinase kinase 1	1086.94	0.328374	0.139383	2.35592	0.0184767	0.0646579
Smp_055440	Hypothetical protein	174.533	-0.130691	0.203125	-0.643399	0.519965	0.714158
Smp_055450	Ragulator complex protein LAMTOR4	1409.09	-0.0481398	0.197767	-0.243417	0.807683	0.904501
Smp_245120	Hypothetical protein	49.1329	-0.714475	0.393829	-1.81418	0.0696507	0.18077
Smp_245390	IL-4-inducing protein	0	NA	NA	NA	NA	NA
Smp_334270	IPSE/alpha-1	0	NA	NA	NA	NA	NA
Smp_334350	IPSE/alpha-1	0	NA	NA	NA	NA	NA
Smp_334520	IPSE/alpha-1	0	NA	NA	NA	NA	NA
Smp_334590	IPSE/alpha-1	0	NA	NA	NA	NA	NA
Smp_334660	IPSE/alpha-1	0	NA	NA	NA	NA	NA
Smp_334690	IPSE/alpha-1	0	NA	NA	NA	NA	NA
Smp_319550	UDP-glucuronosyltransferase 2B18	0	NA	NA	NA	NA	NA
Smp_319560	UDP-glucuronosyltransferase 2B18	4.21768	-0.335358	1.1815	-0.28384	0.776533	0.887247
Smp_112110	IL-4-inducing protein	0	NA	NA	NA	NA	NA
Smp_335410	IPSE/alpha-1	0	NA	NA	NA	NA	NA
Smp_335420	IPSE/alpha-1	0	NA	NA	NA	NA	NA
Smp_335430	IPSE/alpha-1	0	NA	NA	NA	NA	NA
Smp_335440	IPSE/alpha-1	0	NA	NA	NA	NA	NA
Smp_335450	IPSE/alpha-1	0	NA	NA	NA	NA	NA
Smp_319590	UDP-glucuronosyltransferase 2B18	0	NA	NA	NA	NA	NA
Smp_167830	Ataxin-2 homolog	17.2759	-0.760176	0.927291	-0.819782	0.412341	0.622099
Smp_331680	Virulence protein vsdE	0	NA	NA	NA	NA	NA
Smp_331690	Virulence protein vsdE	0.0932969	-1.02359	4.40746	-0.23224	0.816351	NA
Smp_331700	Silk gland factor 1	66.5377	1.04901	0.343705	3.05207	0.00227269	0.0116658
Smp_196600	BTB/POZ domain-containing protein KCTD3	1006.76	0.410462	0.164468	2.49569	0.0125712	0.0475772
Smp_152180	Protein yippee-like CG15309	3617.88	-0.0872717	0.0915645	-0.953117	0.340531	0.553484
Smp_152190	Protein deadpan	1.00341	1.9058	2.48271	0.767627	0.442709	0.651501
Smp_152200	M-phase inducer phosphatase 3	3.24116	0.616461	1.60778	0.383423	0.701406	0.843488
Smp_152210	Protein odd-skipped-related 2	59.7326	0.523351	0.36669	1.42723	0.153513	0.322251
Smp_200970	SEC14 cytosolic factor	0	NA	NA	NA	NA	NA
Smp_003600	Natterin-4	54.1133	-3.54014	0.695851	-5.0875	3.62821e-07	5.83462e-06
Smp_056200	Isocitrate dehydrogenase [NAD] subunit gamma 1, mitochondrial	4680.19	-0.0360127	0.0815715	-0.441487	0.658861	0.818077
Smp_152230	GATOR complex protein WDR24	863.056	0.017891	0.147349	0.12142	0.903359	0.951553
Smp_152260	Crescerin-like protein che-12	176.214	-0.371689	0.251302	-1.47905	0.139126	0.300948
Smp_319730	Bifunctional uridylyltransferase/uridylyl-removing enzyme	45.0316	-0.533873	0.41545	-1.28505	0.198775	0.387006
Smp_204150	Acetyl-coenzyme A carboxylase carboxyl transferase subunit beta, chloroplastic	84.9829	-3.47784	0.408479	-8.51413	1.67851e-17	1.86314e-15
Smp_056240	Hypothetical protein	1511.91	-0.00281936	0.104075	-0.0270896	0.978388	0.991791
Smp_135020	Uncharacterized MFS-type transporter YhjX	3507.77	-3.34863	0.953282	-3.51274	0.000443511	0.00294875
Smp_056260	Beta-1,4-N-acetylgalactosaminyltransferase bre-4	223.017	-0.284609	0.202659	-1.40437	0.160208	0.331244
Smp_152290	Arrestin red cell isoform 2	252.039	0.596467	0.290091	2.05614	0.0397691	0.117335
Smp_056280	Hypothetical protein	12.9404	-0.079755	0.992966	-0.08032	0.935983	0.968135
Smp_319810	Retinal-specific ATP-binding cassette transporter	5.54393	-0.629259	1.0438	-0.602854	0.546606	0.733698
Smp_152300	CD82 antigen	543.735	0.0536502	0.16198	0.331214	0.740483	0.867423
Smp_152310	Hypothetical protein	0.161824	-0.0618033	4.40746	-0.0140224	0.988812	NA
Smp_154680	Beta-1,3-galactosyl-O-glycosyl-glycoprotein beta-1,6-N-acetylglucosaminyltransferase	147.361	-3.19083	0.455126	-7.01087	2.36838e-12	1.09985e-10
Smp_336630	ATP-binding cassette sub-family A member 1	73.9155	1.13362	0.445202	2.5463	0.0108873	0.0422946
Smp_054300	alpha 1,3 fucosyltransferase D	234.565	-3.1454	0.686816	-4.57969	4.6567e-06	5.70462e-05
Smp_335200	Uncharacterized protein KIAA1109	30.8842	-3.13551	0.919454	-3.41019	0.000649178	0.00409198
Smp_319890	Calcium-activated potassium channel subunit beta-4	19.8235	0.360147	0.570215	0.631598	0.52765	0.719932
Smp_176460	Peroxidase 62	752.042	0.187144	0.122687	1.52537	0.127167	0.280985
Smp_098840	Phosphorylase b kinase gamma catalytic chain, skeletal muscle/heart isoform	3942.57	-0.120437	0.130974	-0.919555	0.357806	0.571359
Smp_318440	Serum amyloid A-1 protein	176.266	-3.12506	0.970494	-3.22007	0.0012816	0.00729527
Smp_163240	T-box transcription factor TBX3 (Fragment)	260.451	0.345554	0.193223	1.78837	0.073716	0.188844
Smp_163230	Propionyl-CoA carboxylase beta chain, mitochondrial	1542.78	0.0865098	0.130548	0.662668	0.507543	0.705742
Smp_149710	Aspartate--tRNA(Asp/Asn) ligase	60.5316	-3.1214	0.479924	-6.50395	7.82399e-11	2.6975e-09
Smp_163210	Echinoderm microtubule-associated protein-like 1	2171.32	-0.237293	0.141789	-1.67356	0.0942166	0.225822
Smp_200310	Aldehyde decarbonylase	0	NA	NA	NA	NA	NA
Smp_068990	SNF-related serine/threonine-protein kinase	1508.3	-0.0509485	0.168086	-0.303111	0.761806	0.879274
Smp_319950	Glutamate--tRNA ligase 1	0.0815417	-0.0618033	4.40746	-0.0140224	0.988812	NA
Smp_320000	Cilia- and flagella-associated protein 251	0	NA	NA	NA	NA	NA
Smp_320030	Cilia- and flagella-associated protein 251	0	NA	NA	NA	NA	NA
Smp_345080	Baculoviral IAP repeat-containing protein 6	321.849	0.465821	0.186226	2.50137	0.0123713	0.0470159
Smp_075350	Penaeidin-4d	1288.81	-3.11479	0.259126	-12.0204	2.77743e-33	2.52802e-30
Smp_159560	Transcription factor GATA-3	99.8614	-0.0763982	0.304024	-0.25129	0.80159	0.902421
Smp_135230	Tyrosine decarboxylase	314.052	-3.10723	0.297671	-10.4385	1.65428e-25	4.71298e-23
Smp_159590	Activated CDC42 kinase 1	956.506	-0.0824166	0.138882	-0.59343	0.552894	0.73821
Smp_327950	Endothelin-converting enzyme 2	85.6964	-3.05421	0.574565	-5.3157	1.06251e-07	1.93033e-06
Smp_347180	GMP synthase [glutamine-hydrolyzing]	1169.36	-2.93313	0.321343	-9.1277	6.99675e-20	1.17934e-17
Smp_342440	Hypothetical protein	40.586	0.727382	0.395086	1.84107	0.0656108	0.172648
Smp_129590	RNA polymerase II-associated protein 1	846.449	0.147235	0.182456	0.806962	0.419689	0.629118
Smp_129580	Golgin subfamily A member 2	822.547	0.200897	0.262105	0.766474	0.443394	0.652282
Smp_302870	ATP synthase subunit b'	0	NA	NA	NA	NA	NA
Smp_347120	Hypothetical protein	16.1148	0.999832	0.681282	1.46757	0.14222	0.305375
Smp_129550	Golgin subfamily A member 2	847.323	0.295211	0.210542	1.40215	0.160871	0.331976
Smp_129560	Zinc finger protein 839	3716.5	-0.0535492	0.130887	-0.409124	0.682449	0.833331
Smp_013690	BRO1 domain-containing protein BROX	3613.63	0.0314363	0.115282	0.272689	0.785092	0.892346
Smp_320230	Hypothetical protein	9.80883	0.516136	0.647878	0.796655	0.425651	0.635304
Smp_332680	Kelch-like protein 28	5219.55	0.0150047	0.107774	0.139223	0.889274	0.944802
Smp_342030	glutathione peroxidase	4057.08	-0.629738	0.29559	-2.13045	0.0331348	0.102131
Smp_124350	WD repeat-containing protein 35	186.129	-0.0810808	0.246604	-0.328789	0.742315	0.867836
Smp_340110	KICSTOR complex protein kaptin	1308.47	-0.220579	0.124417	-1.77291	0.0762438	0.193576
Smp_004080	Mitochondrial 2-oxoglutarate/malate carrier protein	1255.45	-0.025055	0.110141	-0.227481	0.820049	0.910841
Smp_004070	Beta carbonic anhydrase 1	116.262	-0.710316	0.273414	-2.59795	0.00937822	0.0375541
Smp_004060	Cell division cycle protein 20 homolog	264.965	0.115983	0.212886	0.544812	0.585883	0.765314
Smp_124340	Nose resistant to fluoxetine protein 6	30.5726	1.62872	0.591286	2.75454	0.00587751	0.0257817
Smp_340100	Transcriptional adapter 2-beta	669.007	0.0130748	0.180404	0.0724752	0.942224	0.971849
Smp_213670	UPF0160 protein MYG1, mitochondrial	1548.51	-0.333617	0.220893	-1.51031	0.130965	0.287448
Smp_213680	Replication factor C subunit 1	2194.1	0.0473883	0.110058	0.430577	0.666776	0.822983
Smp_124320	39S ribosomal protein L4, mitochondrial	1299.66	-0.125165	0.147218	-0.850196	0.395216	0.605606
Smp_004000	Probable RNA-binding protein EIF1AD	523.817	0.0982942	0.115616	0.850177	0.395227	0.605606
Smp_003990	triosephosphate isomerase	32309.8	-0.216917	0.098135	-2.21039	0.0270778	0.0876778
Smp_003980	Calpain-B	5871.9	-0.110297	0.152739	-0.722129	0.470215	0.674266
Smp_003970	Elongation factor 1-delta	7059.8	-0.227676	0.111816	-2.03617	0.0417336	0.12135
Smp_341700	5'-AMP-activated protein kinase subunit beta-2	1400.11	-0.247269	0.15404	-1.60523	0.108444	0.250204
Smp_124300	Lamin B receptor (ERG24)	1703.47	-0.296171	0.137673	-2.15126	0.0314555	0.0982187
Smp_124290	Ribosomal RNA small subunit methyltransferase J	2190.55	-0.0154143	0.125891	-0.122442	0.902549	0.951141
Smp_003940	Arginine-hydroxylase NDUFAF5, mitochondrial	560.124	0.148466	0.132881	1.11728	0.263873	0.469554
Smp_003930	Intraflagellar transport protein 56	486.709	-0.00964117	0.172524	-0.0558832	0.955435	0.979983
Smp_124280	Olfactory receptor 1440	56.2722	0.131425	0.389716	0.337234	0.73594	0.864046
Smp_320690	Probable ATP-dependent RNA helicase DDX59	0.0840275	-0.0618033	4.40746	-0.0140224	0.988812	NA
Smp_003900	T-box transcription factor TBX20	59.2504	0.0328528	0.390671	0.0840933	0.932982	0.967199
Smp_242540	Glycerol-3-phosphate dehydrogenase 1-like protein	2581.08	-2.92279	0.649601	-4.49937	6.81565e-06	7.95334e-05
Smp_141500	UPF0506 protein SJCHGC09643	3855.43	-2.91407	0.344738	-8.453	2.83905e-17	3.00477e-15
Smp_003860	Probable lysosomal cobalamin transporter	1420.13	0.218171	0.255201	0.854898	0.392608	0.604418
Smp_124230	DNA repair protein RAD51 homolog 1	282.772	-0.263049	0.243103	-1.08205	0.279232	0.489579
Smp_213690	Nuclear pore complex protein Nup214	1807.93	-0.244243	0.155543	-1.57026	0.116354	0.263708
Smp_213700	Alpha N-terminal protein methyltransferase 1	868.348	-0.296053	0.18326	-1.61548	0.106207	0.246228
Smp_124210	Ephrin type-A receptor 4-A	141.439	0.0642689	0.306862	0.209439	0.834106	0.917798
Smp_245630	30S ribosomal protein S13	10.5611	-2.08668	0.842002	-2.47823	0.0132035	0.0494766
Smp_332790	Protein bark beetle	95.4125	1.01749	0.358658	2.83693	0.00455493	0.0208452
Smp_003770	histone H1	26962.5	-0.141306	0.151475	-0.932867	0.350888	0.564373
Smp_003760	Hypothetical protein	285.915	-0.0621956	0.25993	-0.239278	0.81089	0.906301
Smp_332800	Dynein heavy chain-like protein MAL7P1.162	400.541	0.979988	1.03603	0.945908	0.344195	0.55745
Smp_124160	Alkylated DNA repair protein alkB homolog 8	1842.62	0.251081	0.15715	1.59772	0.110105	0.252883
Smp_003700	30S ribosomal protein S18	4177.19	-0.251773	0.109111	-2.30751	0.0210266	0.0718141
Smp_124130	Cyclin-dependent kinase-like 1	209.246	0.198911	0.224839	0.884682	0.376328	0.589052
Smp_003670	Ribosomal RNA small subunit methyltransferase G	1281.23	-0.197291	0.124865	-1.58003	0.1141	0.259505
Smp_003660	Spliceosome RNA helicase Ddx39b	19011.5	-0.0108793	0.130552	-0.0833329	0.933587	0.967479
Smp_124120	DNA polymerase epsilon subunit 2	273.041	-0.0433096	0.263124	-0.164598	0.869261	0.936222
Smp_124110	Kanadaptin	1133.4	0.0946672	0.166292	0.569282	0.569165	0.751697
Smp_003630	Splicing factor 3A subunit 3	5101.31	0.115809	0.0951128	1.21759	0.223379	0.41949
Smp_003620	Septin-7	5891.4	0.271038	0.171116	1.58394	0.113207	0.25799
Smp_003610	Natterin-4	6702.03	-0.214206	0.136402	-1.5704	0.116321	0.2637
Smp_045010	tegument-allergen-like protein (TAL12)	1057.95	-2.87985	0.341695	-8.42812	3.51249e-17	3.59221e-15
Smp_188200	Natterin-3	37.5899	-0.492155	0.485294	-1.01414	0.310517	0.522813
Smp_321880	Helix-loop-helix protein 1	1.27558	2.94387	2.27645	1.29319	0.195947	0.383798
Smp_124100	CLK4-associating serine/arginine rich protein	1293.7	-0.0419117	0.195938	-0.213903	0.830623	0.916693
Smp_342010	B-cell lymphoma/leukemia 11B	8.20377	0.833905	0.858396	0.971469	0.331315	0.545125
Smp_124080	Calcium-activated potassium channel subunit beta-4	41.7416	-0.461858	0.404479	-1.14186	0.253512	0.457106
Smp_124070	venom allergen (val) protein	246.757	-0.349469	0.243082	-1.43766	0.150532	0.317916
Smp_124060	venom allergen-like (VAL) 13 protein	379.815	0.270699	0.264816	1.02221	0.30668	0.519137
Smp_166350	Lymphocyte antigen 6I	3485.92	-2.78749	0.482459	-5.77768	7.57384e-09	1.82373e-07
Smp_342000	FMRFamide-activated amiloride-sensitive sodium channel	323.327	-0.00763835	0.407161	-0.01876	0.985033	0.994318
Smp_042390	Pseudouridine-5'-phosphatase	663.948	-2.63457	0.209594	-12.5698	3.09318e-36	3.51927e-33
Smp_124020	Heparan-sulfate 6-O-sulfotransferase 1-B	982.484	-0.125027	0.147243	-0.849121	0.395814	0.605801
Smp_321950	DNA polymerase zeta catalytic subunit	0.570897	1.75654	4.0941	0.429041	0.667894	0.823663
Smp_245690	TOG array regulator of axonemal microtubules protein 1	50.0988	1.14667	0.431113	2.65979	0.00781901	0.0325024
Smp_124010	Homeobox protein OTX1 B	0.584083	0.915064	3.46659	0.263967	0.791805	0.896299
Smp_124000	MEG-14	22458.5	-0.578925	0.197677	-2.92863	0.00340455	0.0163959
Smp_077720	Annexin A5	6066.5	-2.59463	0.450346	-5.76141	8.34133e-09	1.97202e-07
Smp_321620	Threonine--tRNA ligase, cytoplasmic	4973.36	-0.231019	0.09999	-2.31042	0.0208651	0.0714232
Smp_322050	Threonine--tRNA ligase, cytoplasmic	0.267971	-1.01489	4.36362	-0.23258	0.816088	NA
Smp_003410	60S ribosomal protein L23a	17290.5	-0.0815136	0.146242	-0.557388	0.577262	0.758955
Smp_337440	Hypothetical protein	546.53	0.115952	0.161182	0.719387	0.471902	0.675451
Smp_341990	Probable C-mannosyltransferase DPY19L1	342.247	-0.374211	0.301068	-1.24294	0.213888	0.406517
Smp_123940	DNA repair protein complementing XP-G cells	647.656	-0.164658	0.150974	-1.09064	0.27543	0.485385
Smp_003340	ER membrane protein complex subunit 1	2580.47	0.090657	0.152851	0.593109	0.553108	0.738289
Smp_003330	Sjoegren syndrome nuclear autoantigen 1	909.988	-0.433525	0.295698	-1.46611	0.142619	0.305944
Smp_341980	Mediator of RNA polymerase II transcription subunit 21	7063.85	-0.0289311	0.122026	-0.23709	0.812587	0.906961
Smp_123920	Pre-mRNA-processing ATP-dependent RNA helicase PRP5	0.149624	-1.02359	4.40746	-0.23224	0.816351	NA
Smp_003300	Alpha-1-antitrypsin-like protein GS55-MS	0	NA	NA	NA	NA	NA
Smp_123910	Intraflagellar transport protein 20 homolog	215.61	0.0596235	0.164824	0.36174	0.717546	0.854857
Smp_123900	PHD finger protein 3	0	NA	NA	NA	NA	NA
Smp_003280	LIM/homeobox protein Lhx9	13.6626	1.61178	0.645966	2.49515	0.0125905	0.0476305
Smp_341970	Sphingosine 1-phosphate receptor 2	0.334026	-0.0618033	4.40746	-0.0140224	0.988812	NA
Smp_003250	tRNA (guanine-N(7)-)-methyltransferase non-catalytic subunit TRM82	1483.77	0.0726191	0.144622	0.502129	0.615577	0.788264
Smp_123870	Vesicle-associated membrane protein 1	3600.33	-0.164069	0.19258	-0.851949	0.394242	0.605057
Smp_174260	thyroid hormone receptor beta	138.7	-2.58567	0.48965	-5.28064	1.28736e-07	2.30661e-06
Smp_123860	Neurexin-2	525.532	-0.0889527	0.266077	-0.334312	0.738144	0.865575
Smp_123850	Histone H2A, embryonic	0	NA	NA	NA	NA	NA
Smp_123840	Neurexin-3	126.755	-0.639712	0.296335	-2.15874	0.0308701	0.0968229
Smp_003190	E3 ubiquitin-protein ligase HACE1	131.276	0.491005	0.286189	1.71567	0.0862231	0.211082
Smp_148470	Mitochondrial basic amino acids transporter	17.2367	-2.5178	0.738535	-3.40919	0.000651563	0.00410299
Smp_123820	Hypothetical protein	71.526	-0.966752	0.324426	-2.97989	0.00288356	0.0142256
Smp_123810	Interferon regulatory factor 2-binding protein 2-B	23.2053	-0.250832	0.793579	-0.316077	0.751944	0.873318
Smp_003140	Sorting nexin-32	3013.99	-0.00505144	0.11377	-0.0444005	0.964585	0.984504
Smp_003130	Uridine diphosphate glucose pyrophosphatase	1514.41	-0.0204478	0.0918609	-0.222595	0.82385	0.913026
Smp_245810	Corticosteroid-binding globulin	0.0777963	-0.0618033	4.40746	-0.0140224	0.988812	NA
Smp_337070	Teneurin-4	27.8582	-2.4869	0.663165	-3.75005	0.000176801	0.00134552
Smp_197070	Kinesin-like protein KIF6	187.302	2.38461	1.02238	2.33242	0.0196788	0.0680016
Smp_213710	U2 small nuclear ribonucleoprotein auxiliary factor 35 kDa subunit-related protein 2	673.692	-0.0118052	0.143714	-0.0821436	0.934533	0.967562
Smp_213720	Kynurenine--oxoglutarate transaminase 3	5354.66	-0.171669	0.101422	-1.69262	0.0905269	0.219201
Smp_207040	Annexin A11	69.607	-2.47565	0.437434	-5.65948	1.51835e-08	3.35437e-07
Smp_073800	RecQ-mediated genome instability protein 1	2170.23	0.108547	0.118219	0.918183	0.358523	0.572203
Smp_073790	Gamma-aminobutyric acid receptor-associated protein	17965.8	-0.0460406	0.126793	-0.363116	0.716518	0.853855
Smp_162060	Nose resistant to fluoxetine protein 6	4761.98	0.125476	0.199495	0.628968	0.52937	0.720336
Smp_213730	Death domain-associated protein 6	1048.71	0.143678	0.142151	1.01074	0.312142	0.524611
Smp_213740	Lens fiber membrane intrinsic protein	158.74	-0.0376523	0.235848	-0.159646	0.87316	0.938201
Smp_162040	Transmembrane 9 superfamily member 2	15302.8	0.213724	0.128561	1.66243	0.0964259	0.229773
Smp_162030	Folylpolyglutamate synthase, mitochondrial	952.419	0.0492953	0.174909	0.281835	0.77807	0.887802
Smp_073720	Actin-related protein 2/3 complex subunit 5-like protein	3469.11	0.0760967	0.177969	0.427584	0.668954	0.823815
Smp_162010	MAP/microtubule affinity-regulating kinase 4	279.859	-0.549828	0.29939	-1.83649	0.0662849	0.173969
Smp_073690	28S ribosomal protein S34, mitochondrial	3149.41	-0.173144	0.0987118	-1.75403	0.0794247	0.198953
Smp_073680	TATA-box-binding protein	3131.86	0.0397318	0.115644	0.34357	0.73117	0.862188
Smp_162000	E3 ubiquitin-protein ligase UBR4	1866.81	0.312576	0.220658	1.41656	0.156611	0.32627
Smp_073620	Aminoacyl tRNA synthase complex-interacting multifunctional protein 1	5795.19	-0.306217	0.12166	-2.517	0.0118358	0.0454554
Smp_073610	Mediator of RNA polymerase II transcription subunit 17	3714.63	0.343638	0.116991	2.93731	0.00331077	0.016012
Smp_073600	Platelet-activating factor acetylhydrolase IB subunit beta	5258.49	-0.157671	0.12504	-1.26096	0.207323	0.397944
Smp_073590	GTP-binding protein SAR1b	15849	-0.0256711	0.126776	-0.202492	0.839532	0.920653
Smp_345320	Mitochondrial inner membrane protein OXA1L	1945.78	0.28192	0.151579	1.85989	0.062901	0.167063
Smp_157310	PDZ and LIM domain protein 7	535.209	-2.43472	0.26153	-9.30954	1.28386e-20	2.24724e-18
Smp_073500	Elongation factor Tu, mitochondrial	9261.53	-0.123702	0.125511	-0.985589	0.324335	0.538212
Smp_073510	Dual specificity mitogen-activated protein kinase kinase 6	1361.08	-0.0683019	0.128431	-0.531816	0.594853	0.772148
Smp_161960	Protein SDE2 homolog	3147.68	0.00947099	0.099807	0.094893	0.9244	0.963881
Smp_161970	EH domain-binding protein 1	4222.23	0.051823	0.15787	0.328263	0.742712	0.867836
Smp_073540	Prefoldin subunit 5	4036.73	-0.352226	0.115609	-3.04671	0.0023136	0.0118306
Smp_245150	Oxalate:formate antiporter	203.062	-2.41646	0.374834	-6.44676	1.1427e-10	3.79973e-09
Smp_073570	DNA-directed RNA polymerases I, II, and III subunit RPABC2	4396.2	0.0260335	0.135774	0.191742	0.847945	0.924975
Smp_073560	Target of rapamycin complex subunit LST8	5570.56	-0.312815	0.158378	-1.97512	0.0482542	0.135995
Smp_079240	Deoxyuridine 5'-triphosphate nucleotidohydrolase, mitochondrial	1602.72	-0.236565	0.150149	-1.57554	0.115132	0.261394
Smp_079230	immunophilin FK506 binding protein FKBP12, putative	10069.9	0.034833	0.136879	0.254481	0.799124	0.900871
Smp_079430	GTP-binding nuclear protein Ran	35144.6	-0.0206694	0.1553	-0.133093	0.89412	0.947634
Smp_185870	Vacuolar protein sorting-associated protein 13B	0.236855	0.899984	4.40746	0.204195	0.838201	NA
Smp_079420	Ankyrin repeat domain-containing protein 42	3515.55	0.33126	0.181138	1.82877	0.0674333	0.176141
Smp_079410	serine:threonine protein kinase	569.382	-0.201647	0.145924	-1.38186	0.167015	0.340988
Smp_322760	Uncharacterized membrane protein YvbJ	0	NA	NA	NA	NA	NA
Smp_079400	RING finger protein 150	1538.18	0.270565	0.127172	2.12755	0.0333742	0.102487
Smp_337460	eIF-2-alpha kinase GCN2	1510.42	0.0108947	0.141292	0.0771079	0.938538	0.969205
Smp_322860	Neural proliferation differentiation and control protein 1	11.9056	1.98925	0.892079	2.2299	0.0257541	0.0842305
Smp_079380	Serine palmitoyltransferase 2	466.795	0.42285	0.275729	1.53357	0.125135	0.277799
Smp_079370	Hypothetical protein	1281.03	-0.0972297	0.125159	-0.776852	0.437246	0.646173
Smp_164960	Phosphatidylinositol 4,5-bisphosphate 3-kinase catalytic subunit alpha isoform	4653.45	0.144153	0.198122	0.727596	0.466861	0.67173
Smp_159600	Collagen alpha-1(IV) chain	540.036	-2.34185	0.566241	-4.13579	3.5374e-05	0.000334693
Smp_164940	RNA-binding protein Nova-1	1345.05	-0.122844	0.200047	-0.614075	0.539166	0.727535
Smp_164930	Activated CDC42 kinase 1	1061.48	0.0528638	0.173674	0.304386	0.760834	0.878933
Smp_322960	Tyrosine-protein phosphatase 24 (Fragment)	0.149032	1.65701	4.38026	0.37829	0.705216	NA
Smp_079310	Transmembrane emp24 domain-containing protein 10	9610.47	0.139123	0.138751	1.00268	0.316015	0.528824
Smp_164890	TATA box-binding protein-associated factor RNA polymerase I subunit B	1867.61	0.122045	0.0985321	1.23863	0.215482	0.408829
Smp_305200	RNA-binding protein 4.1	107.315	0.221175	0.58129	0.380489	0.703582	0.844744
Smp_314650	RNA-binding protein 4.1	59.2918	-0.523342	0.498546	-1.04974	0.29384	0.506116
Smp_337700	Nesprin-2	525.466	-2.33504	0.272019	-8.58412	9.15366e-18	1.09627e-15
Smp_079260	LIM/homeobox protein Lhx2	0.248852	-0.0618033	4.40746	-0.0140224	0.988812	NA
Smp_053390	Histone H4	17838.5	0.0407322	0.173408	0.234892	0.814293	0.908073
Smp_323010	MDS1 and EVI1 complex locus protein EVI1	15.623	1.30968	0.541454	2.41882	0.0155708	0.056285
Smp_150750	Centriolin	874.046	0.0315809	0.196304	0.160877	0.87219	0.937713
Smp_150740	Hypothetical protein	1154.96	0.255341	0.265166	0.962949	0.335573	0.548462
Smp_336870	Discoidin domain-containing receptor 2	397.108	-0.0318537	0.24156	-0.131866	0.89509	0.947792
Smp_323050	Alanine--tRNA ligase	0	NA	NA	NA	NA	NA
Smp_314790	DNA-directed RNA polymerase subunit beta	2.74163	1.87564	1.29985	1.44297	0.14903	0.315752
Smp_053300	Histone H4	0.614937	0.519518	4.2757	0.121505	0.903291	0.951553
Smp_045500	Annexin A7	3266.19	-2.3053	0.162985	-14.1443	2.02535e-45	4.60869e-42
Smp_305460	DNA-directed RNA polymerase subunit beta	0.793265	2.10656	2.47291	0.851853	0.394296	0.605057
Smp_156140	E3 ubiquitin-protein ligase TRIM9	191.447	0.439235	0.220398	1.99292	0.0462703	0.131282
Smp_331280	DNA repair protein RecN	1748.14	-2.29409	0.500547	-4.58317	4.57974e-06	5.6179e-05
Smp_168400	Mitofusin-1	146.802	0.191184	0.218805	0.873762	0.382248	0.59484
Smp_336340	TNF receptor-associated factor 4	130.754	-0.624065	0.354919	-1.75833	0.0786915	0.197859
Smp_345810	Midasin	0.437102	0.921081	4.30838	0.213788	0.830712	0.916693
Smp_305590	Conotoxin VnMKLT2-013	0	NA	NA	NA	NA	NA
Smp_305620	Conotoxin VnMKLT2-013	0	NA	NA	NA	NA	NA
Smp_107590	Hypothetical protein	1.05544	2.32769	2.61171	0.891252	0.372794	0.585838
Smp_314800	Conotoxin VnMKLT2-013	19.0529	0.00958903	0.491865	0.0194952	0.984446	0.994057
Smp_140720	Phytochrome A	31.8931	-2.28891	0.490969	-4.66203	3.13101e-06	4.01387e-05
Smp_242040	Hypothetical protein	0	NA	NA	NA	NA	NA
Smp_176010	Cytoskeleton-associated protein 5-A	74.9888	0.464961	0.261559	1.77765	0.0754614	0.192173
Smp_166040	ATP-binding cassette sub-family F member 1	2417.41	0.368686	0.189299	1.94764	0.0514584	0.143409
Smp_186930	Homeobox protein Nkx-2.2a	8.58924	0.902243	0.817475	1.1037	0.269725	0.477542
Smp_197200	Hypothetical protein	0	NA	NA	NA	NA	NA
Smp_176000	Abnormal spindle-like microcephaly-associated protein homolog	124.767	0.485966	0.237839	2.04325	0.0410274	0.119959
Smp_175980	Sodium/hydrogen exchanger 9B2	1157.62	-0.512447	0.207754	-2.4666	0.0136402	0.0507574
Smp_346910	antigenic integral membrane glycoprotein	4034.01	-2.26368	0.318774	-7.1012	1.23674e-12	6.08476e-11
Smp_097940	Serine/threonine-protein kinase Nek7	290.087	0.115498	0.145492	0.793846	0.427285	0.636314
Smp_097930	Universal stress protein MJ0531	0	NA	NA	NA	NA	NA
Smp_175950	tRNA (cytosine(34)-C(5))-methyltransferase	965.44	-0.284517	0.179129	-1.58833	0.112211	0.256613
Smp_181050	Ribosome-binding protein 1	6737.8	0.296726	0.1709	1.73626	0.0825185	0.204315
Smp_181040	KIF1-binding protein homolog	218.611	0.0357642	0.222866	0.160474	0.872508	0.937736
Smp_323430	Ribonuclease 3	1190.08	0.0969648	0.197226	0.491643	0.622972	0.793047
Smp_105370	Cathepsin B-like cysteine proteinase	154.328	-0.24207	0.331452	-0.730332	0.465187	0.67017
Smp_105360	Neurogenic locus Notch protein	190.922	0.130804	0.243145	0.537967	0.5906	0.7689
Smp_323530	50S ribosomal protein L21	0.926242	-1.40276	2.66491	-0.526383	0.598622	0.775058
Smp_105340	Cyclic nucleotide-gated cation channel subunit A	282.685	-0.533333	0.2459	-2.16891	0.0300897	0.0949642
Smp_105330	DCN1-like protein 1	2962.01	0.0169899	0.112148	0.151495	0.879585	0.941308
Smp_105320	60S ribosomal protein L37a	7407.15	-0.329059	0.131809	-2.49649	0.0125429	0.0475094
Smp_196410	Dachshund homolog 1	4.49631	0.201546	1.02784	0.196087	0.844542	0.922811
Smp_333140	Rootletin	649.097	0.244773	0.304121	0.804855	0.420903	0.630316
Smp_345870	Uncharacterized protein C1orf131 homolog	1959.74	0.255959	0.159757	1.60218	0.109116	0.251182
Smp_342050	Fatty acid amide hydrolase 1	999.388	-2.25687	0.208688	-10.8146	2.93672e-27	1.0692e-24
Smp_103160	FAA4 Long-chain-fatty-acid--CoA ligase 4	13368.2	0.116683	0.147336	0.791952	0.428389	0.637353
Smp_085840	MEG-4 (10.3) family	6606.09	-0.693961	0.227477	-3.05069	0.00228316	0.0117012
Smp_085830	Transmembrane protein 9	1748.96	-0.00915305	0.206981	-0.0442218	0.964728	0.984504
Smp_345860	Hypothetical protein	1200	0.132334	0.125484	1.05459	0.291614	0.503943
Smp_333160	DNA-binding protein Ets97D	1741.25	-0.00592186	0.148915	-0.0397668	0.968279	0.986071
Smp_079970	Tubulin beta chain	21.2868	-2.2459	0.641297	-3.50212	0.000461568	0.00305098
Smp_175240	E3 ubiquitin-protein ligase BRE1	0.849645	2.67432	2.66775	1.00246	0.316121	0.528824
Smp_153930	Leishmanolysin-like peptidase	809.212	-2.2451	0.284194	-7.89987	2.79194e-15	2.13548e-13
Smp_337250	Hypothetical protein	15.381	2.068	0.712771	2.90135	0.00371558	0.017605
Smp_323680	LexA repressor	0.0840275	-0.0618033	4.40746	-0.0140224	0.988812	NA
Smp_323710	Scarecrow-like protein 27	0.170669	0.899984	4.40746	0.204195	0.838201	NA
Smp_096790	Pentafunctional AROM polypeptide	38296.1	0.608242	0.252256	2.41121	0.0158997	0.0572214
Smp_189720	Putative ankyrin repeat protein L675	0	NA	NA	NA	NA	NA
Smp_346350	26S proteasome non-ATPase regulatory subunit 1	11196.6	0.0993748	0.150424	0.660633	0.508847	0.706767
Smp_333200	Splicing factor 3B subunit 2	12952.2	0.124993	0.172005	0.726683	0.46742	0.67173
Smp_317640	Inactive hydroxysteroid dehydrogenase-like protein 1	19.157	-2.21172	0.697322	-3.17173	0.00151532	0.00836455
Smp_333210	Probable monoterpene synthase MTS1, chloroplastic	375.782	-0.50498	0.165348	-3.05404	0.00225783	0.0116237
Smp_202220	Malate dehydrogenase	0	NA	NA	NA	NA	NA
Smp_103200	V-type proton ATPase subunit D	7882.03	0.238555	0.0978062	2.43905	0.0147258	0.0541062
Smp_323790	Peptide deformylase	0	NA	NA	NA	NA	NA
Smp_246670	Bromodomain adjacent to zinc finger domain protein 1A	1437.93	-0.0367903	0.175314	-0.209854	0.833782	0.917553
Smp_017660	Proteasome activator complex subunit 3	4508.01	-0.2866	0.19726	-1.45291	0.146249	0.311363
Smp_017650	CAAX prenyl protease 2	1827.38	0.00455907	0.143509	0.0317686	0.974657	0.98933
Smp_017640	Nucleolar complex protein 4 homolog	781.953	-0.577337	0.193167	-2.9888	0.00280078	0.013897
Smp_131870	Syntaxin-binding protein 1	3271.94	-0.0269333	0.131565	-0.204714	0.837796	0.919474
Smp_017610	Amiloride-sensitive amine oxidase [copper-containing]	1643.94	-0.808361	0.318564	-2.53752	0.0111641	0.0432497
Smp_323870	Anaphase-promoting complex subunit 1	56.31	-1.03743	0.418398	-2.47952	0.013156	0.0493188
Smp_212870	28S ribosomal protein S18b, mitochondrial	581.295	-0.211773	0.201775	-1.04955	0.293924	0.506116
Smp_079960	Tubulin beta-4 chain	33.2123	-2.17961	0.574231	-3.79571	0.000147223	0.00114932
Smp_169260	Zinc finger protein 362	6247.76	-0.0959616	0.180316	-0.532186	0.594597	0.772043
Smp_337790	RNA-binding protein Rsf1	6955.1	-0.00319505	0.156619	-0.0204001	0.983724	0.994026
Smp_086590	Cofilin/actin-depolymerizing factor homolog	11129.4	-0.182775	0.103414	-1.7674	0.0771605	0.194817
Smp_246700	Tyrosine-protein kinase transforming protein Abl	1718.42	-0.0740179	0.158577	-0.466764	0.640669	0.806132
Smp_169220	Tryptophan synthase beta chain	87.997	0.734522	0.382766	1.91899	0.054986	0.150164
Smp_171580	Aromatic-L-amino-acid decarboxylase	578.42	-2.17259	0.171569	-12.663	9.47512e-37	1.23204e-33
Smp_179710	Serine hydroxymethyltransferase	271.495	-0.484478	0.367951	-1.31669	0.187941	0.372122
Smp_341730	selenoprotein t	4554.29	0.307307	0.131483	2.33724	0.0194265	0.0673345
Smp_306640	Importin-11	2453.47	-0.128493	0.101535	-1.2655	0.205694	0.396027
Smp_319070	Hypothetical protein	79.1352	-2.17101	0.421853	-5.14637	2.65577e-07	4.43539e-06
Smp_321890	Rab proteins geranylgeranyltransferase component A 2	2497.39	0.182278	0.135898	1.34129	0.179827	0.360309
Smp_159730	Serine/threonine-protein kinase PAK 3	5947.21	-0.0844912	0.188743	-0.447653	0.654404	0.816286
Smp_159740	Acetyl-coenzyme A transporter 1	753.118	-0.396497	0.224401	-1.76691	0.077243	0.194863
Smp_159750	Vacuolar protein sorting-associated protein 54	532.09	0.0189584	0.185785	0.102045	0.918721	0.960731
Smp_194870	Histone H4	133.308	-2.14375	0.408002	-5.25426	1.48617e-07	2.63174e-06
Smp_308930	Very-long-chain 3-oxoacyl-CoA reductase	870.604	-2.13967	0.315105	-6.79033	1.11876e-11	4.64973e-10
Smp_159780	Latent-transforming growth factor beta-binding protein 3	1573.14	0.137656	0.189414	0.72675	0.467379	0.67173
Smp_069380	Histone deacetylase 5	944.125	0.10568	0.203847	0.518428	0.60416	0.779235
Smp_069400	Regulator of G-protein signaling 3	84.3583	0.418307	0.293763	1.42396	0.154458	0.323424
Smp_159790	Kinesin-like protein KIF1A	656.039	0.328655	0.19149	1.7163	0.0861067	0.210891
Smp_324100	Hypothetical protein	5.52168	0.0912737	1.16916	0.0780675	0.937774	0.968746
Smp_341340	Cell number regulator 11	5.01364	-3.88599	1.55001	-2.50707	0.0121737	0.046459
Smp_347730	Protein snail homolog Sna	110.008	-0.776075	0.428766	-1.81002	0.0702927	0.182073
Smp_165420	Huntingtin	1066.76	0.397627	0.132629	2.99804	0.00271726	0.0135669
Smp_331290	Polyribonucleotide nucleotidyltransferase	788.246	-2.13868	0.253264	-8.44446	3.05445e-17	3.15928e-15
Smp_095520	dynein light chain	12064.4	-2.13217	0.250918	-8.49751	1.93704e-17	2.10714e-15
Smp_345610	LIM/homeobox protein Lhx3	31.0104	0.252573	0.442485	0.570806	0.568131	0.751071
Smp_324180	mRNA decay activator protein ZFP36L2-B	1.17587	-3.91656	2.23	-1.75631	0.0790359	0.198451
Smp_195190	13 kDa tegumental antigen Sm13	7510.54	-2.12685	0.314319	-6.76651	1.31925e-11	5.40892e-10
Smp_080280	Transcription initiation factor IIA subunit 1	7348.86	0.184682	0.203105	0.909295	0.363194	0.576525
Smp_200600	U3 small nucleolar RNA-associated protein 25	2.83516	2.11385	1.50272	1.40668	0.159522	0.330239
Smp_331830	venom allergen (val) protein	3.19565	1.28367	1.30037	0.987155	0.323567	0.537466
Smp_180350	opsin receptor	94.2455	-2.12209	0.278667	-7.61513	2.63422e-14	1.72494e-12
Smp_076660	DNA polymerase delta small subunit	5132.22	0.199781	0.166031	1.20328	0.22887	0.426443
Smp_163420	Serine/threonine-protein kinase mig-15	4991.16	0.283666	0.12286	2.30885	0.0209518	0.071666
Smp_163430	Cytoplasmic 60S subunit biogenesis factor SPCC550.15c	3227.51	0.075746	0.152773	0.495809	0.620029	0.791166
Smp_307220	MEG-4 (10.3) family	8095.55	0.047664	0.297052	0.160457	0.872521	0.937736
Smp_163640	Phosphatidylinositol N-acetylglucosaminyltransferase subunit P	1038.97	-0.412431	0.175224	-2.35374	0.0185855	0.0649387
Smp_315700	Penicillin-binding protein 1A	2647.87	-2.11844	0.240391	-8.81249	1.22397e-18	1.62212e-16
Smp_243780	MEG-30 protein	18.1417	-3.3284	1.17426	-2.83447	0.00459016	0.0209693
Smp_307240	Antigen 10-3	985.965	-0.895702	0.36021	-2.48661	0.0128966	0.0485353
Smp_077020	Probable dimethyladenosine transferase	3821.56	0.25251	0.14843	1.7012	0.0889048	0.216078
Smp_077000	Glyceraldehyde-3-phosphate dehydrogenase, chloroplastic	639.182	0.137399	0.162998	0.842947	0.399258	0.60933
Smp_076990	Protein TSSC1	2392	-0.0685766	0.134123	-0.511295	0.609145	0.783722
Smp_163620	Putative DNA helicase Ino80	1787.62	-0.242467	0.130552	-1.85724	0.0632765	0.167913
Smp_332390	Probable phospholipid-transporting ATPase 8	327.246	-2.10455	0.406845	-5.17286	2.30536e-07	3.91152e-06
Smp_076960	Protein FAM102B	1327.92	-0.30774	0.12608	-2.44084	0.0146533	0.053867
Smp_076950	Uncharacterized membrane protein YBR220C	2352.72	-0.0408543	0.136903	-0.298417	0.765385	0.880673
Smp_163600	LIM/homeobox protein Lhx1	523.436	0.00681505	0.13291	0.0512756	0.959106	0.982199
Smp_076930	MORN repeat-containing protein 2	118.884	0.240634	0.278712	0.863378	0.38793	0.600704
Smp_163590	MORN repeat-containing protein 2	109.007	0.55	0.319979	1.71886	0.0856393	0.209992
Smp_076910	Tetratricopeptide repeat protein 19, mitochondrial	1223.97	-0.061341	0.254665	-0.240869	0.809656	0.905628
Smp_163580	Ras-related protein Rab6	10682.2	-0.083399	0.111929	-0.745108	0.456206	0.661841
Smp_076880	Splicing factor 3A subunit 2	3684.32	0.104563	0.189263	0.552474	0.580624	0.761308
Smp_319650	Nesprin-2	1303.87	-2.10096	0.313695	-6.69746	2.12074e-11	8.28456e-10
Smp_076860	B9 domain-containing protein 2	579.46	0.145042	0.129011	1.12426	0.260902	0.466181
Smp_163560	Symplekin	1401.65	0.0224319	0.179322	0.125093	0.90045	0.950013
Smp_163550	Hypothetical protein	181.935	-0.33586	0.260273	-1.29041	0.196907	0.384851
Smp_248140	Transcription factor 19	6037.07	-0.109705	0.153255	-0.715832	0.474095	0.676975
Smp_248130	Type II inositol 1,4,5-trisphosphate 5-phosphatase	793.177	-0.276765	0.301726	-0.917272	0.359	0.572664
Smp_163500	Hypothetical protein	1027.58	0.413612	0.225505	1.83415	0.0666312	0.174626
Smp_246820	Sugar transporter SWEET1	231.634	-2.0911	0.545578	-3.83281	0.000126686	0.00101327
Smp_154670	Beta-1,3-galactosyl-O-glycosyl-glycoprotein beta-1,6-N-acetylglucosaminyltransferase 3	1912.56	-2.09106	0.197451	-10.5902	3.30762e-26	1.00353e-23
Smp_129610	Malate dehydrogenase	394.649	-2.08796	0.25937	-8.05011	8.27203e-16	6.97148e-14
Smp_175880	Vacuolar protein sorting-associated protein 13B	0.0771741	-1.02359	4.40746	-0.23224	0.816351	NA
Smp_020550	Basement membrane-specific heparan sulfate proteoglycan core protein	2781.96	-2.08694	0.482282	-4.32722	1.51001e-05	0.000158708
Smp_097790	Golgin-45	4931.65	0.0769562	0.10653	0.722393	0.470053	0.674192
Smp_174510	Dynein light chain LC6, flagellar outer arm	1494.28	-2.0856	0.609286	-3.42303	0.000619282	0.0039335
Smp_175840	Eukaryotic translation initiation factor 2A	3022.24	-0.123069	0.131862	-0.933318	0.350656	0.564151
Smp_097750	Y-box-binding protein 3	9781.37	-0.214704	0.187804	-1.14323	0.252942	0.456529
Smp_097740	UPF0237 protein PAE3582	823.974	-0.236871	0.281449	-0.841614	0.400004	0.61006
Smp_097730	Serum response factor (Fragment)	1250.55	-0.186713	0.234908	-0.794834	0.42671	0.636179
Smp_061100	Uncharacterized protein C2orf61	277.174	-2.07122	0.283991	-7.29324	3.02591e-13	1.6297e-11
Smp_097710	Tubulin-specific chaperone C	442.216	0.632059	0.29794	2.12143	0.0338855	0.103707
Smp_097700	Nuclear Receptor subfamily - retinoid-x-receptor (RXR)	1518.06	-0.141749	0.140318	-1.01019	0.312403	0.524921
Smp_097660	Eukaryotic initiation factor 4A	18301.2	-0.170539	0.107514	-1.5862	0.112694	0.257321
Smp_200180	Dynein light chain 1, cytoplasmic	3302.78	-2.04305	0.329198	-6.20612	5.43085e-10	1.57928e-08
Smp_137300	Probable G-protein coupled receptor No18	93.6099	-2.03066	0.432003	-4.70059	2.59416e-06	3.38282e-05
Smp_167370	Copine-1	85.9972	0.0101549	0.299684	0.0338852	0.972969	0.988278
Smp_325820	Hypothetical protein	3.13337	1.93492	1.40501	1.37716	0.168463	0.343185
Smp_083410	Elongation factor 1-gamma	16395.4	-0.376975	0.177101	-2.12858	0.033289	0.102433
Smp_083400	Ubiquitin-conjugating enzyme E2 N	5277.15	-0.247067	0.117984	-2.09407	0.0362536	0.109193
Smp_167360	BTB/POZ domain-containing protein 7	349.808	-0.491402	0.171316	-2.8684	0.00412556	0.019247
Smp_083380	Coiled-coil domain-containing protein 149	2836.43	0.0732813	0.166416	0.44035	0.659684	0.818601
Smp_308030	Putative ankyrin repeat domain-containing protein 19	1.88029	0.0300963	1.59523	0.0188664	0.984948	0.994318
Smp_308040	Hypothetical protein	1.12524	0.485284	1.9829	0.244734	0.806662	0.904392
Smp_083340	La-related protein 1	4252.74	0.0701727	0.212551	0.330145	0.74129	0.867836
Smp_167330	Succinate--CoA ligase [ADP-forming] subunit beta, mitochondrial	2813.27	-0.276057	0.110794	-2.49163	0.0127158	0.0480366
Smp_320320	Dynein light chain, cytoplasmic	7463.18	-2.03045	0.449058	-4.52158	6.13794e-06	7.26496e-05
Smp_325900	Cysteinyl leukotriene receptor 1	7.46234	0.0321914	0.780386	0.0412507	0.967096	0.985459
Smp_167310	Methionyl-tRNA formyltransferase, mitochondrial	755.338	0.0626685	0.241744	0.259235	0.795454	0.898332
Smp_333290	Malignant fibrous histiocytoma-amplified sequence 1	825.566	-2.02255	0.363872	-5.5584	2.72258e-08	5.69676e-07
Smp_167290	Nuclear pore complex protein Nup133	1276.85	0.0791783	0.121742	0.650378	0.515448	0.711092
Smp_083240	Fluoroacetate dehalogenase	3829.76	-0.021752	0.20147	-0.107966	0.914022	0.957223
Smp_167280	Natterin-4	6527.51	0.450399	0.18878	2.38584	0.0170401	0.0605619
Smp_031190	phospholipase A	672.63	-2.00032	0.268073	-7.46186	8.53116e-14	5.00972e-12
Smp_194030	G-protein-signaling modulator 2	1421.67	0.219699	0.186302	1.17926	0.238295	0.439005
Smp_120700	Cofilin	25432.9	-0.28104	0.108612	-2.58756	0.00966588	0.0385028
Smp_194040	Hypothetical protein	73.7181	0.0724515	0.350663	0.206613	0.836312	0.918976
Smp_098340	Gamma-glutamylcyclotransferase	74.7988	-1.9682	0.48843	-4.02966	5.58584e-05	0.000496992
Smp_325980	Ubiquitin-like modifier-activating enzyme atg7	0.243265	-0.808992	4.3812	-0.184651	0.853503	NA
Smp_093310	Transcription factor E2F5	4851.29	0.240736	0.118346	2.03417	0.0419344	0.121651
Smp_093320	H/ACA ribonucleoprotein complex subunit 3	2550.4	-0.0873265	0.131675	-0.663198	0.507204	0.705682
Smp_346190	TIMELESS-interacting protein	794.503	0.000964524	0.130165	0.00740998	0.994088	0.997511
Smp_173280	peptidyl prolyl cis trans isomerase H	4158.49	-0.251106	0.0927092	-2.70854	0.00675806	0.0290013
Smp_173250	Hypothetical protein	411.975	0.251251	0.208761	1.20353	0.22877	0.426431
Smp_035540	Zinc finger SWIM domain-containing protein 3	1458.9	-0.224928	0.116213	-1.93549	0.0529301	0.146464
Smp_035550	Natterin-4	220.646	-0.0629355	0.316111	-0.199093	0.84219	0.922013
Smp_035560	Natterin-4	13318.5	0.68951	0.577059	1.19487	0.232138	0.430857
Smp_245940	Succinate dehydrogenase assembly factor 2, mitochondrial	832.962	0.200263	0.343437	0.583114	0.559816	0.74397
Smp_035580	Serine/threonine-protein phosphatase PP1-beta catalytic subunit	3286.9	-0.101194	0.0980017	-1.03257	0.301805	0.514713
Smp_141310	Neurexin-2	30.8106	0.726547	0.480242	1.51288	0.130311	0.286564
Smp_042150	tegument-allergen-like protein (TAL13)	336.737	-1.96596	0.474355	-4.14449	3.40564e-05	0.000324248
Smp_035620	Multivesicular body subunit 12B	2350.64	-0.0387719	0.10085	-0.384453	0.700643	0.843217
Smp_141330	U2 small nuclear ribonucleoprotein A'	2782.05	0.033978	0.103507	0.328268	0.742709	0.867836
Smp_343420	Hypothetical protein	2.30213	-2.58782	1.89005	-1.36918	0.170942	0.346761
Smp_035650	Homeobox protein 10	85.2611	-0.262515	0.353578	-0.742454	0.457812	0.663748
Smp_316000	Protein arginine N-methyltransferase 7	826.23	-1.93843	0.222112	-8.72728	2.6086e-18	3.34415e-16
Smp_141360	Pyruvate carboxylase 1	2268.63	0.263803	0.157811	1.67163	0.0945967	0.226524
Smp_210790	Protein lifeguard 4	4812.36	-0.312462	0.309154	-1.0107	0.312161	0.524611
Smp_210800	Regulator of G-protein signaling 6	20.7094	-2.38318	0.881078	-2.70484	0.00683365	0.029243
Smp_141380	Serine/threonine-protein kinase VRK1	1270.13	0.146515	0.140067	1.04604	0.295544	0.507912
Smp_035700	Adenosine deaminase	2205.5	0.0335312	0.485142	0.0691162	0.944897	0.973426
Smp_128430	Lysosome membrane protein 2	90.1597	-1.93194	0.406584	-4.75164	2.01776e-06	2.66556e-05
Smp_141290	Innexin unc-9	15935.2	0.0686278	0.194055	0.353651	0.723601	0.858586
Smp_141280	Leucine-rich repeat-containing protein 23	250.685	0.101169	0.199788	0.506384	0.612587	0.786316
Smp_035500	Parkin coregulated gene protein homolog	353.136	-0.0169958	0.177506	-0.0957476	0.923721	0.963524
Smp_141270	Caspase-8	120.005	0.447602	0.599272	0.74691	0.455118	0.661032
Smp_035480	UPF0430 protein CG31712	3836.6	-0.164275	0.189535	-0.866729	0.38609	0.598856
Smp_035470	Dolichyl-diphosphooligosaccharide--protein glycosyltransferase 48 kDa subunit	10189.2	0.0717661	0.0909069	0.789446	0.429851	0.638672
Smp_035460	Nicotinate phosphoribosyltransferase	390.639	-0.225412	0.187431	-1.20264	0.229116	0.42664
Smp_347370	Beta-1,4-galactosyltransferase 2	49.756	-1.92803	0.453831	-4.24834	2.15363e-05	0.000217353
Smp_141240	Probable RNA-binding protein 19	786.332	-0.0338937	0.152611	-0.222091	0.824243	0.9132
Smp_035430	Serine/threonine-protein phosphatase 2A 56 kDa regulatory subunit alpha isoform	11185.4	-0.169516	0.122941	-1.37884	0.167945	0.342436
Smp_323820	Lipopolysaccharide-induced tumor necrosis factor-alpha factor homolog	67.3171	-1.90774	0.610459	-3.12509	0.00177751	0.00957895
Smp_035410	Probable 39S ribosomal protein L24, mitochondrial	3155.21	-0.357528	0.132023	-2.70807	0.00676755	0.0290284
Smp_035390	Tyrosine-protein phosphatase non-receptor type 11	2610.91	-0.0534707	0.14616	-0.365837	0.714487	0.853264
Smp_035380	A-kinase anchor protein 14	77.1729	0.0545259	0.383929	0.142021	0.887064	0.944
Smp_035370	Uncharacterized protein C17orf105 homolog	73.5874	-0.418483	0.319908	-1.30814	0.190827	0.376687
Smp_035360	Nucleolar protein 14	962.525	0.494627	0.212802	2.32436	0.0201065	0.0691644
Smp_141230	Dual specificity tyrosine-phosphorylation-regulated kinase 2	192.241	0.237487	0.277922	0.854509	0.392823	0.604418
Smp_141220	Conserved oligomeric Golgi complex subunit 6	2784.72	0.148663	0.110044	1.35095	0.176712	0.35577
Smp_035310	Probable splicing factor, arginine/serine-rich 7	8383.17	-0.00343458	0.21296	-0.0161278	0.987132	0.995224
Smp_035300	Vesicle-trafficking protein SEC22b-B	3003	0.00550491	0.14195	0.0387805	0.969065	0.986342
Smp_035290	DNA mismatch repair protein MutS	262.689	-0.803277	0.283168	-2.83676	0.00455745	0.0208452
Smp_035280	Adenylyltransferase and sulfurtransferase MOCS3	1888.74	0.0646205	0.104037	0.621127	0.534516	0.724522
Smp_035270	Malate dehydrogenase, cytoplasmic	18615.8	0.040634	0.176575	0.230123	0.817996	0.909973
Smp_035260	Epidermal growth factor receptor kinase substrate 8-like protein 2	10005.1	-0.0109504	0.117534	-0.0931679	0.92577	0.964
Smp_035250	DENN domain-containing protein 1A	81.3402	-0.299433	0.502101	-0.59636	0.550935	0.736684
Smp_035220	Kinesin-like protein KIF3B	424.277	0.349331	0.244149	1.43081	0.152485	0.320757
Smp_165340	Alpha-tocopherol transfer protein-like	62.3095	-1.87111	0.475652	-3.93379	8.36162e-05	0.000705352
Smp_035200	DnaJ homolog subfamily A member 1	76476.1	0.0430075	0.18068	0.238031	0.811857	0.90669
Smp_035190	Protein son of sevenless	1958.28	-0.165048	0.26181	-0.630412	0.528425	0.720109
Smp_035180	Potassium voltage-gated channel subfamily D member 3	564.223	0.296814	0.191133	1.55292	0.120443	0.270217
Smp_035150	Uncharacterized protein C9orf78	2707.27	0.0427924	0.126229	0.339006	0.734605	0.863361
Smp_245720	Monocarboxylate transporter 14	1501.74	-1.86927	0.251561	-7.43068	1.0804e-13	6.22395e-12
Smp_343410	Serine/threonine kinase-like domain-containing protein STKLD1	283.759	-0.137381	0.244513	-0.561856	0.574214	0.756367
Smp_013950	Solute carrier family 43 member 3	901.975	-1.86828	0.235817	-7.9226	2.32598e-15	1.80949e-13
Smp_141170	Putative ankyrin repeat protein RBE_1215	5.36	-0.0583437	1.0261	-0.0568598	0.954657	0.979626
Smp_035090	Disks large-associated protein 1	1697.13	-0.0687955	0.178895	-0.384557	0.700566	0.843217
Smp_035080	N-acetylglucosaminyl-phosphatidylinositol de-N-acetylase	925.931	0.146789	0.144103	1.01864	0.308375	0.520845
Smp_141160	E3 ubiquitin-protein ligase rnf168	206.564	-0.0301294	0.304886	-0.0988221	0.92128	0.96219
Smp_141150	Phospholipase DDHD1	3734.61	0.162099	0.126071	1.28578	0.19852	0.386675
Smp_035040	Protein turtle homolog B	268.598	0.518694	0.205145	2.52842	0.0114576	0.0442271
Smp_035030	ATP-dependent RNA helicase A	16065.8	0.0760693	0.177758	0.427937	0.668697	0.823815
Smp_035020	Tetraspanin-33	3441.82	0.200358	0.184968	1.0832	0.278718	0.489275
Smp_035010	Protein chibby homolog 1	2581.47	0.388198	0.125047	3.10442	0.00190655	0.0101482
Smp_035000	Transmembrane protein 242	489.394	-0.199558	0.320773	-0.622115	0.533867	0.723965
Smp_141140	Arginine/serine-rich coiled-coil protein 2	5401.19	0.00557697	0.169204	0.03296	0.973706	0.988697
Smp_034980	Serine/threonine-protein phosphatase 1 regulatory subunit 10	5653.59	0.0814715	0.169379	0.481001	0.630515	0.798629
Smp_141130	La-related protein 6	0	NA	NA	NA	NA	NA
Smp_141120	Zinc finger protein 592	1344.97	0.238548	0.211514	1.12781	0.259399	0.464365
Smp_246000	Xenotropic and polytropic retrovirus receptor 1	1098.4	-0.0288754	0.166534	-0.17339	0.862345	0.932636
Smp_034940	Paramyosin	6378.07	0.128946	0.201102	0.641196	0.521396	0.715151
Smp_141080	DnaJ homolog subfamily B member 11	2719.85	0.150765	0.142865	1.0553	0.291289	0.503574
Smp_034920	Dynein heavy chain 7, axonemal	140.682	0.124732	0.286092	0.435986	0.662847	0.820848
Smp_141070	Glutamate receptor-interacting protein 1	367.735	-0.360274	0.253552	-1.42091	0.155343	0.324594
Smp_034870	AP-2 complex subunit beta	19475.7	0.155622	0.154693	1.00601	0.314413	0.527032
Smp_034860	nuclear receptor 2DBD-gamma	1.85034	0.487601	1.63945	0.297418	0.766148	0.880831
Smp_323800	Lipopolysaccharide-induced tumor necrosis factor-alpha factor homolog	76.397	-1.85801	0.364788	-5.0934	3.51704e-07	5.6961e-06
Smp_034840	14-3-3 protein epsilon	104192	-0.295777	0.142531	-2.07517	0.0379707	0.11324
Smp_141040	Striatin	2473.39	-0.143092	0.122934	-1.16398	0.244433	0.446216
Smp_343400	Epidermal growth factor receptor kinase substrate 8-like protein 2	400.226	0.21261	0.207975	1.02228	0.306647	0.519137
Smp_020450	UBX domain-containing protein 6	4216.65	-0.273248	0.106419	-2.56767	0.0102385	0.0401512
Smp_133280	Arginine--tRNA ligase, cytoplasmic	4244.94	0.291314	0.128844	2.26098	0.0237603	0.0791313
Smp_133270	Protein sel-1 homolog 1	6975.89	0.271077	0.114042	2.377	0.017454	0.0618399
Smp_133260	ATP-dependent DNA helicase mph1	63.1211	0.271841	0.454222	0.598475	0.549523	0.735661
Smp_133250	Discoidin domain-containing receptor 2	869.897	-0.335797	0.140716	-2.38635	0.0170167	0.0605093
Smp_020400	Putative zinc metalloproteinase C607.06c	1299.75	0.00724247	0.112605	0.0643173	0.948718	0.975511
Smp_333760	Protein-cysteine N-palmitoyltransferase HHAT	170.747	-0.542453	0.197458	-2.74718	0.00601099	0.0262348
Smp_329700	Kit ligand	230.489	-1.85596	0.437951	-4.23784	2.25684e-05	0.00022623
Smp_020340	Lysosomal alpha-glucosidase	3697.37	-0.0922584	0.12974	-0.711105	0.477019	0.679898
Smp_133210	Lysosomal alpha-glucosidase	98.7272	-0.0335805	0.342828	-0.0979517	0.921971	0.96247
Smp_020300	Hypothetical protein	2797.81	-0.0184873	0.214037	-0.0863745	0.931169	0.966309
Smp_210400	ATP-dependent Clp protease proteolytic subunit	2005.51	-0.14954	0.106944	-1.3983	0.162022	0.333455
Smp_310240	Alpha-parvin	3012.02	-0.148416	0.152082	-0.975895	0.329116	0.54304
Smp_310250	Alpha-parvin	680.731	-0.301447	0.259512	-1.16159	0.245401	0.44724
Smp_127030	Leishmanolysin-like peptidase	436.481	-1.83702	0.231572	-7.93285	2.14171e-15	1.69512e-13
Smp_246020	Serpentine receptor class delta-7	2092.77	-0.168968	0.133961	-1.26132	0.207192	0.397778
Smp_347480	Zinc finger and BTB domain-containing protein 17	279.46	0.344076	0.214168	1.60657	0.10815	0.249652
Smp_246030	tRNA-splicing endonuclease subunit Sen34	290.844	0.161076	0.254772	0.632238	0.527231	0.719909
Smp_246040	Protein-serine O-palmitoleoyltransferase porcupine	407.438	-0.291038	0.294706	-0.987555	0.323371	0.537299
Smp_133170	vasohibin protein	210.783	-0.0240459	0.210245	-0.114371	0.908944	0.953955
Smp_333770	GPI transamidase component PIG-T	4258.19	-0.0182007	0.117152	-0.15536	0.876537	0.93983
Smp_020220	Coatomer subunit zeta-1	5113.24	0.295247	0.124432	2.37277	0.0176554	0.0623107
Smp_166290	Serine/threonine-protein phosphatase 2A activator	2276.81	-1.81392	0.16658	-10.8892	1.29752e-27	5.26689e-25
Smp_328000	nuclear hormone receptor FTZ F1 beta	1204.91	-1.80542	0.262626	-6.87451	6.22028e-12	2.70421e-10
Smp_101840	Origin recognition complex subunit 5	0	NA	NA	NA	NA	NA
Smp_330220	AAA-ATPase At5g40000	511.928	-1.79846	0.301819	-5.95873	2.54203e-09	6.70653e-08
Smp_340320	high voltage-activated calcium channel Cav2A	98.4924	0.0429949	0.278315	0.154483	0.877229	0.940118
Smp_133120	Probable ATP-dependent RNA helicase DDX17	17502.7	-0.12532	0.211774	-0.591765	0.554008	0.739273
Smp_133110	Pre-mRNA-splicing factor 38B	5443.08	0.117591	0.152372	0.771735	0.440272	0.648964
Smp_020130	Hypothetical protein	563.782	-0.437881	0.228722	-1.91447	0.0555604	0.151365
Smp_020120	Nuclear envelope phosphatase-regulatory subunit 1	860.204	-0.0903197	0.122001	-0.740317	0.459108	0.664779
Smp_246090	Leucine-rich repeat and IQ domain-containing protein 1	0	NA	NA	NA	NA	NA
Smp_327930	Leucine-rich repeat and IQ domain-containing protein 1	0	NA	NA	NA	NA	NA
Smp_133090	Ephrin-4	22.8757	-0.433703	0.719582	-0.602715	0.546698	0.733714
Smp_133080	Ephrin-A1	5.43199	0.562769	1.03149	0.545588	0.585349	0.765166
Smp_342760	Ephrin-4	92.3635	-0.0427376	0.469493	-0.0910293	0.927469	0.964449
Smp_042670	DNA mismatch repair protein Msh6	2335	-1.7815	0.145107	-12.2772	1.20093e-34	1.21454e-31
Smp_324140	Immediate early response gene 5-like protein	78.2162	-1.77807	0.32435	-5.48197	4.20621e-08	8.4328e-07
Smp_020080	Guanine nucleotide-binding protein G(i) subunit alpha	932.434	0.288422	0.236896	1.2175	0.223413	0.41949
Smp_020070	Sporulation-specific protein 15	9020.6	0.341983	0.274067	1.24781	0.212102	0.404559
Smp_314500	A disintegrin and metalloproteinase with thrombospondin motifs 20	171.499	-1.7765	0.334361	-5.31314	1.07753e-07	1.95372e-06
Smp_020050	COP9 signalosome complex subunit 2 (Fragment)	7251.08	-0.0254361	0.0774336	-0.32849	0.742542	0.867836
Smp_020040	Protein phosphatase 1A	11077.1	0.136999	0.125147	1.09471	0.273645	0.482977
Smp_133050	Double zinc ribbon and ankyrin repeat-containing protein 1	3223.07	-0.16392	0.0873383	-1.87684	0.0605404	0.162118
Smp_019990	Clathrin adaptor complex small subunit-like protein	2363.57	-0.067272	0.237358	-0.28342	0.776855	0.887247
Smp_019980	Vacuole membrane protein 1	5275.64	0.181423	0.132643	1.36775	0.171391	0.347494
Smp_309860	Ankyrin repeat family A protein 2	2024.89	-0.21501	0.143546	-1.49785	0.134172	0.292933
Smp_019880	Derlin-2	3701.21	-0.031521	0.15396	-0.204735	0.837779	0.919474
Smp_019890	Syntaxin	1954.16	-0.0666267	0.16691	-0.399177	0.689762	0.837096
Smp_019900	Fasciculation and elongation protein zeta-1	5078.8	-0.340144	0.145792	-2.33307	0.0196443	0.0679339
Smp_133020	Mitogen-activated protein kinase 14	3473	-0.217598	0.101023	-2.15395	0.0312443	0.0976597
Smp_019920	Probable cytosolic iron-sulfur protein assembly protein 1	2095.18	0.243671	0.119094	2.04603	0.0407531	0.119233
Smp_133030	Interference hedgehog	19.0357	0.392197	0.476974	0.82226	0.410929	0.620767
Smp_311150	GATOR complex protein WDR59	0.0815417	-0.0618033	4.40746	-0.0140224	0.988812	NA
Smp_311940	GATOR complex protein WDR59	791.326	0.0318755	0.154178	0.206744	0.83621	0.918976
Smp_246230	quinolinate phosphoribosyl transferase, putative	6483.57	0.0683185	0.20768	0.32896	0.742186	0.867836
Smp_161650	MKRN2 opposite strand protein	170.783	-1.76927	0.444599	-3.97949	6.90643e-05	0.000596983
Smp_019950	Protein phosphatase 1 regulatory subunit 14B	2383.56	0.0635568	0.152413	0.417004	0.676676	0.828877
Smp_096410	16 kDa calcium-binding protein	660.374	-1.76628	0.274815	-6.42717	1.3e-10	4.25972e-09
Smp_172790	Elongation factor Ts	1790.05	0.0289533	0.139955	0.206876	0.836107	0.918976
Smp_172780	Uncharacterized protein C18H10.09	2145.08	-0.243984	0.112114	-2.17622	0.0295389	0.0938768
Smp_346160	Zinc finger protein 346	377.885	-0.0677128	0.152464	-0.444123	0.656954	0.817599
Smp_328240	Zinc finger protein 346	0.344745	0.887955	4.36384	0.20348	0.83876	NA
Smp_094880	1,4-alpha-glucan-branching enzyme	14210.5	0.265316	0.149094	1.77952	0.0751547	0.191506
Smp_094870	NAD kinase	1772.57	-0.160445	0.46815	-0.342722	0.731808	0.862254
Smp_174170	Homeobox protein meis3-A	293.045	-0.334985	0.23627	-1.41781	0.156247	0.325734
Smp_174140	Glucose-6-phosphate 1-dehydrogenase	0	NA	NA	NA	NA	NA
Smp_345800	Hypothetical protein	4.71367	0.218974	1.06513	0.205585	0.837115	0.919314
Smp_168370	Proto-oncogene vav	2694.37	-0.240366	0.122771	-1.95784	0.0502486	0.140814
Smp_085150	Phosphoglucomutase-2	10553.1	0.375454	0.130426	2.87867	0.00399358	0.0186984
Smp_196950	One cut domain family member 3	16.3186	-0.192454	0.633038	-0.304016	0.761115	0.879028
Smp_140950	Mortality factor 4-like protein 1	3227	-0.0204322	0.093497	-0.218533	0.827014	0.914972
Smp_140940	Myosin heavy chain, fast skeletal muscle	1242.62	-0.276733	0.160266	-1.72672	0.0842187	0.20747
Smp_328360	Adenylate kinase 8	198.289	-0.748605	0.268599	-2.78707	0.0053187	0.0238242
Smp_034700	Protein SCO1 homolog, mitochondrial	2276.06	0.18201	0.116835	1.55783	0.119273	0.268188
Smp_140920	Glutamate receptor ionotropic, kainate 3	62.1308	0.234699	0.378821	0.619552	0.535553	0.724632
Smp_034680	Stabilizer of axonemal microtubules 2	2.03084	1.16849	1.82912	0.638823	0.522938	0.716511
Smp_034670	Tubulin gamma-1 chain	2615.14	-0.157692	0.110055	-1.43285	0.1519	0.319971
Smp_034660	IQ motif and SEC7 domain-containing protein 1	2401.74	-0.29873	0.170306	-1.75408	0.0794176	0.198953
Smp_140900	O-acetyl-ADP-ribose deacetylase MACROD2	3071.1	0.0259771	0.168812	0.153882	0.877703	0.940303
Smp_322440	Pre-mRNA-processing-splicing factor 8	16746.6	0.157153	0.20691	0.759526	0.447538	0.65564
Smp_140880	Transcription factor btd	2.30691	1.28228	1.46182	0.877181	0.380388	0.59305
Smp_034610	Innexin unc-9	173.352	0.523458	0.197158	2.65501	0.00793055	0.0328407
Smp_077860	Actin-1	271.926	-1.72942	0.343666	-5.03228	4.84674e-07	7.5669e-06
Smp_340140	DNA mismatch repair protein MutS	97.8538	-1.71648	0.475371	-3.61082	0.000305234	0.00216711
Smp_015020	sodium potassium transporting ATPase alpha subunit	2368.12	-1.71315	0.200935	-8.52587	1.51672e-17	1.70434e-15
Smp_140830	Telomerase Cajal body protein 1	650.679	0.350521	0.229018	1.53054	0.125884	0.279164
Smp_034530	Iron-sulfur cluster assembly 2 homolog, mitochondrial	0	NA	NA	NA	NA	NA
Smp_101820	La-related protein 1	1560.58	0.396719	0.281965	1.40698	0.159434	0.330236
Smp_178700	Histone acetyltransferase type B catalytic subunit	1834.07	-0.0825683	0.113923	-0.724774	0.468591	0.672943
Smp_194050	Hypothetical protein	42939.1	-1.71295	0.229748	-7.4558	8.93242e-14	5.21172e-12
Smp_161220	Adipocyte plasma membrane-associated protein	836.804	-1.71241	0.192032	-8.91729	4.77832e-19	6.69111e-17
Smp_322820	Cysteine-rich protein 1	13247.7	-1.70027	0.18093	-9.39741	5.59233e-21	9.98066e-19
Smp_034490	Proteasome subunit beta type-6	6495.05	-0.132559	0.127534	-1.03939	0.298622	0.510625
Smp_140800	Neurogenic locus notch homolog protein 1	1089.82	0.343547	0.154768	2.21975	0.0264357	0.0861195
Smp_140790	Ferrochelatase, mitochondrial	1407.3	-0.208253	0.165207	-1.26056	0.207466	0.398135
Smp_034450	Round spermatid basic protein 1-like protein	2707.66	-0.116151	0.129704	-0.895507	0.370516	0.583522
Smp_340690	Hypothetical protein	0	NA	NA	NA	NA	NA
Smp_329300	Structural polyprotein	195.274	-1.69831	0.241016	-7.04648	1.83504e-12	8.79079e-11
Smp_343390	Hypothetical protein	3.70924	0.874654	1.01664	0.860335	0.389604	0.602272
Smp_175590	fibroblast growth factor receptor a	622.744	0.248433	0.176084	1.41088	0.15828	0.328919
Smp_328650	Protein BOLA2	1513.23	-0.164014	0.191721	-0.855482	0.392284	0.604418
Smp_102820	U3 small nucleolar ribonucleoprotein protein IMP3	3664.17	-0.24221	0.162306	-1.49231	0.135618	0.295498
Smp_097280	Mitochondrial genome maintenance exonuclease 1	1343.91	-0.243312	0.162317	-1.499	0.133874	0.292563
Smp_175580	Hypothetical protein	608.316	-0.176721	0.289196	-0.611078	0.541148	0.728844
Smp_175570	Protein MEMO1	6152.74	-0.261674	0.104338	-2.50795	0.0121434	0.046402
Smp_097240	Protein MEMO1	4574.56	0.223354	0.12348	1.80882	0.070479	0.182504
Smp_055260	Uncharacterized sodium-dependent transporter HI_0736	19.7745	-1.47941	0.896797	-1.64966	0.0990117	0.2334
Smp_200450	UDP-GalNAc:beta-1,3-N-acetylgalactosaminyltransferase 1	63.573	-0.205553	0.459394	-0.447444	0.654554	0.816286
Smp_003230	Endophilin-B1	6150.25	-1.69245	0.187046	-9.04828	1.45243e-19	2.24069e-17
Smp_333980	Uncharacterized sodium-dependent transporter MJ1319	1.35105	0.306795	1.97803	0.155101	0.876741	0.93983
Smp_129920	Uncharacterized sodium-dependent transporter HI_0736	23.0198	-0.783057	0.58611	-1.33602	0.181542	0.363323
Smp_101970	Cornifelin	6547	-1.67099	0.180065	-9.27994	1.69571e-20	2.91215e-18
Smp_014290	Uncharacterized protein NCBP2-AS2 homolog	4343.57	-0.217743	0.13667	-1.59321	0.111114	0.254622
Smp_247290	Y+L amino acid transporter 2	1576.11	-1.66409	0.209244	-7.95286	1.82256e-15	1.45517e-13
Smp_014260	Beta-1,3-galactosyltransferase brn	83.7741	-0.222156	0.3578	-0.620893	0.53467	0.724553
Smp_129870	Hypothetical protein	164.162	0.56387	0.430888	1.30862	0.190662	0.376444
Smp_129860	Aspartate 1-decarboxylase	0	NA	NA	NA	NA	NA
Smp_129840	Hypothetical protein	652.104	-0.233926	0.193724	-1.20752	0.227232	0.424088
Smp_200710	Envelope glycoprotein gp160	0.492001	-1.88141	3.12384	-0.602275	0.546991	0.733833
Smp_129830	Protocadherin alpha-10	440.902	-0.257203	0.185515	-1.38643	0.165615	0.339206
Smp_014170	Serine/threonine-protein kinase MARK2	26540.9	0.463945	0.162519	2.8547	0.0043077	0.0199593
Smp_098330	H/ACA ribonucleoprotein complex subunit 2	5114.24	-0.14105	0.130327	-1.08228	0.279128	0.489579
Smp_098320	Inositol-tetrakisphosphate 1-kinase	1269.76	0.200505	0.216259	0.92715	0.353848	0.567205
Smp_347350	Autophagy-related protein 16-1	4110.68	0.144887	0.105053	1.37917	0.167842	0.342351
Smp_210830	U6 snRNA-associated Sm-like protein LSm7	1785.53	0.0805648	0.165103	0.487967	0.625573	0.794511
Smp_024490	UPF0160 protein MYG1, mitochondrial	4031.6	0.28114	0.13963	2.01347	0.0440654	0.126584
Smp_024500	Polymerase delta-interacting protein 2	3818.27	0.178267	0.157796	1.12973	0.258591	0.463336
Smp_208090	La-related protein 1B	2160.78	-0.0877205	0.187945	-0.466734	0.64069	0.806132
Smp_132740	Fatty acid desaturase 2	2435.78	-1.66341	0.198822	-8.36628	5.94635e-17	5.81975e-15
Smp_200410	Thymidylate synthase	606.767	-0.251019	0.165029	-1.52106	0.128245	0.28274
Smp_093210	FMRFamide-activated amiloride-sensitive sodium channel	676.739	-0.368033	0.224857	-1.63674	0.101685	0.238234
Smp_203410	Cyclin N-terminal domain-containing protein 1	241.646	-1.65943	0.448021	-3.70391	0.000212298	0.00157228
Smp_093230	Actin-related protein 10	5898.17	-0.306122	0.140039	-2.18597	0.0288177	0.0919057
Smp_307880	Voltage-dependent calcium channel subunit alpha-2/delta-2	1114.63	-1.65762	0.316504	-5.23728	1.62964e-07	2.86905e-06
Smp_131790	Cytochrome c oxidase assembly factor 6 homolog	577.87	0.0816258	0.332914	0.245186	0.806313	0.904392
Smp_173190	Calcium-dependent secretion activator 1	798.552	-0.0849268	0.133318	-0.637022	0.524111	0.717316
Smp_081140	Probable guanine nucleotide exchange factor MCF2L2	1587.76	0.151524	0.176586	0.858077	0.39085	0.603297
Smp_165930	Protein flightless-1	7250.38	-0.0231168	0.114876	-0.201232	0.840517	0.920957
Smp_165940	Pleckstrin homology domain-containing family G member 1	40.6269	-1.01426	0.493933	-2.05343	0.040031	0.117768
Smp_081190	GTP-binding protein rhoA	1565.39	0.898949	0.298104	3.01555	0.00256513	0.0129494
Smp_150090	Monocarboxylate transporter 14	65.6784	-1.65314	0.343015	-4.81943	1.43965e-06	1.96164e-05
Smp_165950	Tektin-1	343.112	0.282332	0.191936	1.47097	0.1413	0.304034
Smp_165960	mRNA-decapping enzyme 1A	2406.96	0.108178	0.0995675	1.08648	0.277265	0.487285
Smp_081250	Potassium voltage-gated channel subfamily A member 2	80.8151	-0.0619919	0.426309	-0.145415	0.884383	0.942646
Smp_244820	Androglobin	71.3336	-1.64608	0.373561	-4.40647	1.05069e-05	0.000116343
Smp_246260	Acidic fibroblast growth factor intracellular-binding protein	1305.05	-0.0210347	0.119204	-0.176459	0.859933	0.931577
Smp_347770	Slit homolog 1 protein	31.4427	0.0819265	0.404347	0.202615	0.839436	0.920653
Smp_165980	DNA-directed RNA polymerase III subunit RPC6	1421.81	-0.255037	0.146609	-1.73958	0.0819328	0.203258
Smp_347610	Procollagen-lysine,2-oxoglutarate 5-dioxygenase 1	11058.4	-1.62362	0.221952	-7.31517	2.57056e-13	1.39269e-11
Smp_203130	Actin	45865.2	-1.61305	0.226334	-7.12684	1.02698e-12	5.19309e-11
Smp_337620	Bromo adjacent homology domain-containing 1 protein	1484.82	0.0842681	0.193778	0.434869	0.663657	0.820982
Smp_160800	Phosphoglycerate mutase 2	0.419439	1.86652	4.36251	0.427853	0.668758	NA
Smp_160810	Lysine-specific histone demethylase 1 homolog 2	1217.34	-0.474301	0.195556	-2.4254	0.0152916	0.0555627
Smp_160820	Transmembrane protein FAM155B	985.123	-0.0820901	0.129339	-0.634691	0.52563	0.718793
Smp_071250	Ras-related protein Rap-1b	16054.6	-0.115283	0.159164	-0.724306	0.468878	0.673117
Smp_160830	Phospholipase D3	1089.84	0.081951	0.535036	0.153169	0.878265	0.940435
Smp_345240	Calmodulin	12.8403	0.707732	0.677484	1.04465	0.296186	0.508439
Smp_160850	Nucleoprotein TPR	4652.99	0.457796	0.184961	2.47509	0.0133201	0.0498518
Smp_329370	Glutaredoxin-1	141.756	-0.0639616	0.194739	-0.328448	0.742573	0.867836
Smp_336350	Tetratricopeptide repeat protein 8	218.966	-0.347566	0.23921	-1.45298	0.146231	0.311363
Smp_202260	2,3-bisphosphoglycerate-independent phosphoglycerate mutase	8383.75	-0.537831	0.173434	-3.10107	0.00192824	0.0102331
Smp_202170	Ras-related GTP-binding protein A	148.201	-0.111692	0.292257	-0.382171	0.702334	0.844215
Smp_040110	Cadherin-related tumor suppressor	55.5903	-1.60963	0.351766	-4.57587	4.74242e-06	5.78626e-05
Smp_127270	Putative ferric-chelate reductase 1	174.089	-1.60592	0.288197	-5.57231	2.51385e-08	5.30882e-07
Smp_158360	PX domain-containing protein YPT35	28.7221	-1.60391	0.43224	-3.71068	0.0002067	0.00153457
Smp_305070	NEDD4-binding protein 1	448.386	-1.59444	0.364362	-4.37596	1.20897e-05	0.000131001
Smp_345250	Sestrin-3	1.89168	1.30872	1.70008	0.769797	0.44142	0.650131
Smp_197540	Protein LMBR1L	7687.75	-1.58687	0.246156	-6.4466	1.14384e-10	3.79973e-09
Smp_160940	Transcription initiation factor TFIID subunit 5	1035.05	0.173274	0.158792	1.0912	0.275185	0.485131
Smp_160950	Zinc finger protein-like 1	3823.76	0.483103	0.157294	3.07134	0.00213102	0.0110987
Smp_347800	Hypothetical protein	1946	0.115014	0.17028	0.675443	0.499394	0.699413
Smp_071470	Interferon regulatory factor 5	6002.32	0.0524103	0.171959	0.304784	0.76053	0.878868
Smp_160980	Vacuolar protein sorting-associated protein 13B	0.556601	-0.0608333	3.03908	-0.020017	0.98403	0.994043
Smp_160990	Vacuolar protein sorting-associated protein 13B	0.35004	0.921342	4.36121	0.211258	0.832686	NA
Smp_246410	Histone-lysine N-methyltransferase 2E	3563.46	-0.0302194	0.217017	-0.139249	0.889253	0.944802
Smp_246400	Glycosyltransferase 1 domain-containing protein 1	8548.18	-0.619142	0.242157	-2.55678	0.0105646	0.0412169
Smp_071540	Shikimate dehydrogenase (NADP(+))	762.186	-0.329319	0.313918	-1.04906	0.294151	0.506163
Smp_071550	Vacuolar protein sorting-associated protein 16B	2316.08	0.224263	0.0897795	2.49793	0.0124922	0.0473569
Smp_071560	Transmembrane protein 147	6046.39	-0.124434	0.106365	-1.16988	0.24205	0.442932
Smp_071570	Transcription factor IIIB 90 kDa subunit	1529.79	0.053064	0.138374	0.383481	0.701363	0.843488
Smp_161040	Probable pectin lyase F	3.58098	0.342059	1.2073	0.283326	0.776927	0.887247
Smp_161060	FK506-binding protein 15	3.73039	-0.303515	1.34884	-0.225018	0.821965	0.911511
Smp_129100	Migration and invasion-inhibitory protein	331.554	-0.362473	0.200972	-1.8036	0.0712943	0.184091
Smp_129090	Protein Ycf2	55.3101	0.61021	0.366173	1.66645	0.0956237	0.22845
Smp_033040	L-lactate dehydrogenase A chain	6867.9	-1.58461	0.157145	-10.0838	6.51617e-24	1.6475e-21
Smp_012920	Neuropeptide receptor 18	76.1515	-0.458748	0.361573	-1.26876	0.204527	0.394492
Smp_129080	ATP synthase subunit g, mitochondrial	11737.9	0.153922	0.156974	0.980559	0.32681	0.540743
Smp_012900	Poly(U)-binding-splicing factor PUF60-B	3201.98	0.18682	0.143689	1.30017	0.193543	0.380317
Smp_102430	Alpha-1,6-mannosylglycoprotein 6-beta-N-acetylglucosaminyltransferase B	64.7626	-1.57889	0.442422	-3.56873	0.000358712	0.00246044
Smp_129060	Vesicular glutamate transporter 2	2183.96	-0.370731	0.171927	-2.15632	0.0310587	0.0973472
Smp_129050	Dynamin-1	7237.73	-0.229881	0.156569	-1.46824	0.14204	0.305156
Smp_154830	Synaptonemal complex protein 2	93.7817	-1.57206	0.38554	-4.07754	4.55148e-05	0.000415523
Smp_200770	Potassium-transporting ATPase potassium-binding subunit	0	NA	NA	NA	NA	NA
Smp_139970	Troponin C, isoform 1	6233	-1.56864	0.269623	-5.81791	5.95883e-09	1.45799e-07
Smp_313530	Hypothetical protein	1.47816	-2.56704	2.22465	-1.1539	0.248539	0.450908
Smp_313540	Hypothetical protein	1.7617	-1.59353	1.94268	-0.820274	0.41206	0.621882
Smp_129020	Innexin-19	124.826	0.0291997	0.20353	0.143467	0.885922	0.943449
Smp_129010	Peroxidasin	742.23	-0.363172	0.167183	-2.1723	0.0298332	0.0944492
Smp_012810	Four and a half LIM domains protein 3	1720.28	-0.497794	0.487966	-1.02014	0.307662	0.520075
Smp_012800	Barrier-to-autointegration factor	4155.52	-0.272869	0.115908	-2.35418	0.0185637	0.0649122
Smp_008230	Ras-related protein Rab-18	5405.88	-1.53836	0.227774	-6.75391	1.43912e-11	5.8494e-10
Smp_012780	Sterile alpha and TIR motif-containing protein 1	3422.17	0.409151	0.135201	3.02624	0.00247617	0.0125421
Smp_129000	Ephrin-4	172.931	0.415632	0.309741	1.34187	0.179638	0.360067
Smp_012750	60S ribosomal protein L12	16509.7	-0.177436	0.151493	-1.17125	0.2415	0.44228
Smp_012740	Ankyrin repeat and MYND domain-containing protein 2	6058.29	0.305088	0.118362	2.57757	0.00994963	0.0392892
Smp_128990	Biorientation of chromosomes in cell division protein 1	1493.49	0.42263	0.185968	2.2726	0.0230505	0.0773334
Smp_012720	Coronin-1B	5885.3	-0.153956	0.101936	-1.51032	0.130963	0.287448
Smp_342400	Aminomethyltransferase, mitochondrial	1703.9	-0.0298383	0.166278	-0.179448	0.857586	0.930252
Smp_313730	Inhibitor of growth protein 4	0	NA	NA	NA	NA	NA
Smp_313750	Inhibitor of growth protein 3	0	NA	NA	NA	NA	NA
Smp_012690	Zinc finger protein 133	3110.8	-0.246097	0.132944	-1.85113	0.0641506	0.169599
Smp_012670	Intraflagellar transport protein 43 homolog	590.541	-0.0813107	0.147535	-0.55113	0.581545	0.761834
Smp_156930	Probable magnesium transporter NIPA2	1140.39	-1.5315	0.217961	-7.02649	2.118e-12	9.93713e-11
Smp_128960	Transcription initiation factor TFIID subunit 2	2069.09	-0.213295	0.137375	-1.55265	0.120507	0.27027
Smp_329670	Cell cycle arrest protein BUB3	55.4848	-0.283781	0.466154	-0.60877	0.542677	0.729823
Smp_128950	Tankyrase-1	2644.34	0.633805	0.209462	3.02587	0.00247917	0.0125503
Smp_313820	Peptidyl-prolyl cis-trans isomerase CYP21-2	0	NA	NA	NA	NA	NA
Smp_128940	metabotropic glutamate receptor	568.785	-0.386769	0.312963	-1.23583	0.216522	0.409981
Smp_128920	Spectrin beta chain	603.894	0.0756622	0.23179	0.326425	0.744103	0.868158
Smp_128910	NH(3)-dependent NAD(+) synthetase	0	NA	NA	NA	NA	NA
Smp_012580	DNA mismatch repair protein HSM3	4521.27	0.0526909	0.147663	0.356833	0.721217	0.85721
Smp_012570	Vang-like protein 1	2715.32	-0.138066	0.211483	-0.652847	0.513855	0.710267
Smp_128890	Helicase domino	2226.96	0.0490397	0.220892	0.222007	0.824308	0.9132
Smp_012540	rRNA-processing protein UTP23 homolog	2514.09	-0.340588	0.126507	-2.69225	0.00709714	0.0301402
Smp_126420	Protocadherin gamma-A11	337.662	-1.52981	0.363682	-4.20646	2.59406e-05	0.00025443
Smp_128870	Nibrin	107.323	0.128876	0.272706	0.472581	0.636512	0.80343
Smp_128860	Lysyl oxidase homolog 2B	1908	0.31717	0.173337	1.82978	0.0672823	0.175877
Smp_012480	Hypothetical protein	1855.23	-0.0150574	0.117475	-0.128175	0.898011	0.949105
Smp_012470	26S proteasome subunit ATPase 2	14562.2	0.292708	0.160219	1.82692	0.0677115	0.176694
Smp_125210	Aquaporin-9	165.492	-1.52051	0.350139	-4.34259	1.4081e-05	0.000149377
Smp_194160	Leucine--tRNA ligase, cytoplasmic	5170.14	0.0939807	0.102543	0.916504	0.359403	0.573205
Smp_020540	LIM and senescent cell antigen-like-containing domain protein 2	1405.43	-1.51995	0.203692	-7.46197	8.52356e-14	5.00972e-12
Smp_059980	arginase	9065.4	-0.420997	0.189993	-2.21585	0.0267019	0.086743
Smp_021920	paramyosin	14413.5	-1.51909	0.2638	-5.75849	8.48713e-09	1.99612e-07
Smp_060010	NSFL1 cofactor p47	5012.52	-0.183611	0.114186	-1.608	0.107836	0.249055
Smp_331910	Natterin-3	1699.94	-1.51491	0.199758	-7.58373	3.35754e-14	2.12224e-12
Smp_158620	Random slug protein 5	931.066	-1.49789	0.236543	-6.33242	2.41352e-10	7.47207e-09
Smp_154420	Clathrin heavy chain 1	23148.5	-0.00433978	0.167264	-0.0259457	0.979301	0.992209
Smp_060070	Septin-7	2898.19	-0.273448	0.136781	-1.99916	0.0455908	0.129807
Smp_060080	CDC42 small effector protein 2	2579.62	-0.335101	0.113444	-2.95389	0.00313799	0.015307
Smp_060090	40S ribosomal protein S12	14588.8	-0.30764	0.12563	-2.44877	0.0143345	0.0528014
Smp_246630	Ubiquitin-conjugating enzyme, E2	121.732	-0.174792	0.320611	-0.545182	0.585628	0.76529
Smp_246620	Serine/threonine-protein kinase WNK1	3474.32	0.540843	0.23131	2.33818	0.019378	0.0672175
Smp_330190	Ras-like GTP-binding protein RHO	5229.28	0.12475	0.0982818	1.26931	0.20433	0.39428
Smp_330250	Ras-like GTP-binding protein RHO	4924.37	0.26579	0.114007	2.33134	0.0197355	0.0681332
Smp_196790	Methionine-R-sulfoxide reductase B3, mitochondrial	1246.84	-0.0155403	0.144121	-0.107829	0.914132	0.957223
Smp_104110	Ras-like GTP-binding protein RHO	1947.77	-0.396501	0.134662	-2.94441	0.00323569	0.0156906
Smp_104120	Uncharacterized protein C11orf70 homolog	120.663	-0.337661	0.356891	-0.946118	0.344089	0.55745
Smp_346630	Membrane-associated guanylate kinase, WW and PDZ domain-containing protein 1	296.208	-0.343216	0.281405	-1.21965	0.222597	0.418516
Smp_346640	Hypothetical protein	345.66	-0.189852	0.215576	-0.880673	0.378495	0.590818
Smp_104170	Bifunctional uridylyltransferase/uridylyl-removing enzyme	0	NA	NA	NA	NA	NA
Smp_200850	Calcium/calmodulin-dependent protein kinase kinase cmkC	0	NA	NA	NA	NA	NA
Smp_200840	Calcium/calmodulin-dependent protein kinase kinase cmkC	0	NA	NA	NA	NA	NA
Smp_200820	Calcium/calmodulin-dependent protein kinase kinase cmkC	0	NA	NA	NA	NA	NA
Smp_157930	Lysophospholipid acyltransferase 7	794.893	-1.48884	0.213087	-6.98702	2.80789e-12	1.28429e-10
Smp_161870	Alanine--tRNA ligase, cytoplasmic	4101.89	-0.300435	0.191757	-1.56675	0.117174	0.264813
Smp_246510	Protein RUBCNL-like	3195	-0.0268455	0.118873	-0.225833	0.821331	0.911499
Smp_329920	5'-deoxynucleotidase CKO_00504	192.026	-1.48801	0.415239	-3.58351	0.000339003	0.00235184
Smp_160880	Phosphatidylcholine-sterol acyltransferase	6148.54	-1.48764	0.274933	-5.41091	6.27044e-08	1.21433e-06
Smp_073290	Serine/threonine-protein phosphatase 4 regulatory subunit 2-A	5130.54	-0.0255777	0.12859	-0.198909	0.842334	0.922059
Smp_073280	Hypothetical protein	2462.05	-0.437732	0.186393	-2.34843	0.0188526	0.0656953
Smp_073270	Neuroendocrine protein 7B2	4684.61	-0.186683	0.209521	-0.890999	0.37293	0.585849
Smp_161850	Monocarboxylate transporter 1	986.096	-0.438298	0.162063	-2.70449	0.00684093	0.0292604
Smp_330470	Hypothetical protein	6.59773	1.17736	1.21969	0.965297	0.334396	0.547522
Smp_161820	Polyamine-modulated factor 1	145.833	0.483334	0.235291	2.0542	0.0399562	0.117734
Smp_073220	Exostosin-3	878.507	0.187767	0.127479	1.47293	0.140771	0.303409
Smp_134040	Ecdysone-induced protein 74EF	454.871	-1.48092	0.353578	-4.18838	2.80951e-05	0.000272044
Smp_162500	Solute carrier family 46 member 3	250.212	-1.47666	0.29933	-4.93323	8.0881e-07	1.17977e-05
Smp_161800	Protein polyglycylase TTLL10	10.0245	0.652247	0.720628	0.905109	0.365408	0.578265
Smp_347710	Hypothetical protein	118.002	-1.47437	0.293999	-5.01489	5.30626e-07	8.14923e-06
Smp_073140	Protein FAM177A1	3775.6	-0.264713	0.154999	-1.70783	0.0876675	0.213813
Smp_210780	von Willebrand factor A domain-containing protein 5A	8741.39	0.624696	0.240243	2.60026	0.00931521	0.0373511
Smp_210770	Vacuolar protein sorting-associated protein 26	135.964	-0.277903	0.274136	-1.01374	0.310706	0.522938
Smp_246470	Vacuolar protein sorting-associated protein 41 homolog	549.746	0.075915	0.142943	0.531086	0.595359	0.772372
Smp_106590	Hypothetical protein	0	NA	NA	NA	NA	NA
Smp_161770	Interleukin enhancer-binding factor 3	4.32458	-0.83022	1.25921	-0.659316	0.509693	0.706875
Smp_073080	RNA-binding protein PNO1	2026.58	0.0186905	0.149556	0.124973	0.900545	0.950013
Smp_073070	Palmitoyltransferase ZDHHC5	1270.74	0.0331279	0.195755	0.169232	0.865614	0.934284
Smp_161750	Splicing factor 45	3649.91	-0.318024	0.156345	-2.03411	0.0419402	0.121651
Smp_315110	Chromosome-anchoring protein RacA	0	NA	NA	NA	NA	NA
Smp_314730	Chromosome-anchoring protein RacA	0.0771741	-1.02359	4.40746	-0.23224	0.816351	NA
Smp_246460	TRAF3-interacting protein 1	199.819	0.544262	0.20675	2.63246	0.00847684	0.0346925
Smp_143300	Neurogenic locus notch homolog protein 1	442.836	-1.4644	0.265629	-5.51295	3.52876e-08	7.20153e-07
Smp_094340	Protein cereblon	11460.9	-0.105704	0.137891	-0.766578	0.443332	0.652282
Smp_094330	Phosphofurin acidic cluster sorting protein 1	1197.81	0.380239	0.199085	1.90993	0.0561418	0.152675
Smp_161730	U2 snRNP-associated SURP motif-containing protein	4811.51	0.105481	0.212693	0.495929	0.619944	0.791166
Smp_058790	Putative mitogen-activated protein kinase kinase kinase 7-like	815.72	-1.46025	0.190342	-7.6717	1.6973e-14	1.14436e-12
Smp_072990	Transmembrane protein 185B	585.161	-0.126954	0.153366	-0.827786	0.407792	0.617898
Smp_170340	Collagen alpha-1(IV) chain	4191.83	-1.45292	0.448772	-3.23756	0.00120558	0.00694507
Smp_072970	Tetratricopeptide repeat protein 1	4559.9	0.204968	0.109492	1.87198	0.0612092	0.16362
Smp_161690	Vacuolar protein sorting-associated protein 13B	0.88048	2.38357	2.81379	0.847102	0.396938	0.607011
Smp_153480	Solute carrier family 12 member 9	8253.28	-1.44819	0.291647	-4.96556	6.85042e-07	1.01883e-05
Smp_072950	Transmembrane emp24 domain-containing protein eca	7882.7	0.142063	0.136323	1.04211	0.297361	0.509437
Smp_200800	Alpha-(1,3)-fucosyltransferase fut-1	928.966	-0.415476	0.196756	-2.11163	0.0347184	0.105688
Smp_068170	[Pyruvate dehydrogenase (acetyl-transferring)] kinase, mitochondrial	7817.95	-0.345591	0.138373	-2.49752	0.0125064	0.0473911
Smp_125730	Ribose-phosphate pyrophosphokinase 5	6947.84	-0.3687	0.152523	-2.41734	0.0156344	0.05647
Smp_341410	Putative alpha-1,3-mannosyl-glycoprotein 2-beta-N-acetylglucosaminyltransferase	786.166	-1.4479	0.246004	-5.88569	3.96389e-09	1.01919e-07
Smp_341810	Dynein light chain LC6, flagellar outer arm	1260.02	-1.44768	0.297058	-4.87341	1.09686e-06	1.53595e-05
Smp_006560	Thiosulfate sulfurtransferase/rhodanese-like domain-containing protein 3	2002.89	0.165381	0.107497	1.53846	0.123936	0.275744
Smp_188580	Peroxisome biogenesis factor 10	492.638	-0.24019	0.286823	-0.837416	0.402359	0.612318
Smp_125760	Denticleless protein homolog	70.8639	0.445077	0.316275	1.40725	0.159354	0.330236
Smp_125770	Large proline-rich protein BAG6	9958.79	-0.125449	0.179015	-0.700777	0.483442	0.685404
Smp_125780	Phosphatidylserine synthase 2	1724.86	0.381108	0.135832	2.80573	0.00502027	0.022621
Smp_006590	Zinc finger HIT domain-containing protein 2	745.72	-0.0720072	0.153954	-0.467719	0.639985	0.80558
Smp_300070	venom allergen-like (VAL) 7 protein	381.712	-1.44031	0.398472	-3.61458	0.00030084	0.00214596
Smp_008220	Protein S-acyltransferase 21	403.141	-1.43745	0.30724	-4.67858	2.88875e-06	3.73485e-05
Smp_125800	26S proteasome non-ATPase regulatory subunit 5	1800.21	-0.220115	0.17417	-1.26379	0.206304	0.396742
Smp_125810	Zinc finger protein 383	2879.96	0.0522392	0.21991	0.237548	0.812231	0.906898
Smp_125820	Glucose 1-dehydrogenase 2	1110.18	-0.135019	0.204645	-0.659773	0.509399	0.706816
Smp_006680	Programmed cell death protein 10	3413.57	0.379244	0.171485	2.21153	0.0269989	0.0874533
Smp_006690	DnaJ homolog subfamily C member 17	2153.04	0.173771	0.152657	1.13831	0.254989	0.459132
Smp_006700	Zinc finger protein 106	1676.78	-0.156435	0.138174	-1.13216	0.257566	0.462391
Smp_006710	Endonuclease III-like protein 1	2375.81	-0.122331	0.142224	-0.860126	0.38972	0.602348
Smp_136710	Calcium-transporting ATPase sarcoplasmic/endoplasmic reticulum type	9749.01	-1.42938	0.182271	-7.84206	4.43199e-15	3.30655e-13
Smp_342200	Dystonin	69.1809	0.400082	0.325891	1.22766	0.219576	0.414506
Smp_140460	Centrosomal protein of 120 kDa	358.581	-1.41663	0.349289	-4.05575	4.99736e-05	0.000452146
Smp_242890	Putative sphingolipid delta(4)-desaturase/C4-monooxygenase	395.233	-1.40591	0.31799	-4.42124	9.81344e-06	0.000109732
Smp_331410	Mitochondrial fission 1 protein	205.851	0.0386079	0.407903	0.0946498	0.924593	0.963881
Smp_006760	DNA damage-regulated autophagy modulator protein 2	1088.63	-0.463264	0.186125	-2.48899	0.0128106	0.0483225
Smp_006750	DNA damage-regulated autophagy modulator protein 1	3331.51	-0.0427047	0.172209	-0.247982	0.804148	0.903624
Smp_242050	Unconventional myosin-VI	0	NA	NA	NA	NA	NA
Smp_315420	Major vault protein	1317.38	0.491861	0.229332	2.14475	0.0319726	0.0993564
Smp_140590	Galectin-9C	6838.74	0.358202	0.223981	1.59925	0.109765	0.252294
Smp_034120	Synaptosomal-associated protein 25	4895.88	0.184516	0.143071	1.28968	0.197162	0.385046
Smp_140580	[Pyruvate dehydrogenase (acetyl-transferring)] kinase, mitochondrial	5448.44	-0.267053	0.0900545	-2.96546	0.00302232	0.0148138
Smp_034100	DNA-directed RNA polymerase III subunit RPC10	0.0906644	-1.02359	4.40746	-0.23224	0.816351	NA
Smp_331530	DNA-directed RNA polymerase III subunit RPC10	661.393	-0.119727	0.133413	-0.897415	0.369497	0.582539
Smp_034090	Kelch-like protein 21	1051.01	0.0184307	0.137589	0.133955	0.893438	0.947399
Smp_034080	Hypothetical protein	83.9183	-0.545368	0.313635	-1.73886	0.0820588	0.203349
Smp_140570	StAR-related lipid transfer protein 9	9.79934	-0.465924	0.852776	-0.546361	0.584818	0.764777
Smp_140560	TLC domain-containing protein 2	3348.42	-0.766912	0.320066	-2.3961	0.0165704	0.0592679
Smp_140550	39S ribosomal protein L35, mitochondrial	1801.69	0.378683	0.134654	2.81227	0.00491939	0.0222105
Smp_176930	Cationic amino acid transporter 2	5785.75	-1.40575	0.240394	-5.84771	4.98382e-09	1.22602e-07
Smp_140540	Replicase polyprotein 1ab	10.7232	-2.80181	0.964733	-2.90423	0.00368157	0.0174712
Smp_034000	Lysine-specific demethylase 6A	5034.21	0.128584	0.133496	0.963206	0.335444	0.54835
Smp_033990	Dynactin subunit 5	0.171093	-1.02359	4.40746	-0.23224	0.816351	NA
Smp_140530	Replication factor C subunit 2	1.43555	-1.62642	2.15384	-0.755124	0.450174	0.65722
Smp_322650	Transmembrane protein 234 homolog	717.795	-1.39948	0.178779	-7.82798	4.95785e-15	3.66881e-13
Smp_140520	Ankyrin repeat domain-containing protein 50	1685.96	0.150057	0.185233	0.810097	0.417884	0.627033
Smp_140510	TLC domain-containing protein 2	17792.7	0.424083	0.174026	2.43689	0.0148142	0.0542829
Smp_200790	Molybdenum cofactor guanylyltransferase	0	NA	NA	NA	NA	NA
Smp_033950	Smad4, putative	4388.17	0.185758	0.199657	0.930382	0.352173	0.565141
Smp_300500	Hypothetical protein	275.089	0.651567	0.296365	2.19853	0.0279114	0.0895487
Smp_033930	START domain-containing protein 10	342.375	0.0906635	0.151838	0.597107	0.550436	0.736342
Smp_140490	Antigen EM13	5300.97	0.126004	0.115979	1.08644	0.277286	0.487285
Smp_332240	Serine/arginine-rich splicing factor 1	0	NA	NA	NA	NA	NA
Smp_140480	Putative ATP synthase subunit f, mitochondrial	1.54323	-1.92141	1.89641	-1.01318	0.310973	0.523134
Smp_317550	Serine/arginine-rich splicing factor 1	1109.06	-0.0554278	0.242727	-0.228354	0.819371	0.910501
Smp_310470	Zinc finger B-box domain-containing protein 1	280.92	0.192858	0.19596	0.984168	0.325033	0.538978
Smp_065210	Hypothetical protein	3879.88	-1.39662	0.186386	-7.49317	6.72315e-14	4.00465e-12
Smp_245610	Hypothetical protein	49.5506	-1.39123	0.429646	-3.23809	0.00120332	0.00693646
Smp_211120	Circulating cathodic antigen	2038.11	0.444091	0.151701	2.92741	0.00341793	0.0164516
Smp_347360	Cleavage and polyadenylation specificity factor subunit 2	4476.13	0.341777	0.133544	2.55929	0.0104885	0.0409882
Smp_140440	Protein SAND	2735.32	-0.437167	0.162815	-2.68506	0.00725178	0.0306291
Smp_201870	Lon protease	0	NA	NA	NA	NA	NA
Smp_140430	Adenosine deaminase-like protein	1215.65	-0.0494448	0.184853	-0.267482	0.789098	0.894527
Smp_342810	Hypothetical protein	450.779	-1.38991	0.27079	-5.13279	2.8548e-07	4.72444e-06
Smp_337580	MAGUK p55 subfamily member 6	1524.6	-0.36718	0.164886	-2.22687	0.0259556	0.0847072
Smp_140400	Male-specific lethal 3 homolog	1747.29	-0.263818	0.203434	-1.29683	0.194691	0.381802
Smp_033770	Pentatricopeptide repeat domain-containing protein 3, mitochondrial	949.388	-0.0818743	0.147559	-0.554858	0.578992	0.760547
Smp_033760	eIF-2-alpha kinase activator GCN1	6749.4	-0.00399906	0.151122	-0.0264624	0.978889	0.992187
Smp_140390	Histone-lysine N-methyltransferase SETD1	2301.15	-0.324343	0.18566	-1.74698	0.080641	0.200929
Smp_033710	vasa-like DEAD-box RNA helicase	9663.08	-0.0256844	0.179541	-0.143056	0.886246	0.943574
Smp_033700	Deoxyribodipyrimidine photo-lyase	676.251	-0.222717	0.170496	-1.30628	0.191456	0.377275
Smp_140370	Phosphatidylinositol 3,4,5-trisphosphate 3-phosphatase TPTE2	418.002	-0.0709665	0.182472	-0.388918	0.697337	0.841575
Smp_343380	SH2 domain-containing adapter protein F	958.428	0.0182043	0.156326	0.116451	0.907295	0.953574
Smp_343370	Retina and anterior neural fold homeobox protein 2	0.557454	-1.77431	4.03898	-0.439295	0.660447	0.819214
Smp_033680	Spliceosome-associated protein CWC15 homolog	2634.04	0.0947802	0.121541	0.779823	0.435495	0.644218
Smp_033670	ATP synthase subunit gamma, mitochondrial	11125.6	-0.102058	0.106479	-0.958476	0.337823	0.550873
Smp_033660	N-acetylglucosamine-6-phosphate deacetylase	2915.05	0.155253	0.128298	1.2101	0.22624	0.423103
Smp_060030	Somatomedin-B and thrombospondin type-1 domain-containing protein	172.475	-1.38932	0.298879	-4.64843	3.34467e-06	4.26973e-05
Smp_126480	Calponin-3	8930.09	-1.38859	0.187379	-7.41059	1.25734e-13	7.17266e-12
Smp_033620	Transmembrane protein 199	3441.15	0.0809327	0.246767	0.327971	0.742933	0.867836
Smp_033610	NADH dehydrogenase [ubiquinone] 1 beta subcomplex subunit 7	3544.67	-0.447538	0.152664	-2.93152	0.00337311	0.0162789
Smp_033600	Endoribonuclease Dicer homolog 2	2741.33	0.0128122	0.140985	0.0908765	0.927591	0.964465
Smp_245530	Tegument antigen	151.981	-1.38598	0.352214	-3.93503	8.31852e-05	0.000703019
Smp_210160	Diphthamide biosynthesis protein 4	1612.51	0.264177	0.15941	1.65722	0.097476	0.2311
Smp_210170	Putative RNA polymerase II subunit B1 CTD phosphatase Rpap2	858.745	0.320578	0.197277	1.62502	0.104159	0.242781
Smp_044060	High affinity cAMP-specific and IBMX-insensitive 3',5'-cyclic phosphodiesterase 8A	566.215	-1.37541	0.233857	-5.88143	4.06745e-09	1.03703e-07
Smp_242200	Cationic amino acid transporter 1	728.948	-1.37058	0.254895	-5.37704	7.57216e-08	1.43887e-06
Smp_165150	Serine/threonine-protein phosphatase 6 regulatory ankyrin repeat subunit C	351.288	-1.3699	0.210302	-6.51394	7.3205e-11	2.54318e-09
Smp_150360	E3 ubiquitin-protein ligase UBR5	4425.93	0.122055	0.215196	0.567179	0.570592	0.752776
Smp_331380	Leucine--tRNA ligase	1594.31	-1.36551	0.244225	-5.59122	2.25483e-08	4.84044e-07
Smp_150380	Sphingomyelin synthase-related protein 1	1570.55	0.448089	0.203118	2.20605	0.0273806	0.0883454
Smp_052710	39S ribosomal protein L48, mitochondrial	1613.42	-0.329221	0.187679	-1.75417	0.0794017	0.198953
Smp_196620	Glycerophosphodiester phosphodiesterase domain-containing protein 1	2801.92	0.264357	0.273525	0.966482	0.333803	0.547222
Smp_344320	Tubulin-specific chaperone E	910.882	-0.222635	0.154728	-1.43888	0.150184	0.317458
Smp_150430	Fork head domain transcription factor slp2	20.062	-0.521612	0.534801	-0.97534	0.329392	0.54304
Smp_150420	Coiled-coil domain-containing protein 61	97.802	-0.251441	0.261837	-0.960296	0.336906	0.549753
Smp_340850	Glucose-6-phosphate 1-dehydrogenase	7913.27	0.159614	0.14975	1.06587	0.286482	0.498101
Smp_052800	Transcription factor TFIIIB component B'' homolog	1786.1	0.355277	0.200183	1.77476	0.0759377	0.192961
Smp_150410	Coiled-coil domain-containing protein 189	405.492	0.444656	0.18308	2.42875	0.0151511	0.0552071
Smp_052790	Nuclear export mediator factor Nemf	1585.06	0.0185017	0.159618	0.115912	0.907722	0.953601
Smp_052780	Probable methylenetetrahydrofolate reductase	1051.82	0.0145601	0.135098	0.107774	0.914175	0.957223
Smp_172340	Hypothetical protein	66.4349	-0.0911231	0.30524	-0.298529	0.765299	0.880673
Smp_318330	Myosin-binding protein C, cardiac-type	0.0866417	0.899984	4.40746	0.204195	0.838201	NA
Smp_091990	histone deacetylase 8	3278.78	0.314568	0.108995	2.88607	0.00390085	0.0183113
Smp_172360	Nectin-4	333.436	-0.268286	0.229219	-1.17044	0.241825	0.442697
Smp_172370	Tyrosine-protein kinase Fer	34.9643	-0.98058	0.47138	-2.08023	0.0375042	0.111996
Smp_092020	Hypothetical protein	1252.5	0.27652	0.24086	1.14805	0.250947	0.453829
Smp_246680	Golgin subfamily A member 3	2765.98	-0.0612812	0.133447	-0.459217	0.646079	0.80989
Smp_097500	F-box/LRR-repeat protein 5	554.58	-1.3605	0.223119	-6.09761	1.07663e-09	2.98766e-08
Smp_172400	Phosphatidylinositol 4-phosphate 3-kinase C2 domain-containing subunit alpha	2045.12	0.129116	0.157902	0.817699	0.413529	0.623041
Smp_340130	20 kDa calcium-binding protein	15925.4	-1.36026	0.17961	-7.57344	3.63466e-14	2.25052e-12
Smp_301180	Serine/threonine-protein kinase DCLK3	104.54	0.754282	0.251152	3.00329	0.00267074	0.0134156
Smp_172420	Hypothetical protein	1642.95	0.193697	0.222325	0.871233	0.383627	0.595936
Smp_346100	Insulinoma-associated protein 2	0.89373	-1.73033	2.96875	-0.582848	0.559996	0.744099
Smp_172440	Insulinoma-associated protein 1b	51.8463	-0.97937	0.430914	-2.27278	0.0230397	0.0773258
Smp_200900	Hypothetical protein	3446.22	0.253343	0.217753	1.16344	0.244651	0.446434
Smp_318520	#N/A	1.76644	0.255796	1.7347	0.147458	0.88277	0.942187
Smp_340510	Putative transmembrane protein ORF57	5935.03	-0.264597	0.0992105	-2.66703	0.00765259	0.0319807
Smp_136210	WD repeat-containing protein 63	519.636	0.186115	0.199779	0.931606	0.35154	0.564623
Smp_136200	Carcinoembryonic antigen-related cell adhesion molecule 20	386.485	0.260075	0.211155	1.23168	0.21807	0.412399
Smp_310880	Hypothetical protein	709.864	-1.35892	0.250793	-5.41849	6.01056e-08	1.17905e-06
Smp_343030	Protein dispatched	276.023	-0.0384149	0.168802	-0.227574	0.819978	0.910841
Smp_025890	TBC1 domain family member 5	215.987	0.494892	0.351708	1.40711	0.159394	0.330236
Smp_136160	Tumor protein p73	987.164	0.286756	0.134672	2.12929	0.0332301	0.102321
Smp_025860	Thymosin beta	51461.8	-0.151189	0.194469	-0.777447	0.436895	0.645975
Smp_136150	Leucine-rich repeat-containing protein 74A	112.057	-0.426304	0.307164	-1.38787	0.165176	0.338534
Smp_126450	ATP-binding cassette sub-family G member 2	1550.94	-1.35075	0.187077	-7.22029	5.18764e-13	2.68284e-11
Smp_318850	Negative elongation factor E	0.517356	-1.01407	4.12377	-0.245909	0.805753	0.904311
Smp_301340	Proteasome subunit beta type-1-B	0.328806	1.86651	4.36251	0.427852	0.668759	NA
Smp_303770	Hypothetical protein	24.0754	0.143391	0.436241	0.328696	0.742386	0.867836
Smp_213780	ATP-dependent (S)-NAD(P)H-hydrate dehydratase	390.945	0.485581	0.289723	1.67602	0.0937343	0.225011
Smp_305800	Proteasome subunit beta type-1-B	1038.19	-0.00905325	0.138554	-0.0653409	0.947903	0.975224
Smp_200530	Negative regulator of the PHO system	522.502	-0.607305	0.347671	-1.74678	0.0806754	0.20096
Smp_025750	Thyroglobulin	3056.68	0.173169	0.163784	1.0573	0.290375	0.502375
Smp_025740	Rho-related GTP-binding protein RhoU	5209.38	0.0252705	0.157268	0.160684	0.872342	0.937736
Smp_315490	Uncharacterized protein F21D5.5	823.607	-1.33957	0.163311	-8.20261	2.35222e-16	2.09901e-14
Smp_136130	Protein PTHB1	48.6713	-0.0994867	0.379022	-0.262483	0.792949	0.896574
Smp_318870	tRNA1(Val) (adenine(37)-N6)-methyltransferase	0	NA	NA	NA	NA	NA
Smp_333250	Phospholipid-transporting ATPase 6	1288.57	-1.33471	0.306055	-4.36101	1.29466e-05	0.000138635
Smp_025700	Rab9 effector protein with kelch motifs	802.961	-0.108305	0.26854	-0.403312	0.686719	0.834793
Smp_331660	26S proteasome non-ATPase regulatory subunit 13 homolog B	5.78209	-0.390199	0.840708	-0.464132	0.642554	0.807759
Smp_025680	COP9 signalosome complex subunit 8	2116.37	0.0115615	0.110595	0.104539	0.916742	0.959322
Smp_025670	Zinc finger protein 213	1181.61	-0.0376156	0.109541	-0.343394	0.731302	0.862188
Smp_343020	Helix-loop-helix protein 13	1.87948	2.83711	1.85295	1.53113	0.125737	0.278999
Smp_136110	Protein phosphatase 1 regulatory subunit 37	491.687	-2.60937	1.07959	-2.417	NA	NA
Smp_343010	Kelch-like protein 10	8.67403	-0.90185	1.08933	-0.827892	0.407732	0.617898
Smp_136090	60S ribosomal protein L7	2189.15	-0.0605703	0.134576	-0.450083	0.652651	0.815433
Smp_115290	Ran-specific GTPase-activating protein	4136.51	0.359476	0.130233	2.76025	0.00577573	0.025421
Smp_132670	myosin regulatory light chain 2 smooth muscle	55522.5	-1.33396	0.230833	-5.77892	7.51802e-09	1.81509e-07
Smp_173380	Inactive tyrosine-protein kinase 7	1296.25	-0.504829	0.199714	-2.52776	0.0114793	0.044292
Smp_304860	Neurogenic locus notch homolog protein 1	116.527	-1.33216	0.355035	-3.75219	0.000175294	0.00133741
Smp_347110	60S ribosomal protein L5	21612.4	-0.29315	0.144319	-2.03126	0.0422288	0.122332
Smp_093540	Activin receptor type-1	3420.93	0.267181	0.129113	2.06935	0.038513	0.114435
Smp_173410	Mediator of RNA polymerase II transcription subunit 30	7566.23	0.384861	0.13662	2.81701	0.00484726	0.0219392
Smp_173420	Leucine-rich repeat protein 1	963.915	0.0584311	0.201765	0.2896	0.772122	0.884063
Smp_248100	Ecdysone-induced protein 78C	65.7013	-1.32669	0.327873	-4.04636	5.20202e-05	0.000468336
Smp_066820	Integrator complex subunit 6-A	1297.53	0.188644	0.174323	1.08215	0.279184	0.489579
Smp_066830	Protein N-terminal asparagine amidohydrolase	1279.38	-0.0755118	0.202891	-0.372178	0.70976	0.849525
Smp_158320	Hypothetical protein	5478.26	-0.269268	0.180745	-1.48976	0.136287	0.29645
Smp_158330	Coiled-coil domain-containing protein 170	211.03	0.4078	0.323944	1.25886	0.20808	0.39881
Smp_126140	Integrin alpha-5	677.749	-0.183176	0.166197	-1.10217	0.270389	0.478344
Smp_007380	UPF0428 protein CXorf56 homolog	2726.32	-0.30486	0.110217	-2.766	0.00567492	0.0250399
Smp_114160	Mitochondrial ribosome-associated GTPase 1	433.102	-0.175657	0.136124	-1.29042	0.196906	0.384851
Smp_196480	Small integral membrane protein 15	81.8712	0.270561	0.329774	0.820445	0.411962	0.621882
Smp_210440	Aldehyde dehydrogenase family 9 member A1-A	2414.54	-0.0267146	0.185235	-0.14422	0.885326	0.942925
Smp_210450	28S ribosomal protein S29, mitochondrial	860.681	-0.308982	0.144344	-2.1406	0.0323066	0.100019
Smp_335630	putative tetraspanin 2, fragment	25707.8	-1.32065	0.153089	-8.62666	6.3171e-18	7.77003e-16
Smp_301430	Putative phospholipase B-like 2	2457.17	0.127462	0.602741	0.21147	0.83252	0.917163
Smp_007300	Coiled-coil-helix-coiled-coil-helix domain-containing protein 2	27744.4	-0.409215	0.18669	-2.19195	0.0283831	0.0907423
Smp_307020	Actin-2	61868.3	-1.31597	0.213137	-6.1743	6.64557e-10	1.90214e-08
Smp_149400	PC3-like endoprotease variant B	159.934	-1.3143	0.231925	-5.66691	1.45393e-08	3.21988e-07
Smp_007260	Calcium-transporting ATPase sarcoplasmic/endoplasmic reticulum type	36620.6	0.174778	0.161523	1.08206	0.279227	0.489579
Smp_126110	Katanin p60 ATPase-containing subunit A1	3087.14	0.254252	0.158705	1.60204	0.109148	0.251191
Smp_318890	Hypothetical protein	196.018	0.236493	0.282083	0.838383	0.401815	0.6119
Smp_318900	Hypothetical protein	0	NA	NA	NA	NA	NA
Smp_318920	Hypothetical protein	182.037	0.150307	0.336402	0.446808	0.655014	0.816286
Smp_196700	Bardet-Biedl syndrome 2 protein homolog	99.8221	0.278061	0.277903	1.00057	0.317036	0.529697
Smp_007210	Rab GTPase-activating protein 1	1613.1	-0.000370446	0.127885	-0.0028967	0.997689	0.998983
Smp_110280	Nucleolar and coiled-body phosphoprotein 1	321.7	0.11071	0.285121	0.388291	0.697801	0.841912
Smp_150990	Large neutral amino acids transporter small subunit 2	464.639	-1.31178	0.342515	-3.82986	0.000128214	0.00102218
Smp_007180	Calcium homeostasis endoplasmic reticulum protein	3848.81	-0.0563232	0.169114	-0.333049	0.739097	0.866245
Smp_007170	Calcium-binding protein 39-like	3356.24	0.0365925	0.106226	0.344477	0.730488	0.861939
Smp_126080	Arrestin red cell isoform 2	655.728	0.0157945	0.171131	0.0922951	0.926464	0.964064
Smp_126070	Elongation factor G, mitochondrial	20.6192	-1.83351	0.602978	-3.04076	0.00235986	0.01202
Smp_126050	Protocadherin-11 Y-linked	388.87	-0.329435	0.227257	-1.44961	0.147167	0.312824
Smp_126030	Homeobox protein extradenticle	5214.14	-0.0433505	0.136436	-0.317734	0.750687	0.872414
Smp_126020	Fumarate hydratase class I, aerobic	4425.3	0.172882	0.110781	1.56057	0.118625	0.267126
Smp_007070	Neuropeptide F receptor	135.021	-0.340644	0.373344	-0.912414	0.361551	0.575422
Smp_126000	Cilia- and flagella-associated protein 54	174.71	0.112506	0.262669	0.42832	0.668418	0.823815
Smp_193150	Envelopment polyprotein	651.154	-0.161988	0.156917	-1.03232	0.301923	0.514818
Smp_130160	Semaphorin-5B	691.159	-1.29797	0.228718	-5.67497	1.38711e-08	3.08827e-07
Smp_318950	Histone H3	0.968374	0.905504	2.79909	0.323499	0.746317	0.869669
Smp_200540	Fucosyltransferase 6	0.472063	-0.0618033	4.21305	-0.0146695	0.988296	0.995683
Smp_173610	Transmembrane protein 174	387.265	0.204845	0.20212	1.01348	0.31083	0.52305
Smp_093950	OTU domain-containing protein 5-A	5638.49	0.0801712	0.169146	0.473977	0.635516	0.802952
Smp_318960	CDP-diacylglycerol--serine O-phosphatidyltransferase 3	0.0881751	-0.0618033	4.40746	-0.0140224	0.988812	NA
Smp_173620	Transmembrane protein 245	4708.87	0.213986	0.168115	1.27285	0.20307	0.39281
Smp_093980	1-aminocyclopropane-1-carboxylate synthase-like protein 1	3.74772	-1.16414	1.36947	-0.850068	0.395287	0.605606
Smp_104890	Glutamate-gated chloride channel subunit 3	116.815	-1.29494	0.365791	-3.54012	0.000399952	0.00271062
Smp_347850	T-complex protein 1 subunit alpha	0.614345	0.931326	3.28162	0.2838	0.776563	0.887247
Smp_134670	Ral GTPase-activating protein subunit beta	11414.9	-1.29148	0.177838	-7.26211	3.81087e-13	1.99573e-11
Smp_094020	ATP-dependent RNA helicase DDX18	4388.75	0.313952	0.169459	1.85267	0.0639303	0.169303
Smp_126730	5-hydroxytryptamine receptor 1A	404.807	0.58053	0.197936	2.93292	0.00335787	0.0162139
Smp_008500	Protein IWS1 homolog	4921.87	0.132883	0.210961	0.629894	0.528764	0.720157
Smp_211020	Lactadherin	1378.14	-1.28744	0.198551	-6.48416	8.92277e-11	3.03041e-09
Smp_318970	Homogentisate 1,2-dioxygenase	97.7113	0.0794565	0.242897	0.327121	0.743577	0.867978
Smp_318980	BolA-like protein 1	2237.25	-0.451823	0.159655	-2.82999	0.00465493	0.021174
Smp_126720	Pre-mRNA-splicing factor ISY1 homolog	3993.58	-0.0303635	0.15067	-0.201523	0.84029	0.920818
Smp_008470	Macrophage erythroblast attacher	6273.29	0.216057	0.10023	2.15562	0.0311134	0.0974851
Smp_008430	Exodeoxyribonuclease 7 large subunit	7741.47	-0.0264419	0.105329	-0.251041	0.801782	0.902478
Smp_008440	DNA-directed RNA polymerases I, II, and III subunit RPABC5	2756.03	-0.354709	0.136147	-2.60533	0.00917846	0.0369656
Smp_008450	Leucine-rich repeat and death domain-containing protein 1	22.0127	1.68725	0.614749	2.74462	0.00605809	0.0264084
Smp_193610	FMRFamide receptor	91.7827	-0.610875	0.323348	-1.88922	0.0588628	0.158699
Smp_056930	Histone-lysine N-methyltransferase 2D	2348.39	0.253987	0.262204	0.968661	0.332715	0.546108
Smp_244360	Multidrug and toxin extrusion protein 2	1177.24	-1.28046	0.263423	-4.86085	1.16882e-06	1.62421e-05
Smp_056970	glyceraldehyde 3 phosphate dehydrogenase	315718	0.0325153	0.124035	0.262146	0.793209	0.896645
Smp_152750	Receptor-type tyrosine-protein phosphatase zeta	3431.48	-0.0251849	0.152805	-0.164817	0.869088	0.936222
Smp_152760	Cyclin-related protein FAM58A	3963.79	0.0177019	0.128601	0.13765	0.890517	0.945357
Smp_056990	Glutamate receptor ionotropic, kainate 2	2913.34	0.874119	0.325461	2.68579	0.00723593	0.0305764
Smp_344520	Spindle pole body component 110	11.9746	-0.904732	0.880158	-1.02792	0.303988	0.516501
Smp_017420	Voltage-gated hydrogen channel 1	581.534	-1.27963	0.331417	-3.86108	0.000112888	0.000918233
Smp_301530	E3 ubiquitin-protein ligase TRIP12	0.495476	0.143934	3.55478	0.0404903	0.967702	0.985789
Smp_331220	Hypothetical protein	63.4679	-1.27939	0.327204	-3.91005	9.22757e-05	0.000769582
Smp_152790	Ras-related GTP-binding protein A	3592.02	0.0183478	0.0989129	0.185494	0.852842	0.927981
Smp_152800	Exportin-5	2646.08	0.36304	0.138489	2.62144	0.008756	0.0355791
Smp_057090	Radial spoke head protein 4 homolog A	426.558	0.285452	0.197819	1.44299	0.149022	0.315752
Smp_319000	Ribonuclease D	0	NA	NA	NA	NA	NA
Smp_301560	F-box/LRR-repeat protein 13	76.8983	-0.217697	0.2741	-0.794226	0.427064	0.636214
Smp_301570	F-box/LRR-repeat protein 13	116.444	-0.106646	0.268585	-0.397066	0.691319	0.83743
Smp_197230	Adenylate kinase 8	704.151	-0.185929	0.157352	-1.18161	0.237359	0.437966
Smp_200960	Hypothetical protein	7.25778	-0.560481	0.821722	-0.682082	0.495187	0.695555
Smp_057120	GRB10-interacting GYF protein 2	2786.8	-0.144495	0.20858	-0.692755	0.488463	0.689122
Smp_319010	Clusterin-like protein 1	9.28298	-0.0692548	0.660427	-0.104864	0.916484	0.959163
Smp_337800	Bromodomain-containing protein 8	9369.99	0.425341	0.139263	3.05422	0.00225643	0.0116231
Smp_064430	PTS system mannitol-specific EIICB component	1778.78	-1.27905	0.184868	-6.91872	4.55743e-12	2.04344e-10
Smp_152830	Sodium/calcium exchanger 1	697.133	-0.265912	0.18077	-1.471	0.141291	0.304034
Smp_128010	Hypothetical protein	132.632	-1.2733	0.256469	-4.96473	6.87979e-07	1.02153e-05
Smp_057210	Leucine-rich repeat, immunoglobulin-like domain and transmembrane domain-containing protein 1	5285.75	0.016984	0.126067	0.134722	0.892832	0.947143
Smp_152850	Peptidyl-prolyl cis-trans isomerase FKBP4	4455.3	-0.0536798	0.0923656	-0.581166	0.561128	0.744952
Smp_057230	Serine--tRNA ligase, mitochondrial	715.492	0.0246882	0.197956	0.124716	0.900749	0.950013
Smp_152860	Tetratricopeptide repeat protein 27	2195.31	0.149124	0.143064	1.04236	0.297246	0.509437
Smp_319040	Protein phosphatase 1 regulatory subunit 3C	20.0777	0.808828	0.521403	1.55125	0.120841	0.270776
Smp_200980	Hyaluronan synthase 1	3.36138	0.269117	1.15143	0.233723	0.8152	0.908728
Smp_152870	HTH-type transcriptional repressor CarH	1582.69	-0.0725697	0.221111	-0.328205	0.742757	0.867836
Smp_033540	Carbonyl reductase-like protein trans-spliced	11553.2	-0.00126036	0.117729	-0.0107057	0.991458	0.997091
Smp_129380	Potassium voltage-gated channel subfamily A member 3	295.165	-1.26711	0.283324	-4.4723	7.73845e-06	8.91586e-05
Smp_140270	Carbonyl reductase [NADPH] 1	566.296	0.0849914	0.248999	0.341332	0.732854	0.862705
Smp_140260	Apoptotic protease-activating factor 1	2750.07	0.406925	0.133124	3.05673	0.00223763	0.0115574
Smp_140250	G protein coupled receptor fragment	140.602	0.159161	0.314731	0.505705	0.613064	0.786703
Smp_146480	Heat shock protein DDB_G0280215	7.54117	-1.24566	1.14464	-1.08826	0.27648	0.486567
Smp_316440	AdoMet-dependent rRNA methyltransferase SPB1	463.675	-0.444677	0.286885	-1.55001	0.121138	0.271092
Smp_319050	Transmembrane protein 164	29.4506	-1.82756	0.813773	-2.24578	0.024718	0.0815452
Smp_161210	Arginine--tRNA ligase	465.31	-1.26464	0.242627	-5.21226	1.86557e-07	3.23793e-06
Smp_045070	U3 small nucleolar RNA-associated protein 15 homolog	396.478	-0.110124	0.202077	-0.544961	0.58578	0.76529
Smp_319060	Phosphoribosylformylglycinamidine synthase subunit PurL	388.455	-0.39966	0.18193	-2.19678	0.028036	0.0898533
Smp_157670	Hypothetical protein	5327.49	-1.26307	0.187014	-6.75387	1.43954e-11	5.8494e-10
Smp_319080	Allergen Ulo b 1 (Fragment)	3760.68	-0.326364	0.136364	-2.39332	0.0166965	0.0596199
Smp_319090	Pseudokinase FAM20A	3.99189	-0.393713	1.14052	-0.345206	0.72994	0.861894
Smp_319100	Probable protein phosphatase 2C T23F11.1	6230.09	-0.150255	0.129488	-1.16038	0.245894	0.447626
Smp_319110	Iron-sulfur cluster assembly 1 homolog, mitochondrial	3299.33	-0.0371034	0.13721	-0.270413	0.786843	0.893221
Smp_319120	PHD and RING finger domain-containing protein 1	1189.53	0.0753314	0.139525	0.539914	0.589256	0.768507
Smp_319130	F-BAR and double SH3 domains protein 2	1005.49	-0.49436	0.333552	-1.48211	0.138312	0.299671
Smp_056460	Vacuolar protein sorting/targeting protein 10	320.866	-1.25986	0.382585	-3.29303	0.000991157	0.00589641
Smp_172520	Protein jagged-2 (Fragment)	810.615	-1.25794	0.209415	-6.00692	1.89077e-09	5.07662e-08
Smp_045200	tegument-allergen-like protein	19161.2	-0.279802	0.430104	-0.650545	0.51534	0.711092
Smp_319170	Hypothetical protein	0	NA	NA	NA	NA	NA
Smp_146470	P2Y purinoceptor 2	6.3648	-0.45149	0.978832	-0.461254	0.644616	0.808998
Smp_308350	Protein-tyrosine sulfotransferase A	387.968	-1.25722	0.195994	-6.41458	1.41208e-10	4.59025e-09
Smp_146460	Tegument antigen	31.6746	-1.43543	0.502104	-2.85882	0.00425222	0.0197468
Smp_179320	argonaute 2-1	2038.26	-0.0823375	0.17738	-0.464186	0.642515	0.807759
Smp_102690	Protein argonaute-3	7846.97	-0.157483	0.166613	-0.945199	0.344557	0.557937
Smp_315830	Muscarinic acetylcholine receptor M5	183.594	0.610502	0.220978	2.76273	0.00573202	0.0252531
Smp_094320	Glucose-6-phosphate isomerase	834.617	-0.0266369	0.21322	-0.124926	0.900582	0.950013
Smp_173840	26S proteasome subunit ATPase 4	3.77651	-0.0892851	1.11262	-0.0802474	0.93604	0.968135
Smp_337200	Putative homeodomain transcription factor 2	3627.32	0.0234372	0.177154	0.132298	0.894748	0.947638
Smp_332450	Equilibrative nucleoside transporter 3	771.933	0.0457837	0.217014	0.210971	0.83291	0.917259
Smp_194430	Patronin	77.787	-0.769439	0.435073	-1.76853	0.0769727	0.194505
Smp_121420	Glycylpeptide N-tetradecanoyltransferase 1	9149.63	-0.48248	0.156294	-3.087	0.00202188	0.0106377
Smp_121430	Proteasome subunit beta type-3	7404.01	0.253512	0.131199	1.93227	0.0533265	0.147173
Smp_341860	Selenocysteine insertion sequence-binding protein 2-like	2341.2	-0.286883	0.159814	-1.79511	0.0726365	0.186551
Smp_121460	Hypothetical protein	823.397	0.15419	0.170873	0.902368	0.366861	0.579858
Smp_127310	Type 2 dopamine receptor	546.627	0.242866	0.223258	1.08783	0.276671	0.486808
Smp_009760	14-3-3 protein homolog 1	96002.7	0.0276444	0.139527	0.198129	0.842944	0.922334
Smp_301610	Homeotic protein female sterile	3.56466	-0.0694335	1.00719	-0.0689378	0.945039	0.973426
Smp_301620	14-3-3 protein homolog 1	45720.9	-0.141421	0.138884	-1.01826	0.308553	0.520997
Smp_337140	NADH dehydrogenase [ubiquinone] iron-sulfur protein 2, mitochondrial	7629.4	-0.365631	0.1319	-2.77204	0.00557066	0.0247096
Smp_009800	Serine/threonine-protein kinase Nek10	154.25	0.141397	0.243045	0.581774	0.560719	0.744685
Smp_127360	Elongation factor P	126.303	0.285465	0.190343	1.49974	0.133681	0.292289
Smp_319200	Eukaryotic translation initiation factor 3 subunit I	0.165349	-1.02359	4.40746	-0.23224	0.816351	NA
Smp_009810	Beta-1,3-galactosyl-O-glycosyl-glycoprotein beta-1,6-N-acetylglucosaminyltransferase	0.838266	-0.00826673	2.42288	-0.00341195	0.997278	0.998983
Smp_127370	Beta-1,3-galactosyl-O-glycosyl-glycoprotein beta-1,6-N-acetylglucosaminyltransferase 3	161.189	-0.0804129	0.415392	-0.193583	0.846502	0.924246
Smp_009830	Translocon-associated protein subunit beta	4028.03	-0.186422	0.105827	-1.76158	0.0781406	0.196637
Smp_127380	Trafficking kinesin-binding protein 1	3469.78	0.320729	0.140992	2.2748	0.0229179	0.0771058
Smp_315790	5'-AMP-activated protein kinase subunit gamma-2	725.294	-0.618186	0.24231	-2.55122	0.0107346	0.0417371
Smp_127430	Hypothetical protein	1187.97	-0.0278801	0.142057	-0.19626	0.844407	0.922811
Smp_127440	Centrosome-associated protein 350	6064.97	0.079844	0.2236	0.357084	0.721029	0.85721
Smp_133340	Probable plasma membrane ATPase	191.873	-1.25585	0.227405	-5.52253	3.34152e-08	6.83471e-07
Smp_010280	Monoacylglycerol lipase ABHD12	2476.35	0.173235	0.157527	1.09972	0.271456	0.479672
Smp_248120	Merozoite surface protein 1	994.783	0.269958	0.225612	1.19656	0.231479	0.429897
Smp_005880	phosphoenolpyruvate carboxykinase	3425.42	-1.24901	0.218105	-5.72667	1.02422e-08	2.34822e-07
Smp_010250	Triple functional domain protein	2835.3	-0.502691	0.167072	-3.00883	0.00262253	0.0131972
Smp_127600	Cyclin-Y-like protein 1	2053.83	-0.305093	0.137743	-2.21494	0.0267639	0.0868777
Smp_340530	Transmembrane protein 26	157.037	-1.24706	0.292634	-4.26151	2.03046e-05	0.000206957
Smp_015480	Protein asteroid homolog 1	6978.51	-1.24536	0.189331	-6.57769	4.77825e-11	1.76795e-09
Smp_319210	DIS3-like exonuclease 2	1393.23	-0.155749	0.117187	-1.32906	0.183829	0.366691
Smp_127580	DIS3-like exonuclease 2	1375.11	-0.209711	0.152733	-1.37306	0.169734	0.344926
Smp_346820	Sodium channel and clathrin linker 1	0.681738	-0.135263	3.32764	-0.0406482	0.967576	0.985771
Smp_125740	E3 ubiquitin-protein ligase MARCH2	1796.26	-1.23923	0.247551	-5.00595	5.5587e-07	8.46076e-06
Smp_335570	Sodium channel and clathrin linker 1	280.269	-0.351061	0.201335	-1.74366	0.0812178	0.202035
Smp_000080	BET1-like protein	0	NA	NA	NA	NA	NA
Smp_319230	BET1-like protein	2698.1	0.254057	0.104916	2.42152	0.0154558	0.0560472
Smp_000075	Homeobox protein Nkx-2.3	0	NA	NA	NA	NA	NA
Smp_000070	1-acyl-sn-glycerol-3-phosphate o-acyltransferase	3719.85	0.145263	0.113251	1.28266	0.199611	0.388135
Smp_000050	Transient receptor potential cation channel subfamily M member 2	979.996	0.510988	0.207858	2.45836	0.0139574	0.0516214
Smp_000040	Kinesin light chain	10195	-0.0627088	0.126227	-0.496796	0.619333	0.790849
Smp_000030	26S proteasome non-ATPase regulatory subunit 2	21324.7	0.278473	0.162695	1.71162	0.086966	0.212386
Smp_000020	Protein O-GlcNAcase	3570.82	-0.0994077	0.172531	-0.576174	0.564498	0.748115
Smp_247850	Leishmanolysin-like peptidase	2054.37	-1.23841	0.333319	-3.7154	0.000202879	0.0015099
Smp_019100	EH domain-containing protein 1	5880.83	0.222172	0.162812	1.36459	0.172382	0.348593
Smp_132620	Mitofusin-2	2044.51	-0.325699	0.108813	-2.9932	0.00276066	0.0137234
Smp_301660	Hypothetical protein	271.219	-0.0270006	0.186123	-0.145068	0.884657	0.942646
Smp_019130	Polyribonucleotide 5'-hydroxyl-kinase Clp1	1016.82	-0.152669	0.153854	-0.992301	0.321051	0.534597
Smp_132640	CDP-diacylglycerol--inositol 3-phosphatidyltransferase	1678.22	0.260489	0.0995701	2.61614	0.00889297	0.035991
Smp_089220	Regulator of microtubule dynamics protein 1	4015.54	-1.23186	0.320547	-3.84299	0.000121544	0.000979021
Smp_132660	Putative protein tag-52	10.6385	-0.742289	0.899437	-0.825282	0.409212	0.61902
Smp_187190	Innexin unc-9	156.75	-1.22474	0.226007	-5.41903	5.99242e-08	1.17803e-06
Smp_019170	Lysine-specific demethylase 5D	4094.09	-0.163837	0.160907	-1.01821	0.30858	0.520997
Smp_132690	RuvB-like 2	9796.72	0.00936573	0.127714	0.0733339	0.94154	0.971382
Smp_019190	Pre-mRNA-splicing factor SLU7	3733.19	0.295344	0.138125	2.13824	0.0324975	0.100473
Smp_132700	Nephrin	1609.76	-0.535131	0.220404	-2.42796	0.0151842	0.0552448
Smp_300080	venom allergen-like (VAL) 7 protein	508.748	-1.22371	0.385342	-3.17566	0.00149499	0.00829034
Smp_019260	M-phase phosphoprotein 8	5793.64	-0.145357	0.100343	-1.44859	0.147451	0.313355
Smp_019280	cAMP-dependent protein kinase type II regulatory subunit	1515.87	-0.516343	0.188743	-2.73569	0.00622504	0.0270326
Smp_319250	Hypothetical protein	4.0079	-0.58745	1.17583	-0.499606	0.617353	0.789427
Smp_132730	Probable G-protein coupled receptor B0563.6	118.784	-0.68049	0.538794	-1.26299	0.206594	0.397131
Smp_319260	Dynein 8 kDa light chain, flagellar outer arm	6.88343	1.52757	0.911932	1.67509	0.0939163	0.225251
Smp_319270	Dynein light chain 2, cytoplasmic	194.973	-0.164762	0.523068	-0.314992	0.752768	0.873941
Smp_019310	Probable dynein light chain	2039.19	0.509319	0.488344	1.04295	0.296971	0.509237
Smp_160180	Protein shifted	381.155	-1.22314	0.194902	-6.27563	3.4821e-10	1.03576e-08
Smp_019340	Tetraspanin-3	7496.62	-0.223438	0.131705	-1.6965	0.0897921	0.217848
Smp_019350	Ly-6/neurotoxin-like protein 1	17290	0.239648	0.173985	1.37741	0.168386	0.343139
Smp_132750	Guanine nucleotide-binding protein G(q) subunit alpha	57.8447	-0.896775	0.459785	-1.95042	0.0511259	0.142775
Smp_019380	Translation initiation factor eIF-2B subunit epsilon	2581.19	0.140217	0.118333	1.18494	0.236042	0.436235
Smp_301670	E3 ubiquitin-protein ligase RNF19B	2613.92	0.28443	0.199395	1.42647	0.153734	0.322565
Smp_331670	Putative SERF-like protein	6046.57	-0.0849292	0.1318	-0.64438	0.519329	0.713865
Smp_019430	Zinc finger matrin-type protein 4	7144.72	0.134607	0.0871931	1.54378	0.122642	0.273936
Smp_019440	Protein translation factor SUI1 homolog	6044.13	-0.133284	0.118707	-1.1228	0.261522	0.467014
Smp_158160	Protein lin-28	240.23	-1.20054	0.227678	-5.273	1.34209e-07	2.39994e-06
Smp_132790	Hypothetical protein	0.261861	1.88313	4.36121	0.431791	0.665894	NA
Smp_019460	Hypothetical protein	0.238422	-0.0618033	4.40746	-0.0140224	0.988812	NA
Smp_132800	Hypothetical protein	1.06406	0.0249006	2.50257	0.00995001	0.992061	0.997091
Smp_132810	Transcription factor HES-2	20.9135	0.968175	0.513496	1.88546	0.0593683	0.159778
Smp_019490	Protein RER1	3247.11	0.0748967	0.151085	0.495726	0.620088	0.791166
Smp_319280	#N/A	0.967058	2.09467	2.44027	0.858377	0.390685	0.603225
Smp_150020	Protein Fe65 homolog	210.329	-1.19873	0.359098	-3.33818	0.0008433	0.00514626
Smp_332470	E3 ubiquitin-protein ligase TRIM9	636.229	-0.420678	0.19457	-2.16209	0.0306113	0.0962099
Smp_319290	Potassium channel toxin alpha-KTx 23.3	0.250118	-0.0618033	4.40746	-0.0140224	0.988812	NA
Smp_319300	Vacuolar protein sorting-associated protein 27	0	NA	NA	NA	NA	NA
Smp_212780	Tubulin polymerization-promoting protein (TPPP), putative	1259.36	-1.19811	0.190101	-6.30251	2.92855e-10	8.94486e-09
Smp_028490	1-acyl-sn-glycerol-3-phosphate acyltransferase epsilon	992.658	-1.19517	0.203186	-5.88217	4.04931e-09	1.0353e-07
Smp_175710	Homeobox protein unc-4 homolog	2.40744	0.978544	1.28337	0.762481	0.445773	0.654095
Smp_097460	Soluble guanylate cyclase 88E	0.172944	0.899984	4.40746	0.204195	0.838201	NA
Smp_124470	Soluble guanylate cyclase 88E	30.379	0.727668	0.656866	1.10779	0.267954	0.474959
Smp_213990	Aminopeptidase M1	329.682	-0.249486	0.286015	-0.872285	0.383053	0.595381
Smp_213980	RNA-binding protein Nova-1	626.679	-0.183322	0.155466	-1.17918	0.238327	0.439005
Smp_175680	Survival motor neuron protein	1529.4	-0.141137	0.152608	-0.924833	0.355053	0.568318
Smp_180170	Ubiquitin-conjugating enzyme E2 S-B	3524.24	0.160879	0.154694	1.03998	0.29835	0.510352
Smp_180160	Rho GTPase-activating protein 27	2907.12	-0.123866	0.0962485	-1.28694	0.198114	0.386212
Smp_180150	Rho GTPase-activating protein 21	958.392	0.0936261	0.162251	0.577045	0.563909	0.747662
Smp_332480	Tumor necrosis factor receptor superfamily member 16	2630.24	0.120795	0.251216	0.480844	0.630628	0.798661
Smp_168080	Zinc finger protein 580	4420.35	-0.397168	0.210587	-1.886	0.0592947	0.159675
Smp_178420	G-protein coupled receptor GRL101	3.9233	-4.63148	1.627	-2.84664	0.00441828	0.0203827
Smp_319310	Monocarboxylate transporter 3	1.7247	-0.319136	1.60745	-0.198535	0.842626	0.922268
Smp_201060	dynein light chain	22625.8	-1.18598	0.195774	-6.0579	1.37909e-09	3.7695e-08
Smp_137310	Alpha-2B adrenergic receptor (Fragment)	6.82392	-0.680275	0.96039	-0.708332	0.478739	0.681389
Smp_027940	D(4) dopamine receptor	0.59307	-2.00682	3.467	-0.578835	0.5627	0.746494
Smp_137320	G-protein coupled receptor 1	21.544	-0.863843	0.810189	-1.06622	0.286323	0.497919
Smp_137330	Serine dehydratase-like	5585.33	-0.177788	0.251529	-0.706831	0.479671	0.682264
Smp_027970	Probable pre-mRNA-splicing factor ATP-dependent RNA helicase mog-4	1277.93	-0.0223044	0.137688	-0.161992	0.871312	0.937517
Smp_027990	Homeobox protein DTH-2	6.05455	0.739711	0.984431	0.751409	0.452406	0.658763
Smp_137360	Myosin tail region-interacting protein MTI1	1.72869	-3.24088	2.00194	-1.61887	0.105475	0.245025
Smp_118040	neuropeptide receptor	77.4957	-0.836037	0.397572	-2.10286	0.0354783	0.107462
Smp_317370	Hypothetical protein	897.006	0.157024	0.3202	0.490395	0.623855	0.793451
Smp_144130	Limbic system-associated membrane protein	661.809	-1.18541	0.212032	-5.59073	2.26115e-08	4.84258e-07
Smp_028030	SLIT-ROBO Rho GTPase-activating protein 3	3668.87	0.420881	0.146795	2.86713	0.00414218	0.0193146
Smp_028050	Putative glycosyltransferase HOC1	163.932	0.339716	0.28673	1.18479	0.236099	0.436252
Smp_028060	Uncharacterized protein ZK546.14	3584.87	-0.00041809	0.170064	-0.00245842	0.998038	0.998983
Smp_028070	Protein bicaudal D homolog 1	4687.18	-0.0613804	0.151887	-0.404119	0.686125	0.834712
Smp_028080	serine palmitoyltransferase 1	3880.62	0.109005	0.160732	0.678174	0.497661	0.698168
Smp_137390	Histone RNA hairpin-binding protein	238.58	0.193155	0.253841	0.760929	0.4467	0.654939
Smp_137400	Uncharacterized protein MJ0664	0	NA	NA	NA	NA	NA
Smp_028100	Ubiquitin-conjugating enzyme E2 G1	16318.7	-0.222837	0.13887	-1.60465	0.108572	0.250253
Smp_137410	Calpain-9	2821.59	-0.302137	0.14727	-2.05159	0.0402094	0.118136
Smp_028120	Dynamin-like 120 kDa protein, mitochondrial	3123.61	-0.241722	0.0973173	-2.48385	0.0129969	0.0488029
Smp_028130	Protein FAM78A	1.85083	0.384169	1.80214	0.213174	0.831192	0.916693
Smp_028140	F-BAR domain only protein 2	1199.39	0.34854	0.206812	1.6853	0.0919314	0.221776
Smp_334190	25 kDa integral membrane protein	1058.01	-1.18473	0.276809	-4.27994	1.86947e-05	0.000192053
Smp_005960	Hypothetical protein	360.7	-1.18095	0.250177	-4.72044	2.3534e-06	3.08211e-05
Smp_305400	MAGUK p55 subfamily member 7	1433.32	-1.17743	0.169198	-6.95886	3.43034e-12	1.55338e-10
Smp_342080	Protein stoned-B	1715.37	0.0487687	0.215115	0.22671	0.820649	0.91133
Smp_005230	Calumenin-B	11515.9	0.00936612	0.101021	0.0927144	0.92613	0.964
Smp_124890	Mitochondrial fission 1 protein	0	NA	NA	NA	NA	NA
Smp_173360	Mitochondrial fission 1 protein	0	NA	NA	NA	NA	NA
Smp_093440	40S ribosomal protein S5a	20030.2	-0.249304	0.127841	-1.95011	0.0511626	0.142803
Smp_005210	histone deacetylase	6620.29	-0.020821	0.116574	-0.178608	0.858246	0.930618
Smp_343740	Collagen alpha-2(I) chain	48250.2	-1.1753	0.247033	-4.75768	1.95835e-06	2.59838e-05
Smp_319320	Acylphosphatase-2	966.899	0.382755	0.16793	2.27925	0.0226522	0.0763347
Smp_124870	Unconventional myosin-X	15.2423	0.325404	0.742493	0.438258	0.661199	0.819476
Smp_058990	Meiotic nuclear division protein 1 homolog	864.557	-1.17441	0.153508	-7.65052	2.00168e-14	1.32988e-12
Smp_135560	Collagen alpha-2(I) chain	72656.7	-1.17336	0.264562	-4.43509	9.20332e-06	0.000103357
Smp_005140	Hemicentin-1	6.64556	-0.630515	0.875594	-0.720099	0.471464	0.675058
Smp_124860	Leucine carboxyl methyltransferase 1	1601.17	-0.257497	0.0967777	-2.6607	0.00779775	0.0324672
Smp_337760	Hypothetical protein	4990.16	0.220179	0.201468	1.09287	0.274449	0.484116
Smp_124850	Tyrosine-protein kinase Btk29A	1646.48	-0.0751422	0.155857	-0.482123	0.629719	0.797842
Smp_319330	Probable 28S rRNA (cytosine(4447)-C(5))-methyltransferase	0.321407	-0.0618033	4.40746	-0.0140224	0.988812	NA
Smp_043350	UDP-N-acetylhexosamine pyrophosphorylase-like protein 1	1681	-1.17084	0.212668	-5.50549	3.68149e-08	7.46301e-07
Smp_175090	Long-chain-fatty-acid--CoA ligase 5	19276.7	-1.16937	0.210703	-5.54986	2.85903e-08	5.94131e-07
Smp_005070	Chaperone protein DnaJ	1734.39	-0.403334	0.291185	-1.38514	0.166008	0.339476
Smp_340120	Malectin-B	2120.93	0.146109	0.139281	1.04902	0.294168	0.506163
Smp_004940	60S ribosomal protein L35	10091.8	-0.312308	0.187884	-1.66223	0.0964658	0.229791
Smp_124820	Exportin-1	11459.8	-0.246054	0.161091	-1.52742	0.126657	0.280426
Smp_213790	Cysteine protease ATG4D	0.583023	1.88049	3.90446	0.481627	0.630071	0.798178
Smp_004980	39S ribosomal protein L20, mitochondrial	0.83155	-1.0348	2.80219	-0.369284	0.711916	0.851716
Smp_005000	NECAP-like protein CG9132	4235.28	-0.0606552	0.142471	-0.425739	0.670298	0.824141
Smp_004990	T-complex protein 1 subunit zeta	15642.2	-0.0306257	0.189768	-0.161385	0.87179	0.937615
Smp_127220	Putative cysteine ligase BshC	63.2289	0.0715521	0.46613	0.153502	0.878002	0.940407
Smp_009600	serine:threonine protein kinase PLK1	387.588	0.0363941	0.212961	0.170895	0.864306	0.933647
Smp_315890	Lysine-specific demethylase 7A	1220.82	-0.0260443	0.196711	-0.132399	0.894669	0.947638
Smp_127240	Homeobox protein six1a	92.7865	-0.392268	0.440768	-0.889967	0.373484	0.586314
Smp_009630	Homeobox protein SIX6	9.77227	0.32684	0.68174	0.479421	0.631639	0.799274
Smp_204580	Acetyl-coenzyme A carboxylase carboxyl transferase subunit beta, chloroplastic	2.86838	0.36542	1.21386	0.301039	0.763385	0.879809
Smp_003440	Stomatin-2	1543.83	-1.16913	0.188547	-6.20075	5.6196e-10	1.62897e-08
Smp_032260	ribosomal protein L15	17798.5	-0.187156	0.161963	-1.15555	0.247864	0.449952
Smp_032250	Beta-lactamase domain-containing protein 2	2848.32	0.0875908	0.140171	0.624887	0.532045	0.722572
Smp_032240	Mitotic-spindle organizing protein 2B	3806.07	-0.0388589	0.0871237	-0.44602	0.655583	0.81663
Smp_247330	roundabout 2	147.211	-1.16882	0.340655	-3.43111	0.000601109	0.0038449
Smp_032230	Mitochondrial fission 1 protein	3347.04	-0.313017	0.133567	-2.34351	0.0191031	0.0663903
Smp_015670	Transcription factor 15	843.839	-1.16568	0.20242	-5.75872	8.47538e-09	1.99612e-07
Smp_213160	TP53-regulating kinase	707.68	-0.392752	0.192867	-2.03639	0.0417112	0.12135
Smp_319380	#N/A	0.520218	-2.01356	4.36072	-0.461749	0.644261	0.808836
Smp_139620	MAGUK p55 subfamily member 4	834.556	0.342767	0.157646	2.17428	0.0296843	0.0941417
Smp_319390	Protein Lines homolog 1	300.143	-0.219045	0.328723	-0.666351	0.505187	0.703979
Smp_032180	ADP-ribosylation factor 1	21912.1	-0.19055	0.156593	-1.21685	0.223661	0.419756
Smp_309610	Protein Lines homolog 1	2087.54	-0.0668654	0.196452	-0.340366	0.733581	0.863115
Smp_139600	Zinc finger protein Gfi-1b	2151.45	-0.149148	0.16463	-0.905958	0.364958	0.578015
Smp_032150	Charged multivesicular body protein 3	4009.1	0.412531	0.134841	3.05939	0.0022179	0.0114701
Smp_139590	Ubiquinone biosynthesis protein COQ4, mitochondrial	0	NA	NA	NA	NA	NA
Smp_139580	UPF0317 protein Jann_2570	0.34263	0.794094	4.37157	0.18165	0.855858	NA
Smp_032120	UPF0317 protein Jann_2570	1526.06	-0.224612	0.281613	-0.797589	0.425109	0.634838
Smp_212830	Octanoyl-[GcvH]:protein N-octanoyltransferase	1672.67	0.431631	0.150417	2.86957	0.0041103	0.0192053
Smp_316850	Cysteinyl leukotriene receptor 1	0.419927	-0.0618035	3.7506	-0.0164783	0.986853	NA
Smp_311170	PDZ and LIM domain protein 7	5256.73	-1.16491	0.228807	-5.09124	3.55738e-07	5.74101e-06
Smp_139530	cellular tumor antigen P53, putative	852.884	-0.319467	0.196685	-1.62426	0.104321	0.24297
Smp_342040	Protein turtle homolog A	302.966	-1.16248	0.344868	-3.37078	0.000749549	0.00464713
Smp_139520	Epidermal growth factor receptor kinase substrate 8-like protein 1	4549.56	0.504516	0.162699	3.10091	0.00192925	0.0102331
Smp_343320	Tuftelin-interacting protein 11	2983.73	0.105698	0.209661	0.504139	0.614164	0.787341
Smp_032000	Caspase-2	621.388	-0.423681	0.177931	-2.38115	0.0172588	0.0612436
Smp_266940	UDP-N-acetylmuramate--L-alanine ligase	112.81	-0.626445	0.486855	-1.28672	0.198192	0.386212
Smp_139500	Dihydroorotase	4334.82	-0.277773	0.153314	-1.81179	0.0700182	0.181543
Smp_031990	Glutamyl-tRNA(Gln) amidotransferase subunit A, mitochondrial	775.996	-0.432474	0.191792	-2.25491	0.0241388	0.0800114
Smp_139480	Ephrin type-A receptor 5	144.691	0.0493674	0.266085	0.185533	0.852811	0.927981
Smp_031950	Programmed cell death protein 10	6475.36	-0.116338	0.0963363	-1.20762	0.227193	0.424088
Smp_301780	Dual specificity mitogen-activated protein kinase kinase 7	1460.97	-0.0640088	0.218216	-0.293328	0.769271	0.882327
Smp_139470	Suppressor of lethality of KEX2 GAS1 double null mutant protein 1	1311.53	0.14687	0.156333	0.939469	0.34749	0.56079
Smp_031920	Luc7-like protein 3	6862.7	-0.115228	0.200295	-0.575292	0.565094	0.748469
Smp_094890	Protein FAM13A	584.275	-0.406452	0.210873	-1.92748	0.0539204	0.148228
Smp_243790	MEG-31 protein	1062.03	0.295777	0.537097	0.550697	0.581842	0.762057
Smp_205000	GTPase Era	0	NA	NA	NA	NA	NA
Smp_332490	Carbonic anhydrase-related protein 10	92.7835	-0.505446	0.262285	-1.92708	0.053969	0.148317
Smp_322330	Probable guanosine-3',5'-bis(diphosphate) 3'-pyrophosphohydrolase	135.186	-1.15745	0.350004	-3.30698	0.000943089	0.00566975
Smp_105100	Ribonuclease kappa-B	4802.36	-0.176983	0.126894	-1.39473	0.163098	0.335106
Smp_105090	Nuclear hormone receptor family member nhr-41	2594.37	-0.326593	0.178334	-1.83136	0.0670474	0.175427
Smp_347990	Endonuclease G, mitochondrial	2635.98	-0.00940683	0.154194	-0.0610064	0.951354	0.977008
Smp_315760	Collagen alpha-1(II) chain	89.8183	0.106704	0.352749	0.302493	0.762276	0.879346
Smp_105040	Nocturnin	2025.15	-0.223376	0.254402	-0.878044	0.37992	0.592535
Smp_301790	Bifunctional purine biosynthesis protein PurH	0.167439	0.899984	4.40746	0.204195	0.838201	NA
Smp_246380	C-type lectin lectoxin-Lei1	58.079	-1.15383	0.355517	-3.2455	0.00117244	0.00679714
Smp_197370	Collagen alpha-2(I) chain	52410.3	-1.15328	0.268917	-4.2886	1.79799e-05	0.000185338
Smp_180800	Protein LLP homolog	812.96	-0.561912	0.285577	-1.96764	0.04911	0.138133
Smp_176430	Pleckstrin homology domain-containing family G member 1	205.072	-1.14382	0.260734	-4.38693	1.14962e-05	0.000125616
Smp_092850	SprT-like domain-containing protein Spartan	2556.95	-0.321248	0.113353	-2.83406	0.0045961	0.0209693
Smp_301800	Protocadherin-11 X-linked	97.775	0.0208509	0.331454	0.0629073	0.94984	0.976225
Smp_343470	3-ketodihydrosphingosine reductase	6831.99	-0.188988	0.0809675	-2.33412	0.0195895	0.067796
Smp_141710	Kinetochore-associated protein 1	401.799	-0.0252844	0.209509	-0.120684	0.903941	0.951679
Smp_036270	Serine/arginine-rich splicing factor 4	33519.6	-0.154614	0.212414	-0.727889	0.466682	0.671677
Smp_025830	adp ribosyl cyclase	3890.64	-1.13733	0.28829	-3.94509	7.97707e-05	0.000679207
Smp_141690	Hypothetical protein	189.295	-0.417168	0.316718	-1.31716	0.187786	0.371894
Smp_136550	Tyrosine-protein kinase transmembrane receptor Ror2	2828.11	-1.13712	0.145978	-7.78964	6.72005e-15	4.89327e-13
Smp_343460	Hypothetical protein	6.12455	-0.0911592	0.838637	-0.108699	0.913441	0.957078
Smp_036220	Histone H2B.3	14529.7	-0.0315884	0.110634	-0.285521	0.775245	0.886578
Smp_141660	high voltage-activated calcium channel beta subunit 2	1664.47	-0.31227	0.171997	-1.81556	0.069438	0.180269
Smp_141650	Resistance to inhibitors of cholinesterase protein 3	2504.22	-0.246522	0.094978	-2.59557	0.00944329	0.0377649
Smp_036180	Aspartate--tRNA ligase	1839.78	0.0736541	0.183194	0.402056	0.687643	0.835303
Smp_201030	Dynein light chain 2, cytoplasmic	15782.7	-0.332106	0.237004	-1.40126	0.161135	0.332272
Smp_141640	Bifunctional protein FolD	0.159338	-0.0618033	4.40746	-0.0140224	0.988812	NA
Smp_319410	Dynein light chain LC6, flagellar outer arm	3.8819	0.467154	1.06319	0.439388	0.660381	0.819214
Smp_141630	Splicing factor 3B subunit 1	10483.8	0.0684737	0.202066	0.338868	0.734709	0.863361
Smp_319420	Potassium-transporting ATPase potassium-binding subunit	0	NA	NA	NA	NA	NA
Smp_319430	Potassium-transporting ATPase potassium-binding subunit	0	NA	NA	NA	NA	NA
Smp_319440	Potassium-transporting ATPase potassium-binding subunit	0	NA	NA	NA	NA	NA
Smp_319450	Potassium-transporting ATPase potassium-binding subunit	0	NA	NA	NA	NA	NA
Smp_319460	Potassium-transporting ATPase potassium-binding subunit	0	NA	NA	NA	NA	NA
Smp_168000	Monocarboxylate transporter 14	186.706	-0.0392721	0.24383	-0.161063	0.872043	0.937704
Smp_084600	Glucose-6-phosphate exchanger SLC37A2	2636.8	-0.00837165	0.134099	-0.0624288	0.950221	0.976396
Smp_084610	FAS-associated factor 2	3010.85	-0.0696739	0.107464	-0.648345	0.516762	0.712122
Smp_084620	Activated RNA polymerase II transcriptional coactivator p15	5024.81	0.0777315	0.116201	0.668939	0.503535	0.703226
Smp_196840	Collagen alpha-2(I) chain	31745.7	-1.13497	0.224351	-5.0589	4.21687e-07	6.67512e-06
Smp_037900	Serine beta-lactamase-like protein LACTB, mitochondrial	764.066	-0.383362	0.166133	-2.30756	0.0210235	0.0718141
Smp_121390	Genome polyprotein	433.263	-1.12515	0.340164	-3.30766	0.000940776	0.00565958
Smp_142650	Neurabin-1	8641.98	0.261615	0.123756	2.11397	0.0345182	0.105184
Smp_016780	Tubulin alpha-2/alpha-4 chain	17570.4	-1.12464	0.206668	-5.44178	5.2751e-08	1.04378e-06
Smp_343540	Talin-2	12138.5	-0.290076	0.15094	-1.9218	0.0546312	0.14964
Smp_241440	UDP-N-acetylmuramoylalanine--D-glutamate ligase	5.9017	-1.02201	1.43501	-0.712193	0.476345	0.679256
Smp_152630	MEG-12	946.851	-1.11283	0.165287	-6.73271	1.6653e-11	6.70689e-10
Smp_319470	#N/A	27.6557	-0.741656	0.622436	-1.19154	0.233443	0.432661
Smp_201000	Protein MMS22-like	0	NA	NA	NA	NA	NA
Smp_310870	Dual specificity tyrosine-phosphorylation-regulated kinase 1B	1817.93	0.0750415	0.188925	0.397204	0.691217	0.83743
Smp_005720	Aquaporin-3	5287.07	-1.1065	0.186205	-5.94237	2.80924e-09	7.3688e-08
Smp_037780	Lipase 1	7226.48	-0.415611	0.249182	-1.6679	0.0953355	0.227994
Smp_142560	Insulin gene enhancer protein ISL-2 (Fragment)	142.249	-0.0950913	0.336926	-0.282232	0.777766	0.887594
Smp_138750	2,3-bisphosphoglycerate-independent phosphoglycerate mutase	447.4	-1.09703	0.294019	-3.73114	0.000190613	0.00143385
Smp_326790	tRNA (guanine-N(1)-)-methyltransferase	169.609	-1.09215	0.229762	-4.75341	2.00015e-06	2.64613e-05
Smp_332500	Hypothetical protein	24.1229	0.142273	0.576128	0.246947	0.80495	0.90409
Smp_319480	Myb-like protein V	6.89876	-1.24198	1.12159	-1.10734	0.268148	0.47521
Smp_154690	39S ribosomal protein L16, mitochondrial	4484.32	-0.217647	0.127545	-1.70643	0.0879277	0.214046
Smp_335300	Mitochondrial import inner membrane translocase subunit Tim8	1121.4	-1.08928	0.166489	-6.54264	6.04413e-11	2.1574e-09
Smp_180240	Spondin-1	4523.96	-1.08652	0.211982	-5.12554	2.96691e-07	4.87451e-06
Smp_123830	Collagen alpha-1(XXIV) chain	20112.9	-1.08318	0.235249	-4.60437	4.13713e-06	5.11633e-05
Smp_062020	Sterile alpha motif domain-containing protein 15	289.72	-1.08262	0.21983	-4.92481	8.44445e-07	1.22391e-05
Smp_176940	High affinity cationic amino acid transporter 1	1351.51	-1.07807	0.254361	-4.23833	2.25188e-05	0.000225983
Smp_344200	Mitochondrial Rho GTPase 1-A	1935.53	-1.07664	0.138549	-7.77085	7.79602e-15	5.6317e-13
Smp_060560	T-complex-associated testis-expressed protein 1	0	NA	NA	NA	NA	NA
Smp_267180	Prestin	170.387	-1.07651	0.219258	-4.90978	9.1177e-07	1.30281e-05
Smp_319490	Uncharacterized protein YhjR	0.0866417	0.899984	4.40746	0.204195	0.838201	NA
Smp_154650	CTD small phosphatase-like protein	2405.23	0.0909522	0.18598	0.489042	0.624812	0.793946
Smp_154640	SWI/SNF-related matrix-associated actin-dependent regulator of chromatin subfamily E member 1	2763.89	0.15188	0.211668	0.71754	0.473041	0.67624
Smp_154620	GATOR complex protein WDR59	2420.89	0.327495	0.181705	1.80234	0.0714919	0.184444
Smp_169200	tegument-allergen-like protein (TAL11)	7504.18	-1.07249	0.233468	-4.59372	4.3542e-06	5.35566e-05
Smp_060480	Copine-8	2714.93	-0.0763356	0.125202	-0.609698	0.542062	0.72945
Smp_092780	snRNA-activating protein complex subunit 3	4207.22	-0.174299	0.120172	-1.45042	0.146942	0.312492
Smp_092770	Coatomer subunit gamma-2	15206.4	0.169604	0.125844	1.34773	0.177745	0.357533
Smp_319500	Serine palmitoyltransferase small subunit A	1730.26	-0.056661	0.211842	-0.267469	0.789108	0.894527
Smp_210810	ATPase asna1	3573.56	0.231729	0.108514	2.13547	0.0327228	0.101101
Smp_210820	Beta-adrenergic receptor kinase 1	1999.55	-0.0506409	0.163553	-0.30963	0.756842	0.875989
Smp_159020	Hypothetical protein	35.2976	-0.651695	0.434542	-1.49973	0.133685	0.292289
Smp_345500	Protein unc-45 homolog B	4521.17	-1.06464	0.310402	-3.42986	0.0006039	0.00386004
Smp_068070	Microtubule-associated protein ssm4	5086.9	0.194192	0.102888	1.8874	0.0591062	0.159214
Smp_006730	DNA damage-regulated autophagy modulator protein 1	7296.11	-1.06071	0.264427	-4.01135	6.03736e-05	0.000531451
Smp_333670	Glutamate receptor ionotropic, delta-1	125.363	-1.05336	0.275626	-3.82169	0.000132541	0.00105361
Smp_068110	Double-strand break repair protein MRE11	4811.86	-0.241251	0.157829	-1.52856	0.126375	0.280006
Smp_007290	Carbohydrate deacetylase	339.069	-1.05301	0.199195	-5.28632	1.24803e-07	2.24497e-06
Smp_319520	Stearoyl-[acyl-carrier-protein] 9-desaturase, chloroplastic	8.65802	-0.674778	0.849074	-0.794722	0.426775	0.636179
Smp_159050	Semaphorin-5A	2021.36	-0.00246663	0.233268	-0.0105742	0.991563	0.997091
Smp_057060	4-hydroxybutyrate coenzyme A transferase	2707.69	-1.05119	0.131608	-7.98727	1.37959e-15	1.13126e-13
Smp_159070	DNA translocase FtsK	5867.45	-0.127845	0.145962	-0.875879	0.381096	0.593771
Smp_158450	Kelch-like protein 12	6488.45	-0.251543	0.163308	-1.5403	0.123488	0.275097
Smp_067140	Ras-related protein rab7	11458.5	0.0117883	0.138182	0.0853097	0.932015	0.966533
Smp_158460	Breast cancer anti-estrogen resistance protein 1	292.026	0.341888	0.313886	1.08921	0.276062	0.485925
Smp_158470	Hypothetical protein	0	NA	NA	NA	NA	NA
Smp_246330	Ectonucleoside triphosphate diphosphohydrolase 7	2472.19	-1.05057	0.24044	-4.36937	1.24603e-05	0.000134536
Smp_158490	Protein odd-skipped-related 2	45.0466	1.23872	0.55404	2.2358	0.0253649	0.0832269
Smp_308260	DNA ligase	2204.84	-1.04805	0.224145	-4.67579	2.92828e-06	3.7806e-05
Smp_212850	Probable U6 snRNA-associated Sm-like protein LSm2	940.519	0.0825328	0.265096	0.311331	0.755549	0.875494
Smp_097620	Vacuolar protein-sorting-associated protein 25	1483.87	-1.04318	0.153787	-6.78327	1.17488e-11	4.86079e-10
Smp_344950	2-acylglycerol O-acyltransferase 2-A	1377.2	-0.507037	0.205036	-2.47292	0.0134016	0.0500949
Smp_158520	2-acylglycerol O-acyltransferase 2-A	402.305	-0.339145	0.267214	-1.26919	0.204374	0.39428
Smp_319540	Cytadherence high molecular weight protein 1	189.572	-0.80182	0.369257	-2.17144	0.029898	0.0945698
Smp_180140	Kappa-type opioid receptor	0.93153	-1.01055	2.40076	-0.42093	0.673806	0.826994
Smp_103830	Zinc finger HIT domain-containing protein 1	2759.52	-0.185317	0.143697	-1.28964	0.197176	0.385046
Smp_156540	Protein Wnt-7b	1493.46	-1.03455	0.222656	-4.64641	3.37754e-06	4.30566e-05
Smp_246990	Dr1-associated corepressor	1780.92	0.361431	0.152074	2.37668	0.0174694	0.0618477
Smp_337600	#N/A	736.554	0.0259948	0.225603	0.115223	0.908268	0.953744
Smp_083650	Putative cystathionine gamma-lyase 2	3014.55	-0.0313064	0.146903	-0.213109	0.831242	0.916693
Smp_083680	Uncharacterized protein CG1785	2809.98	0.266656	0.13389	1.9916	0.0464148	0.131569
Smp_340760	Tropomyosin-1	58080.2	-1.02985	0.198544	-5.18701	2.13694e-07	3.66298e-06
Smp_083710	Fanconi anemia group M protein	365.812	-0.0869492	0.192731	-0.451143	0.651886	0.815149
Smp_083720	Phosphate carrier protein, mitochondrial	10239.4	-0.332134	0.178816	-1.8574	0.063254	0.167902
Smp_153110	beta 1,4 galactosyltransferase 3	169.837	-1.02429	0.304668	-3.36199	0.000773833	0.00477521
Smp_319570	CCA-adding enzyme	0.715452	3.09613	3.62569	0.853941	0.393138	0.604418
Smp_319580	Hypothetical protein	2.19379	1.49588	1.44933	1.03212	0.302016	0.514882
Smp_161360	Syndecan	618.266	-1.02291	0.215711	-4.74205	2.11569e-06	2.78688e-05
Smp_345740	Cystic fibrosis transmembrane conductance regulator	352.088	-0.412591	0.212766	-1.93918	0.0524798	0.145498
Smp_083770	Anoctamin-7	1145.49	-0.824244	0.302911	-2.72108	0.00650699	0.0281496
Smp_083780	X-ray repair cross-complementing protein 5	2824.94	0.356776	0.188504	1.89267	0.0584018	0.157877
Smp_083790	Bromodomain-containing protein 7	1174.88	0.0954577	0.10855	0.879389	0.37919	0.591599
Smp_083800	Cell wall teichoic acid glycosylation protein GtcA	49.1339	0.80986	2.10331	0.385041	0.700207	0.843217
Smp_167620	Shikimate kinase	0	NA	NA	NA	NA	NA
Smp_301990	Neurexin-1	609.671	0.25121	0.229462	1.09478	0.273614	0.482977
Smp_180740	Zinc finger FYVE domain-containing protein 1	8956.73	-0.0346183	0.15878	-0.218027	0.827408	0.914994
Smp_085180	Cathepsin B-like cysteine proteinase	728.997	-1.02012	0.224393	-4.54615	5.46352e-06	6.57791e-05
Smp_319610	PDF receptor	25.38	-0.394621	0.462562	-0.853121	0.393592	0.604542
Smp_076400	Universal stress protein MJ0577	1990.93	-1.01917	0.183602	-5.55101	2.84026e-08	5.9158e-07
Smp_144590	Hypothetical protein	2409.96	-0.183263	0.2439	-0.751386	0.45242	0.658763
Smp_079010	cAMP-dependent protein kinase type II regulatory subunit	91.7619	-1.01887	0.299357	-3.40354	0.000665186	0.0041813
Smp_144570	Serine hydroxymethyltransferase, mitochondrial	1916.92	0.117721	0.157617	0.746882	0.455135	0.661032
Smp_144560	Nucleobindin-2	1259.6	-0.279495	0.111697	-2.50226	0.0123402	0.0469471
Smp_041060	Septin-5	4872.26	-0.0863828	0.076369	-1.13112	0.258003	0.462818
Smp_041050	G patch domain-containing protein 3	3906.64	-0.100285	0.119896	-0.836429	0.402914	0.613059
Smp_335640	LanC-like protein 1	1686.87	-1.01657	0.222138	-4.57627	4.73334e-06	5.78294e-05
Smp_144540	Fez family zinc finger protein 2	1.07325	1.41226	2.12207	0.665509	0.505725	0.704167
Smp_144520	Mediator of RNA polymerase II transcription subunit 1	834.316	0.102693	0.232931	0.440872	0.659305	0.818243
Smp_144510	Collagen alpha-3(VI) chain	49.9401	-0.0905626	0.362753	-0.249653	0.802856	0.903027
Smp_131050	cAMP-dependent protein kinase type II regulatory subunit	979.469	-1.01596	0.197614	-5.14111	2.73117e-07	4.53633e-06
Smp_144500	Serine/threonine-protein phosphatase BSL1	10.1283	-0.673999	1.00214	-0.672559	0.501228	0.701118
Smp_144490	Protein CHUP1, chloroplastic	2585.7	0.277746	0.155446	1.78677	0.0739744	0.189346
Smp_040970	V-type proton ATPase 116 kDa subunit a isoform 1	21677	-0.118751	0.127177	-0.933753	0.350432	0.564012
Smp_213900	Collagen alpha-1(IV) chain	9234.39	-1.01266	0.252789	-4.00596	6.17673e-05	0.000541103
Smp_067580	Calcium uniporter protein, mitochondrial	2241.47	-1.01165	0.156308	-6.47219	9.65914e-11	3.2562e-09
Smp_144470	Spermidine/putrescine import ATP-binding protein PotA	1143.82	-0.126615	0.138954	-0.911201	0.362189	0.575854
Smp_196510	Ubiquitin recognition factor in ER-associated degradation protein 1	10562.9	-0.199894	0.140295	-1.42482	0.15421	0.3233
Smp_141480	Tubulin glycylase 3D	19.2369	-0.42322	0.823302	-0.514052	0.607216	0.782068
Smp_126530	Protein C-ets-2 (Fragment)	310.598	0.32766	0.308788	1.06111	0.288638	0.500227
Smp_126540	Vegetative incompatibility protein HET-E-1	3567.96	-0.501624	0.182282	-2.75191	0.00592495	0.0259398
Smp_008120	Mediator of RNA polymerase II transcription subunit 6	2622.62	-0.275739	0.118915	-2.31878	0.0204068	0.0700652
Smp_126560	Homeobox protein aristaless	0.983662	1.26446	1.97272	0.640977	0.521538	0.715217
Smp_008140	Ribosome-recycling factor	797.792	-0.215567	0.237437	-0.907894	0.363934	0.577196
Smp_196230	BAG family molecular chaperone regulator 1	3890.46	-0.395984	0.162454	-2.43752	0.0147883	0.0542536
Smp_126580	Calcium-activated potassium channel slowpoke	3.03258	-0.864358	1.2483	-0.692427	0.488669	0.689164
Smp_302020	Calcium-activated potassium channel slowpoke	1.21723	-0.236967	2.01337	-0.117697	0.906308	0.953302
Smp_302030	DNA polymerase gamma	0.0881751	-0.0618033	4.40746	-0.0140224	0.988812	NA
Smp_302040	Speract receptor	5345.08	-0.051619	0.120711	-0.427626	0.668923	0.823815
Smp_018430	Mitochondrial inner membrane protease subunit 1	1297.87	-1.00808	0.14563	-6.9222	4.44671e-12	2.00366e-10
Smp_134640	Exosome complex exonuclease RRP44 homolog A	3568.74	-1.0076	0.156121	-6.45399	1.08946e-10	3.64569e-09
Smp_176570	Centrosome-associated protein CEP250	196.538	-1.00668	0.281523	-3.57585	0.000349088	0.00240838
Smp_008260	Glycogen synthase kinase-3 alpha	3757.81	0.153639	0.120855	1.27127	0.203634	0.393436
Smp_342240	Transcription factor tau subunit sfc6	1502.03	0.465289	0.173678	2.67903	0.00738349	0.0310701
Smp_008290	Trafficking protein particle complex subunit 9	911.331	0.131511	0.150194	0.875603	0.381246	0.59389
Smp_126640	Lachesin	130.711	0.0470305	0.251122	0.187282	0.85144	0.92701
Smp_008310	Succinate dehydrogenase cytochrome b560 subunit, mitochondrial	9098.93	-0.155774	0.110471	-1.41009	0.158514	0.329254
Smp_067010	RUN domain-containing protein 1	2980.12	-1.00561	0.112076	-8.97255	2.89722e-19	4.39508e-17
Smp_201130	Pseudouridine-5'-phosphate glycosidase	339.533	-1.00226	0.242378	-4.1351	3.54798e-05	0.000335168
Smp_340270	Hypothetical protein	663.904	-1.00183	0.229057	-4.3737	1.22156e-05	0.00013205
Smp_340180	FAD synthase	4.56162	0.0990105	1.04002	0.0952007	0.924155	0.963866
Smp_342250	FAD synthase	1260.33	-0.142553	0.113824	-1.25239	0.210427	0.401869
Smp_008400	Adenosine kinase 2	3.16631	-1.64402	1.5859	-1.03665	0.299901	0.512331
Smp_126670	Proteasome assembly chaperone 2	5356.4	0.330083	0.141098	2.3394	0.0193149	0.0670496
Smp_319640	Putative protein phosphatase 2C 22	0	NA	NA	NA	NA	NA
Smp_126680	Protein TolB	61.2715	0.61584	0.298722	2.06159	0.0392472	0.116172
Smp_126690	COP9 signalosome complex subunit 6	2156.46	0.30313	0.115521	2.62401	0.00869	0.0353741
Smp_247030	Protocadherin-1	755.656	-0.455082	0.197464	-2.30463	0.0211872	0.0722121
Smp_213850	Histone PARylation factor 1	1613.7	-0.269502	0.137782	-1.956	0.0504648	0.141185
Smp_213840	Nicastrin	0.161367	0.899984	4.40746	0.204195	0.838201	NA
Smp_083200	Ubiquitin carboxyl-terminal hydrolase isozyme L5	2591.65	0.133448	0.140704	0.948431	0.34291	0.556061
Smp_167240	Nicastrin	1308.79	-0.188964	0.158347	-1.19336	0.23273	0.431752
Smp_083180	rRNA-processing protein FCF1 homolog	3011.95	-0.0192684	0.12782	-0.150746	0.880176	0.941382
Smp_164590	Collagen alpha-2(I) chain	29929	-1.00099	0.2672	-3.7462	0.000179532	0.00136403
Smp_319660	Probable DNA helicase MCM9	16.9065	-0.913798	0.624016	-1.46438	0.143089	0.306735
Smp_343130	Chondroitin sulfate proteoglycan 4	253.355	-1.00029	0.304421	-3.28588	0.00101665	0.00602052
Smp_144720	MCM domain-containing protein 2	30.7438	0.132446	0.472269	0.280446	0.779136	0.888499
Smp_041320	Protein tesmin/TSO1-like CXC 2	0	NA	NA	NA	NA	NA
Smp_083150	G patch domain-containing protein 11	4794.27	-0.190582	0.142697	-1.33557	0.18169	0.363541
Smp_167230	Golgi resident protein GCP60	2377.94	-0.205322	0.121117	-1.69524	0.0900294	0.218286
Smp_083130	Galactosylgalactosylxylosylprotein 3-beta-glucuronosyltransferase sqv-8	4141.61	-0.0594939	0.105992	-0.561308	0.574588	0.75664
Smp_083120	Mitochondrial chaperone BCS1	1593.84	-0.250035	0.170301	-1.4682	0.142051	0.305156
Smp_167220	Translation initiation factor IF-2, mitochondrial	4619.65	-0.285717	0.162872	-1.75424	0.0793889	0.198953
Smp_200570	Ribosomal RNA small subunit methyltransferase H	196.546	0.38384	0.191448	2.00493	0.0449704	0.128596
Smp_345710	Sodium/hydrogen exchanger 9	2710.19	0.0598798	0.14353	0.417195	0.676536	0.828877
Smp_083080	Activator of 90 kDa heat shock protein ATPase homolog 1	16755.8	0.301586	0.123866	2.43477	0.0149014	0.0545365
Smp_167200	ATPase family AAA domain-containing protein 3-A	1758.98	0.424234	0.239556	1.77092	0.0765744	0.19402
Smp_167190	Latent-transforming growth factor beta-binding protein 4	465.975	-0.426274	0.213105	-2.0003	0.0454674	0.129647
Smp_083040	Alpha-adducin	13096.6	0.0877539	0.104008	0.843725	0.398823	0.608973
Smp_083030	Ubiquitin-conjugating enzyme E2 Z	6031.41	-0.220498	0.128739	-1.71275	0.0867578	0.212041
Smp_083020	Cytosolic Fe-S cluster assembly factor NARFL	2620.17	0.0161056	0.129992	0.123897	0.901397	0.950477
Smp_118220	Ubiquitin-conjugating enzyme E2 A	3131.77	0.215394	0.128709	1.6735	0.0942291	0.225822
Smp_152840	ATP-dependent RNA helicase DHX36	2143.02	-0.998999	0.224087	-4.45808	8.26988e-06	9.38559e-05
Smp_167160	Centrosome-associated protein 350	2691.78	0.550315	0.254184	2.16503	0.0303855	0.0956325
Smp_336360	Pre-mRNA-processing factor 19	15813.3	0.0206723	0.132407	0.156127	0.875933	0.93983
Smp_341670	Forkhead box protein A1	0	NA	NA	NA	NA	NA
Smp_176420	Hypothetical protein	1922.55	0.381036	0.142195	2.67968	0.00736923	0.0310244
Smp_098760	F-box-like/WD repeat-containing protein TBL1XR1-B	2145	-0.150767	0.210516	-0.716176	0.473882	0.676975
Smp_098740	Protein dpy-30 homolog	2385.89	-0.120617	0.193386	-0.623711	0.532818	0.723081
Smp_098550	Transcription intermediary factor 1-beta	935.743	-0.998225	0.235952	-4.23063	2.3304e-05	0.00023258
Smp_341660	Sulfhydryl oxidase 2	17234.8	-0.0521957	0.158761	-0.328769	0.74233	0.867836
Smp_337300	UDP-N-acetylmuramate--L-alanine ligase	11.7068	-0.555439	0.749992	-0.740593	0.45894	0.664642
Smp_176390	Protocadherin alpha-4	273.932	-0.113971	0.24953	-0.456744	0.647855	0.811334
Smp_194770	Taurocyamine kinase	16134.2	-0.99705	0.135733	-7.34565	2.04766e-13	1.13921e-11
Smp_337850	Exopolyphosphatase PRUNE1	2426.51	-0.230895	0.131723	-1.75288	0.0796218	0.199098
Smp_319670	Hypothetical protein	0	NA	NA	NA	NA	NA
Smp_332540	Aminopeptidase Ey	2541.59	0.0602714	0.169949	0.354643	0.722857	0.858408
Smp_247080	Aminopeptidase N	32.666	0.539047	0.713618	0.755371	0.450026	0.65722
Smp_247070	Transmembrane protease serine 9	20.266	-1.07272	1.08484	-0.988828	0.322747	0.536557
Smp_126360	Helicase domino	269.755	-0.996387	0.309782	-3.21642	0.00129802	0.0073749
Smp_332730	cAMP-dependent protein kinase type II regulatory subunit	1432.32	-0.995197	0.129515	-7.68404	1.54153e-14	1.04709e-12
Smp_319680	Dynein light chain	0	NA	NA	NA	NA	NA
Smp_174520	Probable dynein light chain	3.65084	-1.21949	1.43519	-0.849706	0.395488	0.605608
Smp_341600	Probable dynein light chain	5.92495	-2.76355	1.11787	-2.47215	0.0134302	0.0501328
Smp_344610	A.1.12/9 antigen	1158.22	-0.994232	0.288686	-3.44399	0.000573204	0.00368453
Smp_095480	Dynein light chain 1, cytoplasmic	0.243488	0.899984	4.40746	0.204195	0.838201	NA
Smp_095470	MOB kinase activator 3B	3106.35	-0.0665638	0.112189	-0.593318	0.552968	0.73821
Smp_319690	Origin recognition complex subunit 1	0.238376	-1.77078	4.3812	-0.404177	0.686083	NA
Smp_319700	Centromere protein C	0.330342	-0.0618033	4.40746	-0.0140224	0.988812	NA
Smp_071150	Formin-binding protein 1-like	6931.17	-0.254242	0.111472	-2.28078	0.0225617	0.0760579
Smp_071140	Protein hu-li tai shao	13836.2	-0.15605	0.147684	-1.05665	0.290673	0.502699
Smp_160780	Potassium voltage-gated channel protein Shal	272.703	0.00448196	0.189659	0.0236317	0.981146	0.992977
Smp_345230	Actin-related protein 2/3 complex subunit 4	4592.78	-0.0806304	0.204515	-0.394252	0.693395	0.839154
Smp_074150	annexin	4543.24	-0.993084	0.276086	-3.59701	0.000321893	0.00226245
Smp_302090	Choline transporter-like protein 2	4025.23	-0.177821	0.166177	-1.07007	0.284589	0.496236
Smp_038960	L-lactate dehydrogenase B chain	15330.4	-0.990876	0.120622	-8.21474	2.12624e-16	1.95485e-14
Smp_245310	2-isopropylmalate synthase	3107.52	-0.98777	0.23713	-4.16552	3.10645e-05	0.000297006
Smp_311200	FERM and PDZ domain-containing protein 2	122.213	-0.985859	0.313878	-3.1409	0.00168429	0.00914159
Smp_200610	UPF0691 protein C9orf116 homolog	750.366	0.14874	0.140619	1.05775	0.290168	0.502208
Smp_160710	Microphthalmia-associated transcription factor (Fragment)	2252.56	0.335225	0.20759	1.61484	0.106345	0.246423
Smp_143240	Trafficking protein particle complex subunit 11	1377.89	-0.0623838	0.130691	-0.477337	0.633122	0.800594
Smp_247050	Hypothetical protein	0	NA	NA	NA	NA	NA
Smp_337310	Variant surface antigen E	0.174839	-1.02359	4.40746	-0.23224	0.816351	NA
Smp_319720	Merozoite surface protein 1	2.79422	-0.670207	1.57465	-0.425621	0.670384	0.824141
Smp_165050	Cortactin-binding protein 2	25.6082	-0.452605	0.802492	-0.563999	0.572755	0.754772
Smp_165060	Cilia- and flagella-associated protein 74	406.879	0.639703	0.216411	2.95596	0.00311694	0.0152283
Smp_079640	Monocarboxylate transporter 9	496.461	-0.31434	0.146815	-2.14105	0.0322698	0.0999816
Smp_079650	Chromodomain-helicase-DNA-binding protein 5	8901.9	-0.0288592	0.193124	-0.149433	0.881212	0.942071
Smp_148250	Protein unc-79 homolog	910.399	-0.984071	0.258259	-3.8104	0.000138741	0.00109335
Smp_068280	Prolyl 4-hydroxylase subunit alpha-2	16439.6	-0.983324	0.171901	-5.72029	1.06341e-08	2.43196e-07
Smp_335590	Serine/threonine-protein phosphatase 2A 56 kDa regulatory subunit delta isoform	9.75121	1.21998	0.733166	1.66399	0.0961146	0.229315
Smp_345580	Cysteine--tRNA ligase	1810.12	-0.0299537	0.116473	-0.257173	0.797045	0.899753
Smp_079700	GA-binding protein subunit beta-1	3965.61	0.137616	0.149144	0.922707	0.35616	0.569531
Smp_341320	POC1 centriolar protein homolog B	477.307	0.191483	0.179983	1.06389	0.287377	0.499275
Smp_079600	Two pore calcium channel protein 2	2.15926	0.518894	1.71114	0.303245	0.761703	0.879267
Smp_165040	TBC1 domain family member 10A	63.8219	0.517305	0.320245	1.61534	0.106236	0.246234
Smp_165030	Synergin gamma	2028.56	0.0803272	0.11868	0.676839	0.498508	0.698817
Smp_213870	Probable monoterpene synthase MTS1, chloroplastic	437.23	0.250598	0.214928	1.16596	0.24363	0.445464
Smp_213860	Coiled-coil domain-containing protein 103	1147.7	0.156435	0.171816	0.910481	0.362569	0.576035
Smp_079560	DNA replication licensing factor mcm2	0.423658	-0.857721	4.29663	-0.199626	0.841773	0.921803
Smp_031770	Tropomyosin-2	46626.8	-0.983166	0.196414	-5.00559	5.5692e-07	8.46258e-06
Smp_151420	Phospholipase D1	4763.09	0.448885	0.177232	2.53276	0.0113168	0.0437764
Smp_054820	N-alpha-acetyltransferase 35, NatC auxiliary subunit	925.681	-0.275202	0.121466	-2.26568	0.0234712	0.0783694
Smp_169050	Solute carrier family 43 member 3	1285.71	-0.981751	0.217574	-4.51226	6.41399e-06	7.5622e-05
Smp_054800	Glycerophosphocholine phosphodiesterase GPCPD1	3834.39	0.0784499	0.101991	0.769181	0.441786	0.650347
Smp_054790	Cytoskeleton-associated protein 5	3896.98	-0.0807624	0.162757	-0.496214	0.619744	0.791151
Smp_340900	40S ribosomal protein S8	19179.8	-0.290418	0.11168	-2.60046	0.0093099	0.0373463
Smp_074590	Valine--tRNA ligase	1882.3	-0.980467	0.129653	-7.56226	3.96131e-14	2.4362e-12
Smp_054730	B-box type zinc finger protein ncl-1	566.509	-0.0865549	0.228594	-0.378641	0.704954	0.845945
Smp_151410	Serine/threonine-protein phosphatase with EF-hands 1	56.4584	0.00529544	0.345305	0.0153355	0.987764	0.99553
Smp_332550	Protein Wnt-4	335.877	-0.61942	0.236567	-2.61838	0.00883493	0.0358039
Smp_332560	TAF5-like RNA polymerase II p300/CBP-associated factor-associated factor 65 kDa subunit 5L	320.518	0.279269	1.24122	0.224996	0.821983	0.911511
Smp_151380	Anaphase-promoting complex subunit 1	2890.08	-0.0769617	0.292261	-0.263332	0.792295	0.896299
Smp_140290	U4/U6.U5 small nuclear ribonucleoprotein 27 kDa protein	2188.27	-0.974433	0.183209	-5.31869	1.04518e-07	1.90645e-06
Smp_054620	Putative D-threonate 4-phosphate dehydrogenase	173.035	0.301063	0.216647	1.38964	0.164637	0.337734
Smp_054610	WD repeat and HMG-box DNA-binding protein 1	187.102	0.0394856	0.249769	0.158089	0.874387	0.939221
Smp_054600	Pre-mRNA-splicing factor SPF27	2808.97	-0.233557	0.175406	-1.33152	0.183017	0.365552
Smp_151360	RNA polymerase-associated protein CTR9 homolog	70.4017	-0.209589	0.368575	-0.568648	0.569595	0.751697
Smp_344380	Dynein assembly factor 4, axonemal	178.751	0.0226595	0.240532	0.0942057	0.924946	0.964
Smp_151330	Signal recognition particle subunit SRP21	0	NA	NA	NA	NA	NA
Smp_302140	Nucleus accumbens-associated protein 2	52.1689	0.383789	0.452937	0.847334	0.396809	0.606916
Smp_088420	Cytosolic carboxypeptidase 1	3125.42	-0.131655	0.131319	-1.00256	0.316075	0.528824
Smp_170280	integrin alpha ps	2311.88	-0.627371	0.283668	-2.21164	0.0269917	0.0874533
Smp_170290	Disks large homolog 2	655.206	0.0537069	0.142627	0.376555	0.706505	0.846965
Smp_088460	General transcription factor IIF subunit 1	3984.63	0.442559	0.148471	2.98078	0.00287511	0.0142117
Smp_170300	Dehydrogenase/reductase SDR family member 12	1392.16	0.342969	0.160979	2.13052	0.0331286	0.102131
Smp_213880	Zinc finger protein 385A	3237.29	-0.0998225	0.130842	-0.762926	0.445507	0.653957
Smp_327480	Spectrin alpha chain	39364.6	0.185642	0.194729	0.953336	0.34042	0.553457
Smp_170320	Speedy protein A	65.8678	-0.196621	0.333369	-0.589799	0.555326	0.740126
Smp_140860	Innexin unc-9	827.47	-0.974097	0.217909	-4.4702	7.81447e-06	8.96939e-05
Smp_170020	Neuropeptide FF receptor 2	269.239	-0.971739	0.23621	-4.11388	3.89058e-05	0.000361348
Smp_198360	Ankyrin repeat and death domain-containing protein 1A (Fragment)	298.242	-0.971039	0.311252	-3.11979	0.0018098	0.00969558
Smp_170350	Protein GPR107	3720.3	-0.205249	0.108175	-1.89738	0.0577782	0.156424
Smp_088550	RNA-binding protein 26	2258.37	0.195663	0.169217	1.15629	0.247563	0.449764
Smp_196290	Ubiquitin carboxyl-terminal hydrolase 48	1485.4	0.353705	0.148887	2.37567	0.0175174	0.0619677
Smp_006780	N-alpha-acetyltransferase 50	4110.33	-0.208776	0.128249	-1.62789	0.103548	0.241788
Smp_125870	Armadillo repeat-containing protein 8	1606.93	0.194936	0.141589	1.37677	0.168582	0.343273
Smp_006810	LIM domain transcription factor LMO4-B	5863.57	-0.543691	0.1927	-2.82144	0.00478088	0.0216819
Smp_330230	Uncharacterized PH domain-containing protein YPR091C	621.04	-0.968954	0.293406	-3.30244	0.000958493	0.00574717
Smp_006830	Upstream activation factor subunit spp27	5152.73	-0.085578	0.116649	-0.733634	0.463172	0.668218
Smp_156230	PC-esterase domain-containing protein 1A	4274.22	-0.966728	0.285544	-3.38556	0.00071033	0.0044402
Smp_006850	DNA-directed RNA polymerases I, II, and III subunit RPABC3	2320.05	-0.0211861	0.142831	-0.14833	0.882083	0.942184
Smp_084090	Junctophilin-3	3029.98	-0.963017	0.254899	-3.77803	0.000158074	0.00122034
Smp_158110	Thioredoxin peroxidase	13906.6	-0.958827	0.167635	-5.71974	1.06689e-08	2.43378e-07
Smp_125900	Protein SCAI	2681.73	0.185166	0.10589	1.74867	0.0803478	0.200363
Smp_196300	FERM, RhoGEF and pleckstrin domain-containing protein 2	301.557	-0.133937	0.177806	-0.753278	0.451283	0.658266
Smp_086860	Histone H2A	984.635	-0.214516	0.211437	-1.01456	0.310315	0.52257
Smp_169380	Receptor-type tyrosine-protein phosphatase delta	39.1978	-0.90709	0.466151	-1.94591	0.051665	0.143721
Smp_086830	Mechanosensory protein 2	1278.92	-0.306533	0.19772	-1.55033	0.121061	0.27107
Smp_343170	L-threonine ammonia-lyase	447.434	-0.952238	0.213434	-4.4615	8.13874e-06	9.27144e-05
Smp_169350	Kinesin-like protein KIF26B	2.3472	-1.04378	1.62866	-0.64088	0.521601	0.715217
Smp_302170	heat shock 70 kDa protein homolog	0	NA	NA	NA	NA	NA
Smp_302180	heat shock 70 kDa protein homolog	0	NA	NA	NA	NA	NA
Smp_303550	heat shock 70 kDa protein homolog	0	NA	NA	NA	NA	NA
Smp_090860	Serine/threonine-protein phosphatase 5	7332.08	-0.0612885	0.113658	-0.539234	0.589725	0.768788
Smp_247160	Glucose-6-phosphate exchanger SLC37A4	658.366	0.359398	0.176626	2.03479	0.0418719	0.121569
Smp_213910	Collagen alpha-1(IV) chain	3860.01	-0.949317	0.264088	-3.59471	0.000324758	0.00228082
Smp_090890	Serine/threonine-protein kinase pim-1	1154.52	0.443173	0.311688	1.42185	0.155071	0.324324
Smp_319750	2-isopropylmalate synthase	0	NA	NA	NA	NA	NA
Smp_319760	#N/A	0	NA	NA	NA	NA	NA
Smp_103560	hypoxanthine-guanine phosphoribosyltransferase	5983.64	-0.94617	0.233464	-4.05275	5.06186e-05	0.000457528
Smp_090920	28S ribosomal protein S14, mitochondrial	2403.54	0.0237419	0.12931	0.183605	0.854323	0.928705
Smp_090930	N-acetyltransferase ECO1	4733.24	0.454253	0.147903	3.07128	0.00213142	0.0110987
Smp_171820	Patatin-like phospholipase domain-containing protein 7	15489.8	0.0333144	0.166438	0.200161	0.841354	0.921652
Smp_248190	Pseudouridine synthase	3112.64	0.440903	0.151417	2.91185	0.00359297	0.0171272
Smp_332580	Uncharacterized protein C20orf194	241.303	-0.0619238	0.17339	-0.357136	0.72099	0.85721
Smp_090980	Cyclin-dependent kinase 20	510.296	-0.18872	0.192043	-0.982696	0.325757	0.539785
Smp_091000	Transmembrane protein 151 homolog	16.0941	1.27834	0.570582	2.24042	0.0250637	0.0825063
Smp_245350	GTP-binding protein GEM	215.524	-0.944351	0.258892	-3.64766	0.000264637	0.00191321
Smp_319770	DNA damage-regulated autophagy modulator protein 1	0.591728	-1.04523	3.48528	-0.299897	0.764255	0.880538
Smp_344070	DNA damage-regulated autophagy modulator protein 1	27.3995	1.6646	0.591596	2.81375	0.00489678	0.0221303
Smp_319780	Multidrug resistance protein MdtO	28.1702	0.852215	0.617953	1.3791	0.167865	0.342351
Smp_319790	DNA damage-regulated autophagy modulator protein 1	1263	0.25866	0.256347	1.00902	0.312963	0.525279
Smp_148080	DNA damage-regulated autophagy modulator protein 1	1236.36	-0.544129	0.301799	-1.80295	0.0713958	0.184301
Smp_074460	tegument-allergen-like protein (TAL10)	3537.77	-0.942579	0.203378	-4.63462	3.57597e-06	4.5365e-05
Smp_048420	Coiled-coil domain-containing protein 115	2523.82	0.236059	0.121937	1.9359	0.0528798	0.146384
Smp_148070	Exocyst complex component 5	4614.72	0.369731	0.136846	2.70181	0.00689633	0.029442
Smp_334880	Olfactory receptor 1K1	1644.31	-0.169119	0.188303	-0.898123	0.36912	0.582074
Smp_344060	glutaminyl tRNA synthetase	3663.62	-0.233272	0.18075	-1.29058	0.196849	0.384851
Smp_048380	Nuclear egress protein 1	83.5836	0.401173	0.399349	1.00457	0.315105	0.527804
Smp_308420	Twinfilin-2-B	8374.9	-0.941589	0.133677	-7.04376	1.87119e-12	8.87061e-11
Smp_344040	DC-STAMP domain-containing protein 1	25.1907	0.658111	0.4554	1.44513	0.148422	0.314829
Smp_161790	30S ribosomal protein S8e	8264.07	-0.941513	0.182285	-5.16506	2.40367e-07	4.05903e-06
Smp_340820	Sulfite oxidase, mitochondrial	2577.59	-0.124585	0.17597	-0.707991	0.478951	0.681547
Smp_150120	IQ domain-containing protein C	310.242	-0.940828	0.242062	-3.88673	0.000101604	0.000836919
Smp_302230	Signal recognition particle subunit SRP72	6962.54	-0.0960643	0.139227	-0.689982	0.490206	0.690903
Smp_006720	Synaptobrevin	3805.43	-0.936262	0.166579	-5.62054	1.9036e-08	4.12538e-07
Smp_048260	N-alpha-acetyltransferase 20	5268.25	0.242948	0.113481	2.14088	0.0322837	0.0999816
Smp_147990	Cyclic AMP-dependent transcription factor ATF-6 beta	3306.67	0.228918	0.109142	2.09742	0.0359562	0.108548
Smp_048240	Mannose-1-phosphate guanyltransferase alpha-A	4583.97	0.122248	0.116877	1.04595	0.295584	0.507912
Smp_048230	High affinity copper uptake protein 1	4153.38	0.170284	0.131779	1.2922	0.196289	0.384138
Smp_147980	Zinc finger protein 560	482.202	0.560333	0.217545	2.57571	0.0100035	0.0394847
Smp_147970	Kinesin-like protein KIF14	413.738	-0.0132621	0.188009	-0.07054	0.943764	0.972797
Smp_147960	Zinc finger protein SmZF1	12052.1	-0.0878093	0.110374	-0.795564	0.426286	0.635657
Smp_147950	Actin-related protein 5	2825.87	-0.0180606	0.181575	-0.0994662	0.920768	0.961877
Smp_344030	Acyl-CoA-binding domain-containing protein 6	8466.17	-0.0485217	0.111522	-0.435087	0.663499	0.820982
Smp_048160	Protein split ends	1953.71	0.252235	0.242527	1.04003	0.298326	0.510352
Smp_319820	#N/A	9.05158	0.171427	0.641127	0.267384	0.789173	0.894527
Smp_147920	Ubiquitin carboxyl-terminal hydrolase calypso	1170.95	-0.0236288	0.163018	-0.144946	0.884753	0.942646
Smp_147890	Rootletin	253.274	-0.358279	0.351925	-1.01805	0.308652	0.521022
Smp_213930	Integrin-linked kinase-associated serine/threonine phosphatase 2C	2765.45	0.083705	0.115015	0.727777	0.46675	0.671677
Smp_213920	JmjC domain-containing protein 4	1002.25	0.00279481	0.208998	0.0133724	0.989331	0.996111
Smp_344020	Transient-receptor-potential-like protein	103.8	-0.0922429	0.322625	-0.285913	0.774944	0.886458
Smp_048080	Aminopeptidase N	477.195	-0.0851614	0.178921	-0.475971	0.634095	0.801713
Smp_147850	Large subunit GTPase 1 homolog	3744.23	-0.0263206	0.112726	-0.233492	0.815379	0.908728
Smp_048050	Major egg antigen	15.2922	-1.32208	0.781654	-1.69139	0.0907629	0.219539
Smp_302270	Major egg antigen	0.0881751	-0.0618033	4.40746	-0.0140224	0.988812	NA
Smp_049230	Major egg antigen	0	NA	NA	NA	NA	NA
Smp_302280	Major egg antigen	0	NA	NA	NA	NA	NA
Smp_049240	Major egg antigen	0	NA	NA	NA	NA	NA
Smp_302290	Major egg antigen	1441.45	-0.0250099	0.240538	-0.103975	0.917189	0.95946
Smp_124240	Sodium/potassium-transporting ATPase subunit beta-2	11625.3	-0.932237	0.168613	-5.52885	3.22342e-08	6.62293e-07
Smp_247180	Major egg antigen	9642.67	0.413559	0.226624	1.82487	0.0680208	0.177095
Smp_049270	Major egg antigen	25656.4	0.214941	0.202441	1.06174	0.288352	0.500186
Smp_302300	Neurogenic locus notch homolog protein 1	2.33357	0.504723	1.68867	0.298888	0.765026	0.880673
Smp_302310	Cadherin-related tumor suppressor	32.6261	-0.679726	0.407084	-1.66974	0.0949702	0.227299
Smp_148540	Elongation factor Ts, mitochondrial	3598.36	-0.109864	0.105516	-1.04121	0.297779	0.509662
Smp_302320	Major egg antigen	63.9057	0.69771	0.308854	2.25903	0.0238818	0.0793907
Smp_302330	Phosphatidate cytidylyltransferase, mitochondrial	10.6543	-0.196459	0.752332	-0.261133	0.79399	0.897225
Smp_303690	Major egg antigen	0.0866417	0.899984	4.40746	0.204195	0.838201	NA
Smp_185680	Major egg antigen	0	NA	NA	NA	NA	NA
Smp_302340	Major egg antigen	0	NA	NA	NA	NA	NA
Smp_302350	Major egg antigen	0.431054	-1.01489	4.36362	-0.23258	0.816088	0.908921
Smp_307210	Phosphatidate cytidylyltransferase, mitochondrial	31.349	-0.2929	0.470541	-0.622476	0.533629	0.723858
Smp_049330	Aspartyl protease AED3	3637.11	-0.0372808	0.111906	-0.333143	0.739026	0.866245
Smp_200020	Protein yippee-like CG15309	561.142	0.072132	0.296331	0.243417	0.807683	0.904501
Smp_332590	LIM homeobox transcription factor 1-beta.1	6.37527	1.90179	0.906458	2.09804	0.0359013	0.108453
Smp_302360	Supervillin	9137.8	0.357161	0.174063	2.0519	0.0401792	0.118124
Smp_302370	Hypothetical protein	629.489	0.364658	0.204751	1.78098	0.0749156	0.191003
Smp_148590	D-inositol 3-phosphate glycosyltransferase	230.92	-0.24208	0.208537	-1.16085	0.245703	0.447457
Smp_049380	N-chimaerin	5177.97	0.280256	0.191514	1.46337	0.143367	0.307041
Smp_163610	Glutathione S-transferase class-mu 26 kDa isozyme	5176.23	-0.931601	0.218823	-4.25733	2.06881e-05	0.000210394
Smp_017860	Metallophosphoesterase 1 homolog	285.881	-0.928669	0.182861	-5.07856	3.80304e-07	6.09424e-06
Smp_148630	GTP-binding protein Sar1	106.577	0.771054	0.372889	2.06778	0.0386604	0.114808
Smp_344120	Ribosomal RNA small subunit methyltransferase C	17.9818	-1.6194	0.599858	-2.69963	0.00694159	0.0296213
Smp_148650	Autophagy-related protein 2 homolog B	1704.33	0.344696	0.125558	2.74532	0.00604528	0.0263652
Smp_302410	Hypothetical protein	880.471	0.537065	0.269469	1.99305	0.0462561	0.131282
Smp_049500	ATP-binding cassette sub-family F member 3	8709.32	-0.0885229	0.113967	-0.776738	0.437313	0.646173
Smp_319860	Acyl-coenzyme A thioesterase 13	307.521	-0.0217088	0.260762	-0.0832513	0.933652	0.967479
Smp_049510	pre-mRNA 3' end processing protein WDR33	4247.02	-0.0551676	0.195051	-0.282836	0.777303	0.887371
Smp_322810	Cysteine-rich protein 1	2535.94	-0.927068	0.29203	-3.17456	0.00150064	0.00830827
Smp_148660	DNA ligase 4	759.851	0.0340575	0.116249	0.29297	0.769545	0.882475
Smp_148670	Potassium voltage-gated channel protein eag	439.272	-0.50147	0.202866	-2.47193	0.0134387	0.0501328
Smp_319870	Dual specificity protein kinase Ttk	16.0041	-0.127946	0.614797	-0.208111	0.835143	0.918606
Smp_081430	Retinol dehydrogenase 14	7833.08	-0.924017	0.166112	-5.56262	2.65756e-08	5.58641e-07
Smp_018250	Troponin I 4	29080.4	-0.923398	0.254307	-3.63104	0.000282286	0.00202951
Smp_305430	Metabotropic glutamate receptor	202.496	-0.921449	0.249714	-3.69002	0.000224233	0.00165395
Smp_049580	Hypothetical protein	1759.44	-0.21024	0.233796	-0.899245	0.368522	0.581451
Smp_032420	Presenilins-associated rhomboid-like protein, mitochondrial	2092.46	-0.920994	0.10839	-8.49705	1.94462e-17	2.10714e-15
Smp_049610	Meckel syndrome type 1 protein homolog	474.438	0.0307715	0.170408	0.180576	0.856701	0.929957
Smp_049630	Inhibitor of growth protein 1	3200.82	-0.164422	0.120013	-1.37004	0.170675	0.346296
Smp_148700	A-kinase anchor protein 7 isoform gamma	2117.44	0.0688929	0.198516	0.347039	0.728562	0.86141
Smp_196260	Protein C3orf33	1415.86	-0.0936403	0.141464	-0.661936	0.508012	0.706158
Smp_049680	Corepressor interacting with RBPJ 1	7581.46	-0.0562498	0.137991	-0.407633	0.683543	0.833884
Smp_148720	DNA-directed RNA polymerase, mitochondrial	386.733	-0.459785	0.250271	-1.83715	0.0661874	0.173763
Smp_187800	UDP-N-acetylmuramoylalanine--D-glutamate ligase	363.34	-0.459313	0.217252	-2.1142	0.0344985	0.105159
Smp_049730	D-serine dehydratase	7204.52	0.33939	0.171672	1.97697	0.0480453	0.1356
Smp_049740	Hypothetical protein	1552.18	-0.250924	0.121182	-2.07064	0.0383922	0.114161
Smp_154340	Nuclear transcription factor Y subunit B	3535.39	-0.100847	0.132306	-0.762226	0.445925	0.65412
Smp_059820	Protein rolling stone	526.673	-0.142309	0.309315	-0.460078	0.64546	0.80956
Smp_059810	THO complex subunit 7 homolog	1430	-0.268538	0.133384	-2.01328	0.0440853	0.126584
Smp_302450	Decaprenyl-diphosphate synthase subunit 1	688.877	0.0401069	0.189605	0.211529	0.832475	0.917163
Smp_302460	Transketolase	6118.32	0.164405	0.205822	0.79877	0.424424	0.634232
Smp_331990	Ubiquinone biosynthesis protein COQ4 homolog, mitochondrial	238.171	-0.917495	0.177187	-5.17811	2.24142e-07	3.82049e-06
Smp_302480	Decaprenyl-diphosphate synthase subunit 1	57.9092	-0.254389	0.414743	-0.613364	0.539636	0.727776
Smp_059790	Transketolase	5112.87	0.379426	0.167447	2.26595	0.0234541	0.0783412
Smp_008490	Glycogenin-1	12782.1	-0.916452	0.188258	-4.86807	1.12694e-06	1.57082e-05
Smp_093720	Uncharacterized protein C1orf50 homolog	289.111	1.24151	1.7201	0.721762	0.470441	0.674429
Smp_034850	TWiK family of potassium channels protein 18	2088.24	-0.916254	0.193413	-4.73729	2.16599e-06	2.84485e-05
Smp_319900	Tubulin-folding cofactor E	5.44021	0.965481	1.16651	0.827667	0.407859	0.617898
Smp_093700	Membrane-associated progesterone receptor component 2	5572.91	-0.0659463	0.123388	-0.534463	0.593021	0.770987
Smp_093690	Probable ATP-dependent RNA helicase DDX23	5759.88	0.331059	0.168307	1.96699	0.0491845	0.138215
Smp_019750	ATP synthase subunit d, mitochondrial	14329.1	-0.915754	0.171176	-5.34979	8.80585e-08	1.64581e-06
Smp_334890	Mitotic spindle assembly checkpoint protein MAD2B	277.775	0.576015	0.257275	2.23891	0.0251619	0.0827057
Smp_093670	Ubiquitin-like protein ATG12	0	NA	NA	NA	NA	NA
Smp_213970	Telomeric repeat-binding factor 2-interacting protein 1	1035.18	-0.17536	0.139545	-1.25666	0.208878	0.399741
Smp_213960	Bromodomain-containing protein 8	1741.91	-0.215031	0.136535	-1.57492	0.115276	0.261655
Smp_093630	Mitochondrial thiamine pyrophosphate carrier	6317.06	-0.286445	0.112253	-2.55178	0.0107174	0.041688
Smp_158570	Arginine--tRNA ligase	2.68157	-0.593727	1.47562	-0.402356	0.687422	0.835257
Smp_158560	Serine/threonine-protein kinase MRCK alpha	5476.48	0.251256	0.161127	1.55936	0.11891	0.26757
Smp_066900	Innexin unc-9	2208.71	-0.915315	0.233293	-3.92346	8.72862e-05	0.000731565
Smp_067280	Dynamin-1-like protein	3581.99	0.0453413	0.125819	0.36037	0.71857	0.855419
Smp_158550	Semaphorin-5B	2357.93	-0.398458	0.204303	-1.95033	0.0511368	0.142775
Smp_067260	DNA polymerase alpha subunit B	192.005	0.279282	0.346046	0.807066	0.419629	0.629118
Smp_067250	THO complex subunit 5 homolog	1718.53	0.0152851	0.133464	0.114526	0.908821	0.953955
Smp_158540	tRNA-2-methylthio-N(6)-dimethylallyladenosine synthase	0	NA	NA	NA	NA	NA
Smp_154730	RNA-binding protein Musashi homolog 2	790.671	0.0889058	0.166522	0.533898	0.593412	0.771312
Smp_060660	Hypothetical protein	22.0728	-0.692144	0.448909	-1.54184	0.123114	0.274651
Smp_154740	Tubulin polyglutamylase complex subunit 2	503.73	-0.0714613	0.190129	-0.375857	0.707023	0.847311
Smp_210390	Splicing regulator RBM11	50.8598	-0.266776	0.481082	-0.554533	0.579214	0.760547
Smp_210380	Cytosolic Fe-S cluster assembly factor NUBP2 homolog	1196.54	-0.139759	0.148115	-0.943587	0.345381	0.558574
Smp_000320	Uncharacterized protein ZK1073.1	4377.43	-0.915315	0.212266	-4.31211	1.61703e-05	0.000169175
Smp_154760	Tenascin-X	16594.4	-0.460537	0.16356	-2.81571	0.00486698	0.0220066
Smp_247240	Protein Simiate	2291.92	-0.0986509	0.170582	-0.578321	0.563048	0.746737
Smp_247250	Signal peptide peptidase-like 2B	895.986	-0.131853	0.14438	-0.913236	0.361118	0.575035
Smp_063390	L-aminoadipate-semialdehyde dehydrogenase-phosphopantetheinyl transferase	1142.5	-0.913129	0.161009	-5.67129	1.4173e-08	3.1464e-07
Smp_060750	Muscle-specific homeobox protein tinman	5.26559	1.08439	0.969679	1.1183	0.26344	0.46929
Smp_060760	Histone H2A	31.2654	0.368401	0.393921	0.935214	0.349678	0.563322
Smp_247220	Homeobox protein PKNOX1	272.901	0.683426	0.223922	3.05207	0.00227267	0.0116658
Smp_247210	DC-STAMP domain-containing protein 2	2.83334	0.331202	1.56224	0.212004	0.832104	0.917034
Smp_344660	DC-STAMP domain-containing protein 2	1.40952	0.388961	2.12162	0.183332	0.854537	0.928761
Smp_005780	Ataxin-7	2050.24	-0.912474	0.177986	-5.12666	2.94926e-07	4.8719e-06
Smp_345780	UPF0454 protein C12orf49 homolog	743.697	-0.190842	0.132764	-1.43745	0.15059	0.317947
Smp_168250	Protein NPAT	0.330928	-1.03343	4.36215	-0.236907	0.812729	NA
Smp_168240	Hypothetical protein	1720.49	-0.293778	0.164218	-1.78895	0.0736224	0.188711
Smp_335600	Sialidase	267.553	0.717473	0.337205	2.12771	0.0333614	0.102487
Smp_196900	Cohesin subunit SA-2	4.87505	0.307881	0.96171	0.32014	0.748862	0.871519
Smp_247190	Lachesin	1017.81	0.152627	0.126344	1.20802	0.227038	0.423985
Smp_247200	Active breakpoint cluster region-related protein	1239.09	0.0401356	0.182692	0.219689	0.826113	0.914485
Smp_306290	Sodium-dependent phosphate transporter 2	108.389	0.0382846	0.337354	0.113485	0.909646	0.954421
Smp_306300	Sodium-dependent phosphate transporter 2	222.798	-0.410037	0.218131	-1.87977	0.0601392	0.161433
Smp_172160	RNA polymerase-associated protein LEO1	2895.54	0.230345	0.111665	2.06283	0.0391288	0.115897
Smp_172150	Probable ATP-dependent RNA helicase YTHDC2	206.142	-0.283241	1.10128	-0.257192	NA	NA
Smp_172140	Cilia- and flagella-associated protein 45	469.178	0.461256	0.222657	2.0716	0.0383028	0.113932
Smp_172130	E3 SUMO-protein ligase PIAS1	482.563	-0.00108323	0.169793	-0.00637969	0.99491	0.997835
Smp_172120	Coiled-coil domain-containing protein 89	504.501	0.558581	0.233818	2.38896	0.016896	0.0602381
Smp_059170	Troponin I	4488.83	-0.910344	0.245632	-3.70613	0.00021045	0.00156114
Smp_196040	SHC-transforming protein 3	6589.35	-0.000157096	0.112647	-0.00139459	0.998887	0.999326
Smp_091480	Kinetochore protein spc25	5492.49	-0.397759	0.158668	-2.50687	0.0121806	0.0464659
Smp_076370	Putative apoptosis inhibitor ORF99	36312	-0.907316	0.163701	-5.54251	2.98163e-08	6.15186e-07
Smp_091460	Glutamine synthetase	42719.2	-0.176717	0.171503	-1.0304	0.30282	0.515532
Smp_332610	E3 ubiquitin-protein ligase TRIM56	13.0939	1.58691	0.685258	2.31578	0.0205701	0.0705195
Smp_172070	Neural cell adhesion molecule L1-like protein	3589.87	0.365227	0.142706	2.55929	0.0104886	0.0409882
Smp_086190	Progestin and adipoQ receptor family member 6	6926.63	-0.906421	0.117622	-7.70625	1.29571e-14	9.07197e-13
Smp_091390	Thyroid hormone receptor-associated protein 3	3421.54	0.12134	0.163981	0.739961	0.459324	0.664815
Smp_091380	Hypothetical protein	6260.99	0.0879358	0.126229	0.696637	0.48603	0.687145
Smp_172050	Cyclin-Y	1026.17	-0.270113	0.136652	-1.97665	0.0480814	0.135659
Smp_091360	Partner of Y14 and mago	2266.99	-0.0366614	0.16802	-0.218197	0.827276	0.914994
Smp_172040	Protein unc-13 homolog B	531.769	0.580483	0.213654	2.71693	0.00658914	0.0283831
Smp_072180	Apoptosis regulator R11	2945.21	0.0860657	0.119027	0.723078	0.469632	0.673906
Smp_161330	PIH1 domain-containing protein 2	249.788	-0.206583	0.227266	-0.908991	0.363355	0.576679
Smp_152060	C2 domain-containing protein 2	1672.74	-0.903791	0.180491	-5.0074	5.51695e-07	8.42539e-06
Smp_072190	Long neurotoxin 1	17524.4	-0.362431	0.220359	-1.64473	0.100026	0.235194
Smp_319910	Weak neurotoxin OH-72 (Fragment)	218.177	-0.953919	0.425692	-2.24087	0.0250348	0.0824409
Smp_246500	Hypothetical protein	229.975	-0.903715	0.266205	-3.39481	0.000686753	0.00430201
Smp_304450	Protein asteroid homolog 1	2375.04	-0.901422	0.269003	-3.35097	0.00080528	0.0049358
Smp_304870	50S ribosomal protein L22	263.289	-0.899244	0.212822	-4.22534	2.38582e-05	0.00023759
Smp_161370	Hypothetical protein	486.822	-0.143634	0.209195	-0.6866	0.492335	0.693045
Smp_210430	Ras-related protein Rab-1A	25536.3	-0.21976	0.111016	-1.97953	0.0477558	0.134866
Smp_210420	Trafficking protein particle complex subunit 6B	3253.25	-0.142782	0.284644	-0.501614	0.615939	0.788395
Smp_161380	DNA polymerase subunit gamma-1 (Fragment)	1320.5	0.088267	0.132523	0.666048	0.50538	0.704113
Smp_000100	Filamin-A	11214.6	-0.89738	0.183296	-4.8958	9.79087e-07	1.39245e-05
Smp_072330	Heat shock protein 83	170494	0.551875	0.231467	2.38425	0.0171138	0.0608
Smp_188900	Fructose-1,6-bisphosphatase class 1	62.8195	-0.101176	0.570862	-0.177234	0.859325	0.931362
Smp_161390	Riboflavin transporter	0	NA	NA	NA	NA	NA
Smp_303250	Charged multivesicular body protein 2b	1103.56	-0.891336	0.22696	-3.92728	8.59103e-05	0.000724033
Smp_072350	Serine/threonine-protein phosphatase 4 regulatory subunit 3	2934.34	-0.0580899	0.108684	-0.534485	0.593006	0.770987
Smp_072360	Zinc finger protein 318	1421.71	0.258052	0.112238	2.29915	0.0214966	0.0731722
Smp_072370	RNA polymerase-associated protein CTR9 homolog	4200.52	-0.066779	0.118207	-0.564931	0.572121	0.754265
Smp_072380	Elongin-B	8225.81	-0.196465	0.142781	-1.37599	0.168824	0.343613
Smp_161400	Lysine-specific demethylase 3B	1452.21	0.331555	0.15934	2.08081	0.0374516	0.111875
Smp_335610	IgA FC receptor	1.07776	3.16082	2.68072	1.17909	0.238361	0.439005
Smp_319920	IgA FC receptor	0.975491	2.11374	2.39826	0.881365	0.37812	0.590436
Smp_319930	Holo-[acyl-carrier-protein] synthase	0	NA	NA	NA	NA	NA
Smp_319940	Holo-[acyl-carrier-protein] synthase	0	NA	NA	NA	NA	NA
Smp_344620	Ankyrin-3	1272.37	-0.89071	0.229256	-3.88521	0.00010224	0.000840639
Smp_319960	Circumsporozoite protein	5.51921	2.54016	1.7836	1.42418	0.154396	0.323424
Smp_086470	tegument-associated antigen (TAL8)	1189.08	0.238789	0.32604	0.732391	0.46393	0.668782
Smp_086480	tegument-allergen-like protein (antigen Sm21.7)	9990.04	-1.14437	0.587157	-1.949	0.0512952	0.143086
Smp_169180	E3 ubiquitin-protein ligase HECTD1	2604.55	0.277387	0.1973	1.40592	0.159749	0.330613
Smp_086530	tegument-allergen-like protein	36790.7	0.0817932	0.456601	0.179135	0.857832	0.930353
Smp_169190	tegument-allergen-like protein (TAL4)	0.858914	-1.01872	2.4432	-0.416962	0.676707	0.828877
Smp_168140	Uncharacterized protein PFB0460c	480.524	-0.890656	0.241869	-3.68238	0.000231064	0.00169609
Smp_195090	tegument-allergen-like protein (TAL5)	2600.51	-2.07247	0.687516	-3.01443	0.00257466	0.0129764
Smp_319970	Tegument antigen	0	NA	NA	NA	NA	NA
Smp_072630	Tegument antigen	0	NA	NA	NA	NA	NA
Smp_337020	tegument-allergen-like protein	0	NA	NA	NA	NA	NA
Smp_316860	Tegument antigen	0	NA	NA	NA	NA	NA
Smp_337030	tegument-allergen-like protein	0.0932969	-1.02359	4.40746	-0.23224	0.816351	NA
Smp_341130	Tegument antigen	0.0866417	0.899984	4.40746	0.204195	0.838201	NA
Smp_332620	Clustered mitochondria protein homolog	3280.12	-0.151597	0.13769	-1.10101	0.270894	0.478959
Smp_300310	Soluble guanylate cyclase 88E	488.639	0.0208095	0.25783	0.0807103	0.935672	0.968006
Smp_211320	RCC1-like G exchanging factor-like protein	2047.49	0.16431	0.102414	1.60438	0.108631	0.250259
Smp_072560	Inner centromere protein	205.504	0.393297	0.25332	1.55257	0.120526	0.27027
Smp_345290	U4/U6 small nuclear ribonucleoprotein Prp31	3.53619	-1.63976	1.23497	-1.32777	0.184254	0.367459
Smp_161450	Small conductance calcium-activated potassium channel protein 2	194.689	-0.168802	0.223323	-0.755866	0.44973	0.656948
Smp_345280	Monocarboxylate transporter 1	590.113	0.590679	0.196802	3.00138	0.00268757	0.0134873
Smp_072500	LisH domain and HEAT repeat-containing protein KIAA1468 homolog	47.3317	-0.642265	0.405974	-1.58203	0.113642	0.258722
Smp_072490	Ubiquitin-associated protein 1	2521.33	0.036774	0.106977	0.343756	0.73103	0.862188
Smp_301420	Hypothetical protein	1202.78	0.563668	0.245771	2.29347	0.021821	0.0740272
Smp_072470	Neurogenic differentiation factor 1	34.3207	0.597623	0.35177	1.6989	0.0893372	0.216955
Smp_072460	phosphomevalonate kinase	134.755	-0.269543	0.315724	-0.85373	0.393255	0.604418
Smp_072450	Apelin receptor A	173.52	-0.821997	0.372861	-2.20456	0.0274847	0.0885212
Smp_320050	Phosphate-specific transport system accessory protein PhoU homolog	0	NA	NA	NA	NA	NA
Smp_062270	Protein lin-52 homolog	2073.49	-0.882281	0.179411	-4.91765	8.75878e-07	1.26544e-05
Smp_176960	Centrosomal protein of 152 kDa	1211.6	-0.221571	0.115	-1.92669	0.0540179	0.148362
Smp_176950	Hypothetical protein	44.5454	0.117071	0.569757	0.205476	0.8372	0.919314
Smp_200060	Acetyl-coenzyme A carboxylase carboxyl transferase subunit beta, chloroplastic	2.61088	-5.12462	1.86466	-2.74828	0.00599084	0.0261654
Smp_308360	Zinc finger CCCH domain-containing protein 15 homolog	264.39	-0.254949	0.21199	-1.20265	0.229114	0.42664
Smp_099890	Receptor expression-enhancing protein 5	17070.1	-0.217832	0.153253	-1.42139	0.155203	0.324451
Smp_308370	elongation factor 1-alpha	6562.28	-0.157999	0.314888	-0.501761	0.615835	0.788395
Smp_302470	Lon protease	326.731	-0.881931	0.27292	-3.23147	0.00123157	0.00706795
Smp_078690	calponin	20740.9	-0.879694	0.194148	-4.53106	5.86895e-06	6.9829e-05
Smp_150640	Valine--tRNA ligase	4288.63	-0.877256	0.24731	-3.5472	0.000389353	0.00264865
Smp_197010	Coiled-coil domain-containing protein 18	0.277258	-2.58928	4.32369	-0.598859	0.549267	NA
Smp_346700	Ras-responsive element-binding protein 1	65.1675	0.936645	0.423835	2.20993	0.0271103	0.0877206
Smp_181180	MYCBP-associated protein	189.29	0.477582	0.21948	2.17597	0.0295578	0.0939029
Smp_181170	CTD small phosphatase-like protein	1043.17	-0.191757	0.114327	-1.67728	0.0934887	0.224842
Smp_142620	Atrial natriuretic peptide receptor 1	1176.53	-0.877123	0.152159	-5.76452	8.18927e-09	1.94111e-07
Smp_181150	ATP-binding cassette sub-family G member 1	311.806	-0.401408	0.173599	-2.31228	0.0207624	0.0710984
Smp_196690	CTD small phosphatase-like protein 2	2172.9	-0.088417	0.14445	-0.612094	0.540476	0.72837
Smp_006860	PDZ and LIM domain protein Zasp	16028.9	-0.876669	0.178361	-4.91515	8.87167e-07	1.27165e-05
Smp_159150	Transmembrane and coiled-coil domains protein 3	2885.13	-0.211624	0.114871	-1.84227	0.0654351	0.172285
Smp_334910	CD59 glycoprotein	0.570441	-1.86138	3.37549	-0.551439	0.581333	0.761775
Smp_068350	Meiosis-specific nuclear structural protein 1	280.314	0.720656	0.251669	2.86351	0.00418978	0.0195066
Smp_068340	Multifunctional 2-oxoglutarate metabolism enzyme	6995.82	-0.230006	0.110948	-2.0731	0.0381632	0.113591
Smp_159140	Solute carrier organic anion transporter family member 5A1	1063.03	0.415419	0.146142	2.84257	0.00447514	0.020541
Smp_157470	Tetratricopeptide repeat protein 23-like	80.5481	0.317669	0.336518	0.943989	0.345175	0.55844
Smp_065470	Uncharacterized protein F13E6.1	8081.37	-0.361325	0.173134	-2.08697	0.0368912	0.11058
Smp_196370	Potassium voltage-gated channel subfamily H member 4	99.2284	-0.113186	0.382648	-0.295797	0.767385	0.881466
Smp_333010	glutathione S-transferase class-mu 28 kDa isozyme	29159.1	-0.874163	0.265037	-3.29827	0.000972817	0.00581391
Smp_306200	Hypothetical protein	1236.44	-0.869143	0.158312	-5.49005	4.01817e-08	8.09146e-07
Smp_065530	Acrosin	7.17395	-1.95945	1.18012	-1.66038	0.0968387	0.230077
Smp_200090	Ubiquitin thioesterase Zranb1	2.38918	1.62621	1.66708	0.975486	0.329319	0.54304
Smp_157510	ATP-dependent RNA helicase DHX8	5238.67	-0.0819023	0.0812168	-1.00844	0.313243	0.525528
Smp_065580	Heterogeneous nuclear ribonucleoprotein K	10430.8	0.177203	0.165641	1.0698	0.284708	0.496249
Smp_302650	Transcription factor HIVEP3	664.323	-0.0241665	0.186935	-0.129278	0.897138	0.948587
Smp_200100	Succinoglycan biosynthesis protein ExoL	22.0708	0.128591	0.583336	0.220442	0.825527	0.914106
Smp_065610	Pyruvate kinase PKM	105189	-0.302308	0.151195	-1.99945	0.0455596	0.129791
Smp_045220	Myosin essential light chain, striated adductor muscle	33448.1	-0.868975	0.174812	-4.9709	6.66423e-07	9.96023e-06
Smp_344870	Hypothetical protein	692.387	-0.127577	0.181625	-0.702416	0.48242	0.684487
Smp_341040	Co-chaperone protein HscB	1347.87	-0.285089	0.109985	-2.59207	0.0095401	0.0380851
Smp_061250	Solute carrier family 25 member 36-A	2145.72	-0.866612	0.151677	-5.71355	1.10645e-08	2.50521e-07
Smp_157570	Hypothetical protein	65.1135	-0.764502	0.439521	-1.7394	0.0819649	0.203258
Smp_157590	Hypothetical protein	3085.6	-0.404512	0.135728	-2.98031	0.00287955	0.0142212
Smp_200110	UPF0506 protein SJCHGC03144	63.8989	0.40726	0.409363	0.994863	0.319803	0.533807
Smp_157620	Immunoglobulin superfamily DCC subclass member 4	460.768	-0.527152	0.282599	-1.86537	0.0621293	0.165642
Smp_157640	FMRFamide receptor	27.0215	0.271359	0.567424	0.47823	0.632487	0.800013
Smp_170560	Parathyroid hormone/parathyroid hormone-related peptide receptor	103.548	-0.6674	0.280329	-2.38077	0.0172763	0.0612818
Smp_343310	Tensin-1	270.046	-0.863193	0.21535	-4.00832	6.11528e-05	0.000537271
Smp_170580	Bromodomain adjacent to zinc finger domain protein 2A	529.966	0.412468	0.170298	2.42203	0.0154339	0.0560126
Smp_247380	Centrosomal protein of 152 kDa	143.349	0.295944	0.309359	0.956638	0.33875	0.551513
Smp_247390	Zinc transporter 5	831.359	0.161036	0.135896	1.18499	0.236021	0.436235
Smp_088920	Myosin light chain kinase, smooth muscle	157.587	-0.160967	0.281805	-0.571201	0.567863	0.750936
Smp_088940	Zinc finger C2HC domain-containing protein 1A	841.798	0.117719	0.154216	0.763339	0.445261	0.653799
Smp_004440	Cadherin-like and PC-esterase domain-containing protein 1	377.905	-0.860215	0.26001	-3.30839	0.000938336	0.00564864
Smp_170600	Sperm-associated antigen 8	780.208	-0.0780132	0.144893	-0.538418	0.590289	0.768895
Smp_170610	C-C chemokine receptor type 2	7.6764	-0.547594	0.899491	-0.608782	0.542669	0.729823
Smp_170620	Nematocin receptor 2	120.39	0.0639566	0.225672	0.283406	0.776866	0.887247
Smp_179180	40S ribosomal protein SA	14164.8	-0.313737	0.204048	-1.53756	0.124155	0.276164
Smp_347550	FRAS1-related extracellular matrix protein 1	703.775	-0.859297	0.275917	-3.11433	0.00184366	0.00984799
Smp_334920	Isochorismatase family protein 1A	5.52984	-4.67304	1.5956	-2.92871	0.00340376	0.0163959
Smp_174870	Probable leucine aminopeptidase MCYG_03459	1151.35	-0.858108	0.249135	-3.44435	0.000572439	0.00368453
Smp_166340	CD59 glycoprotein	6632.89	0.301334	0.259935	1.15927	0.246346	0.44827
Smp_010820	peptidyl-alpha-hydroxyglycine alpha-amidating lyase	2891.3	-0.85661	0.149554	-5.72778	1.01751e-08	2.33874e-07
Smp_320100	Hypothetical protein	112.218	-0.209245	0.41749	-0.501198	0.616232	0.788659
Smp_320110	Ly6/PLAUR domain-containing protein 2	8.17025	1.48441	0.772904	1.92056	0.0547872	0.149842
Smp_166320	Membrane alanyl aminopeptidase (Fragment)	1507.38	0.141916	0.228332	0.621531	0.53425	0.724375
Smp_104030	Protein lap4	9761.64	0.239285	0.134121	1.7841	0.074408	0.190082
Smp_302740	Inverted formin-2	2872.82	-0.0257191	0.174101	-0.147725	0.88256	0.942184
Smp_104000	Transmembrane protein 18	1554.89	-0.364804	0.25978	-1.40428	0.160236	0.331244
Smp_103990	RNA-binding protein 42	3299.1	0.0267628	0.163915	0.163273	0.870304	0.936691
Smp_180200	Terminal uridylyltransferase 4	2305.5	0.50342	0.166296	3.02725	0.00246791	0.0125072
Smp_320120	Terminal uridylyltransferase 7	0	NA	NA	NA	NA	NA
Smp_200130	Ribonuclease Z 2, mitochondrial	8.13675	-0.462361	0.756874	-0.610883	0.541277	0.72891
Smp_103950	Cyclin-dependent kinase 10	7669.83	-0.0836485	0.114071	-0.7333	0.463375	0.668311
Smp_334940	Flagellar P-ring protein	0.769478	1.91338	3.24753	0.58918	0.55574	0.740174
Smp_121320	Uncharacterized protein C4orf22 homolog	425.269	0.0305427	0.163295	0.187039	0.85163	0.927106
Smp_194370	Vacuolar protein sorting-associated protein 11 homolog	2344.67	0.276897	0.120903	2.29024	0.0220073	0.0745203
Smp_194380	Glycoprotein-N-acetylgalactosamine 3-beta-galactosyltransferase 1	211.599	-0.311736	0.417389	-0.746873	0.45514	0.661032
Smp_194390	Suppressor of cytokine signaling 7	111.128	-0.471319	0.338651	-1.39176	0.163996	0.336495
Smp_194410	Hairy/enhancer-of-split related with YRPW motif protein 2	1.27791	-3.70977	2.49029	-1.4897	0.136304	0.29645
[truncated: 8,157 more rows]

## Sheet: D5 Down (Log2 -1, pAdj <0.01)
Gene	Description	baseMean	log2FoldChange	lfcSE	stat	pvalue	padj
Smp_003600	Natterin-4	54.1133	-4.27767	0.742288	-5.76282	8.27195e-09	1.50532e-06
Smp_045490	Annexin A11	105.57	-4.11292	0.97913	-4.20059	2.66223e-05	0.00155959
Smp_210800	Regulator of G-protein signaling 6	20.7094	-3.49594	0.920578	-3.79755	0.000146136	0.00609708
Smp_033010	16 kDa calcium-binding protein	63.489	-3.06846	0.516542	-5.94039	2.84341e-09	5.93163e-07
Smp_174060	2-succinyl-5-enolpyruvyl-6-hydroxy-3-cyclohexene-1-carboxylate synthase	15.6528	-2.94259	0.613786	-4.79416	1.63357e-06	0.00014404
Smp_207040	Annexin A11	69.607	-2.14703	0.421983	-5.08795	3.6195e-07	4.07336e-05
Smp_319070	Hypothetical protein	79.1352	-2.02748	0.407053	-4.98088	6.32956e-07	6.60204e-05
Smp_344050	DC-STAMP domain-containing protein 1	401.597	-1.98991	0.377595	-5.26996	1.36457e-07	1.74196e-05
Smp_042390	Pseudouridine-5'-phosphatase	663.948	-1.97619	0.206379	-9.57555	1.01313e-21	2.16633e-18
Smp_245720	Monocarboxylate transporter 14	1501.74	-1.88778	0.250506	-7.53586	4.85126e-14	2.76619e-11
Smp_200180	Dynein light chain 1, cytoplasmic	3302.78	-1.81436	0.328383	-5.52512	3.29264e-08	4.77321e-06
Smp_332390	Probable phospholipid-transporting ATPase 8	327.246	-1.73342	0.402338	-4.30837	1.6446e-05	0.00104194
Smp_328000	nuclear hormone receptor FTZ F1 beta	1204.91	-1.50811	0.262627	-5.74241	9.33358e-09	1.66313e-06
Smp_340490	Probable calcium-binding protein CML27	1496.78	-1.38331	0.199468	-6.93501	4.06191e-12	1.65436e-09
Smp_204150	Acetyl-coenzyme A carboxylase carboxyl transferase subunit beta, chloroplastic	84.9829	-1.36407	0.360738	-3.78134	0.000155989	0.00635321
Smp_042670	DNA mismatch repair protein Msh6	2335	-1.2706	0.144552	-8.78995	1.49631e-18	1.59974e-15
Smp_075350	Penaeidin-4d	1288.81	-1.26874	0.255009	-4.97529	6.51516e-07	6.68681e-05
Smp_045500	Annexin A7	3266.19	-1.24356	0.161954	-7.67845	1.61022e-14	1.0594e-11
Smp_181470	Protein lifeguard 1	3173.83	-1.22713	0.192546	-6.3732	1.85125e-10	4.94804e-08
Smp_058790	Putative mitogen-activated protein kinase kinase kinase 7-like	815.72	-1.22424	0.189544	-6.45888	1.05482e-10	3.15059e-08
Smp_342050	Fatty acid amide hydrolase 1	999.388	-1.15232	0.205598	-5.60474	2.08568e-08	3.24342e-06
Smp_331380	Leucine--tRNA ligase	1594.31	-1.11654	0.244105	-4.57403	4.78436e-06	0.000355832
Smp_171580	Aromatic-L-amino-acid decarboxylase	578.42	-1.0754	0.1647	-6.52944	6.60178e-11	2.17173e-08
Smp_161220	Adipocyte plasma membrane-associated protein	836.804	-1.07016	0.189886	-5.63578	1.74271e-08	2.81234e-06
Smp_315490	Uncharacterized protein F21D5.5	823.607	-1.01583	0.162298	-6.25902	3.87395e-10	9.74527e-08

## Sheet: D9 Down (Log2 -1, pAdj <0.01)
Gene	Description	baseMean	log2FoldChange	lfcSE	stat	pvalue	padj
Smp_323820	Lipopolysaccharide-induced tumor necrosis factor-alpha factor homolog	67.3171	-1.90774	0.610459	-3.12509	0.00177751	0.00957895
Smp_317640	Inactive hydroxysteroid dehydrogenase-like protein 1	19.157	-2.21172	0.697322	-3.17173	0.00151532	0.00836455
Smp_300080	venom allergen-like (VAL) 7 protein	508.748	-1.22371	0.385342	-3.17566	0.00149499	0.00829034
Smp_318440	Serum amyloid A-1 protein	176.266	-3.12506	0.970494	-3.22007	0.0012816	0.00729527
Smp_170340	Collagen alpha-1(IV) chain	4191.83	-1.45292	0.448772	-3.23756	0.00120558	0.00694507
Smp_245610	Hypothetical protein	49.5506	-1.39123	0.429646	-3.23809	0.00120332	0.00693646
Smp_246380	C-type lectin lectoxin-Lei1	58.079	-1.15383	0.355517	-3.2455	0.00117244	0.00679714
Smp_165360	Hypothetical protein	53.1389	-8.06918	2.47676	-3.25796	0.00112217	0.00655166
Smp_343130	Chondroitin sulfate proteoglycan 4	253.355	-1.00029	0.304421	-3.28588	0.00101665	0.00602052
Smp_056460	Vacuolar protein sorting/targeting protein 10	320.866	-1.25986	0.382585	-3.29303	0.000991157	0.00589641
Smp_322330	Probable guanosine-3',5'-bis(diphosphate) 3'-pyrophosphohydrolase	135.186	-1.15745	0.350004	-3.30698	0.000943089	0.00566975
Smp_121390	Genome polyprotein	433.263	-1.12515	0.340164	-3.30766	0.000940776	0.00565958
Smp_150020	Protein Fe65 homolog	210.329	-1.19873	0.359098	-3.33818	0.0008433	0.00514626
Smp_153110	beta 1,4 galactosyltransferase 3	169.837	-1.02429	0.304668	-3.36199	0.000773833	0.00477521
Smp_342040	Protein turtle homolog A	302.966	-1.16248	0.344868	-3.37078	0.000749549	0.00464713
Smp_079010	cAMP-dependent protein kinase type II regulatory subunit	91.7619	-1.01887	0.299357	-3.40354	0.000665186	0.0041813
Smp_148470	Mitochondrial basic amino acids transporter	17.2367	-2.5178	0.738535	-3.40919	0.000651563	0.00410299
Smp_335200	Uncharacterized protein KIAA1109	30.8842	-3.13551	0.919454	-3.41019	0.000649178	0.00409198
Smp_174510	Dynein light chain LC6, flagellar outer arm	1494.28	-2.0856	0.609286	-3.42303	0.000619282	0.0039335
Smp_345500	Protein unc-45 homolog B	4521.17	-1.06464	0.310402	-3.42986	0.0006039	0.00386004
Smp_247330	roundabout 2	147.211	-1.16882	0.340655	-3.43111	0.000601109	0.0038449
Smp_000280	Female-specific protein 800	139.635	-7.48415	2.15203	-3.47772	0.000505705	0.00330721
Smp_079970	Tubulin beta chain	21.2868	-2.2459	0.641297	-3.50212	0.000461568	0.00305098
Smp_135020	Uncharacterized MFS-type transporter YhjX	3507.77	-3.34863	0.953282	-3.51274	0.000443511	0.00294875
Smp_104890	Glutamate-gated chloride channel subunit 3	116.815	-1.29494	0.365791	-3.54012	0.000399952	0.00271062
Smp_102430	Alpha-1,6-mannosylglycoprotein 6-beta-N-acetylglucosaminyltransferase B	64.7626	-1.57889	0.442422	-3.56873	0.000358712	0.00246044
Smp_000420	Pro His rich protein	261.576	-8.18651	2.29005	-3.57481	0.000350478	0.00241319
Smp_176570	Centrosome-associated protein CEP250	196.538	-1.00668	0.281523	-3.57585	0.000349088	0.00240838
Smp_329920	5'-deoxynucleotidase CKO_00504	192.026	-1.48801	0.415239	-3.58351	0.000339003	0.00235184
Smp_340140	DNA mismatch repair protein MutS	97.8538	-1.71648	0.475371	-3.61082	0.000305234	0.00216711
Smp_300070	venom allergen-like (VAL) 7 protein	381.712	-1.44031	0.398472	-3.61458	0.00030084	0.00214596
Smp_095980	Extracellular superoxide dismutase (Cu Zn)	1075.37	-7.69015	2.07668	-3.7031	0.000212985	0.00157609
Smp_203410	Cyclin N-terminal domain-containing protein 1	241.646	-1.65943	0.448021	-3.70391	0.000212298	0.00157228
Smp_158360	PX domain-containing protein YPT35	28.7221	-1.60391	0.43224	-3.71068	0.0002067	0.00153457
Smp_247850	Leishmanolysin-like peptidase	2054.37	-1.23841	0.333319	-3.7154	0.000202879	0.0015099
Smp_191910	Putative eggshell protein	912.231	-8.57315	2.29921	-3.72873	0.000192445	0.00144405
Smp_138750	2,3-bisphosphoglycerate-independent phosphoglycerate mutase	447.4	-1.09703	0.294019	-3.73114	0.000190613	0.00143385
Smp_164590	Collagen alpha-2(I) chain	29929	-1.00099	0.2672	-3.7462	0.000179532	0.00136403
Smp_337070	Teneurin-4	27.8582	-2.4869	0.663165	-3.75005	0.000176801	0.00134552
Smp_304860	Neurogenic locus notch homolog protein 1	116.527	-1.33216	0.355035	-3.75219	0.000175294	0.00133741
Smp_079960	Tubulin beta-4 chain	33.2123	-2.17961	0.574231	-3.79571	0.000147223	0.00114932
Smp_333670	Glutamate receptor ionotropic, delta-1	125.363	-1.05336	0.275626	-3.82169	0.000132541	0.00105361
Smp_150990	Large neutral amino acids transporter small subunit 2	464.639	-1.31178	0.342515	-3.82986	0.000128214	0.00102218
Smp_246820	Sugar transporter SWEET1	231.634	-2.0911	0.545578	-3.83281	0.000126686	0.00101327
Smp_089220	Regulator of microtubule dynamics protein 1	4015.54	-1.23186	0.320547	-3.84299	0.000121544	0.000979021
Smp_017420	Voltage-gated hydrogen channel 1	581.534	-1.27963	0.331417	-3.86108	0.000112888	0.000918233
Smp_331220	Hypothetical protein	63.4679	-1.27939	0.327204	-3.91005	9.22757e-05	0.000769582
Smp_329570	Nicotinamide riboside kinase 1	6.01992	-6.24203	1.59115	-3.92297	8.74629e-05	0.000732371
Smp_165340	Alpha-tocopherol transfer protein-like	62.3095	-1.87111	0.475652	-3.93379	8.36162e-05	0.000705352
Smp_245530	Tegument antigen	151.981	-1.38598	0.352214	-3.93503	8.31852e-05	0.000703019
Smp_025830	adp ribosyl cyclase	3890.64	-1.13733	0.28829	-3.94509	7.97707e-05	0.000679207
Smp_342460	Hypothetical protein	9.95077	-3.61728	0.916652	-3.94619	7.94055e-05	0.000676731
Smp_161650	MKRN2 opposite strand protein	170.783	-1.76927	0.444599	-3.97949	6.90643e-05	0.000596983
Smp_213900	Collagen alpha-1(IV) chain	9234.39	-1.01266	0.252789	-4.00596	6.17673e-05	0.000541103
Smp_006730	DNA damage-regulated autophagy modulator protein 1	7296.11	-1.06071	0.264427	-4.01135	6.03736e-05	0.000531451
Smp_098340	Gamma-glutamylcyclotransferase	74.7988	-1.9682	0.48843	-4.02966	5.58584e-05	0.000496992
Smp_248100	Ecdysone-induced protein 78C	65.7013	-1.32669	0.327873	-4.04636	5.20202e-05	0.000468336
Smp_000430	Putative eggshell protein	511.14	-9.87818	2.43977	-4.04882	5.14769e-05	0.000463904
Smp_140460	Centrosomal protein of 120 kDa	358.581	-1.41663	0.349289	-4.05575	4.99736e-05	0.000452146
Smp_154830	Synaptonemal complex protein 2	93.7817	-1.57206	0.38554	-4.07754	4.55148e-05	0.000415523
Smp_174060	2-succinyl-5-enolpyruvyl-6-hydroxy-3-cyclohexene-1-carboxylate synthase	15.6528	-4.68979	1.14666	-4.08996	4.31449e-05	0.000395076
Smp_201130	Pseudouridine-5'-phosphate glycosidase	339.533	-1.00226	0.242378	-4.1351	3.54798e-05	0.000335168
Smp_159600	Collagen alpha-1(IV) chain	540.036	-2.34185	0.566241	-4.13579	3.5374e-05	0.000334693
Smp_042150	tegument-allergen-like protein (TAL13)	336.737	-1.96596	0.474355	-4.14449	3.40564e-05	0.000324248
Smp_134040	Ecdysone-induced protein 74EF	454.871	-1.48092	0.353578	-4.18838	2.80951e-05	0.000272044
Smp_126420	Protocadherin gamma-A11	337.662	-1.52981	0.363682	-4.20646	2.59406e-05	0.00025443
Smp_329700	Kit ligand	230.489	-1.85596	0.437951	-4.23784	2.25684e-05	0.00022623
Smp_176940	High affinity cationic amino acid transporter 1	1351.51	-1.07807	0.254361	-4.23833	2.25188e-05	0.000225983
Smp_342770	Protein spire	19.8827	-3.98803	0.940033	-4.24244	2.21107e-05	0.000222132
Smp_347370	Beta-1,4-galactosyltransferase 2	49.756	-1.92803	0.453831	-4.24834	2.15363e-05	0.000217353
Smp_340530	Transmembrane protein 26	157.037	-1.24706	0.292634	-4.26151	2.03046e-05	0.000206957
Smp_334190	25 kDa integral membrane protein	1058.01	-1.18473	0.276809	-4.27994	1.86947e-05	0.000192053
Smp_197370	Collagen alpha-2(I) chain	52410.3	-1.15328	0.268917	-4.2886	1.79799e-05	0.000185338
Smp_020550	Basement membrane-specific heparan sulfate proteoglycan core protein	2781.96	-2.08694	0.482282	-4.32722	1.51001e-05	0.000158708
Smp_125210	Aquaporin-9	165.492	-1.52051	0.350139	-4.34259	1.4081e-05	0.000149377
Smp_333250	Phospholipid-transporting ATPase 6	1288.57	-1.33471	0.306055	-4.36101	1.29466e-05	0.000138635
Smp_246330	Ectonucleoside triphosphate diphosphohydrolase 7	2472.19	-1.05057	0.24044	-4.36937	1.24603e-05	0.000134536
Smp_340270	Hypothetical protein	663.904	-1.00183	0.229057	-4.3737	1.22156e-05	0.00013205
Smp_305070	NEDD4-binding protein 1	448.386	-1.59444	0.364362	-4.37596	1.20897e-05	0.000131001
Smp_176430	Pleckstrin homology domain-containing family G member 1	205.072	-1.14382	0.260734	-4.38693	1.14962e-05	0.000125616
Smp_244820	Androglobin	71.3336	-1.64608	0.373561	-4.40647	1.05069e-05	0.000116343
Smp_242890	Putative sphingolipid delta(4)-desaturase/C4-monooxygenase	395.233	-1.40591	0.31799	-4.42124	9.81344e-06	0.000109732
Smp_135560	Collagen alpha-2(I) chain	72656.7	-1.17336	0.264562	-4.43509	9.20332e-06	0.000103357
Smp_129380	Potassium voltage-gated channel subfamily A member 3	295.165	-1.26711	0.283324	-4.4723	7.73845e-06	8.91586e-05
Smp_242540	Glycerol-3-phosphate dehydrogenase 1-like protein	2581.08	-2.92279	0.649601	-4.49937	6.81565e-06	7.95334e-05
Smp_320320	Dynein light chain, cytoplasmic	7463.18	-2.03045	0.449058	-4.52158	6.13794e-06	7.26496e-05
Smp_085180	Cathepsin B-like cysteine proteinase	728.997	-1.02012	0.224393	-4.54615	5.46352e-06	6.57791e-05
Smp_040110	Cadherin-related tumor suppressor	55.5903	-1.60963	0.351766	-4.57587	4.74242e-06	5.78626e-05
Smp_335640	LanC-like protein 1	1686.87	-1.01657	0.222138	-4.57627	4.73334e-06	5.78294e-05
Smp_054300	alpha 1,3 fucosyltransferase D	234.565	-3.1454	0.686816	-4.57969	4.6567e-06	5.70462e-05
Smp_331280	DNA repair protein RecN	1748.14	-2.29409	0.500547	-4.58317	4.57974e-06	5.6179e-05
Smp_169200	tegument-allergen-like protein (TAL11)	7504.18	-1.07249	0.233468	-4.59372	4.3542e-06	5.35566e-05
Smp_123830	Collagen alpha-1(XXIV) chain	20112.9	-1.08318	0.235249	-4.60437	4.13713e-06	5.11633e-05
Smp_156540	Protein Wnt-7b	1493.46	-1.03455	0.222656	-4.64641	3.37754e-06	4.30566e-05
Smp_060030	Somatomedin-B and thrombospondin type-1 domain-containing protein	172.475	-1.38932	0.298879	-4.64843	3.34467e-06	4.26973e-05
Smp_140720	Phytochrome A	31.8931	-2.28891	0.490969	-4.66203	3.13101e-06	4.01387e-05
Smp_308260	DNA ligase	2204.84	-1.04805	0.224145	-4.67579	2.92828e-06	3.7806e-05
Smp_008220	Protein S-acyltransferase 21	403.141	-1.43745	0.30724	-4.67858	2.88875e-06	3.73485e-05
Smp_137300	Probable G-protein coupled receptor No18	93.6099	-2.03066	0.432003	-4.70059	2.59416e-06	3.38282e-05
Smp_005960	Hypothetical protein	360.7	-1.18095	0.250177	-4.72044	2.3534e-06	3.08211e-05
Smp_161360	Syndecan	618.266	-1.02291	0.215711	-4.74205	2.11569e-06	2.78688e-05
Smp_128430	Lysosome membrane protein 2	90.1597	-1.93194	0.406584	-4.75164	2.01776e-06	2.66556e-05
Smp_326790	tRNA (guanine-N(1)-)-methyltransferase	169.609	-1.09215	0.229762	-4.75341	2.00015e-06	2.64613e-05
Smp_343740	Collagen alpha-2(I) chain	48250.2	-1.1753	0.247033	-4.75768	1.95835e-06	2.59838e-05
Smp_150090	Monocarboxylate transporter 14	65.6784	-1.65314	0.343015	-4.81943	1.43965e-06	1.96164e-05
Smp_244360	Multidrug and toxin extrusion protein 2	1177.24	-1.28046	0.263423	-4.86085	1.16882e-06	1.62421e-05
Smp_341810	Dynein light chain LC6, flagellar outer arm	1260.02	-1.44768	0.297058	-4.87341	1.09686e-06	1.53595e-05
Smp_267180	Prestin	170.387	-1.07651	0.219258	-4.90978	9.1177e-07	1.30281e-05
Smp_062020	Sterile alpha motif domain-containing protein 15	289.72	-1.08262	0.21983	-4.92481	8.44445e-07	1.22391e-05
Smp_162500	Solute carrier family 46 member 3	250.212	-1.47666	0.29933	-4.93323	8.0881e-07	1.17977e-05
Smp_128010	Hypothetical protein	132.632	-1.2733	0.256469	-4.96473	6.87979e-07	1.02153e-05
Smp_153480	Solute carrier family 12 member 9	8253.28	-1.44819	0.291647	-4.96556	6.85042e-07	1.01883e-05
Smp_125740	E3 ubiquitin-protein ligase MARCH2	1796.26	-1.23923	0.247551	-5.00595	5.5587e-07	8.46076e-06
Smp_347710	Hypothetical protein	118.002	-1.47437	0.293999	-5.01489	5.30626e-07	8.14923e-06
Smp_077860	Actin-1	271.926	-1.72942	0.343666	-5.03228	4.84674e-07	7.5669e-06
Smp_045490	Annexin A11	105.57	-5.04873	1.00024	-5.04753	4.4756e-07	7.0479e-06
Smp_196840	Collagen alpha-2(I) chain	31745.7	-1.13497	0.224351	-5.0589	4.21687e-07	6.67512e-06
Smp_003600	Natterin-4	54.1133	-3.54014	0.695851	-5.0875	3.62821e-07	5.83462e-06
Smp_311170	PDZ and LIM domain protein 7	5256.73	-1.16491	0.228807	-5.09124	3.55738e-07	5.74101e-06
Smp_323800	Lipopolysaccharide-induced tumor necrosis factor-alpha factor homolog	76.397	-1.85801	0.364788	-5.0934	3.51704e-07	5.6961e-06
Smp_180240	Spondin-1	4523.96	-1.08652	0.211982	-5.12554	2.96691e-07	4.87451e-06
Smp_342810	Hypothetical protein	450.779	-1.38991	0.27079	-5.13279	2.8548e-07	4.72444e-06
Smp_131050	cAMP-dependent protein kinase type II regulatory subunit	979.469	-1.01596	0.197614	-5.14111	2.73117e-07	4.53633e-06
Smp_319070	Hypothetical protein	79.1352	-2.17101	0.421853	-5.14637	2.65577e-07	4.43539e-06
Smp_332390	Probable phospholipid-transporting ATPase 8	327.246	-2.10455	0.406845	-5.17286	2.30536e-07	3.91152e-06
Smp_340760	Tropomyosin-1	58080.2	-1.02985	0.198544	-5.18701	2.13694e-07	3.66298e-06
Smp_161210	Arginine--tRNA ligase	465.31	-1.26464	0.242627	-5.21226	1.86557e-07	3.23793e-06
Smp_307880	Voltage-dependent calcium channel subunit alpha-2/delta-2	1114.63	-1.65762	0.316504	-5.23728	1.62964e-07	2.86905e-06
Smp_194870	Histone H4	133.308	-2.14375	0.408002	-5.25426	1.48617e-07	2.63174e-06
Smp_158160	Protein lin-28	240.23	-1.20054	0.227678	-5.273	1.34209e-07	2.39994e-06
Smp_174260	thyroid hormone receptor beta	138.7	-2.58567	0.48965	-5.28064	1.28736e-07	2.30661e-06
Smp_007290	Carbohydrate deacetylase	339.069	-1.05301	0.199195	-5.28632	1.24803e-07	2.24497e-06
Smp_314500	A disintegrin and metalloproteinase with thrombospondin motifs 20	171.499	-1.7765	0.334361	-5.31314	1.07753e-07	1.95372e-06
Smp_327950	Endothelin-converting enzyme 2	85.6964	-3.05421	0.574565	-5.3157	1.06251e-07	1.93033e-06
Smp_242200	Cationic amino acid transporter 1	728.948	-1.37058	0.254895	-5.37704	7.57216e-08	1.43887e-06
Smp_160880	Phosphatidylcholine-sterol acyltransferase	6148.54	-1.48764	0.274933	-5.41091	6.27044e-08	1.21433e-06
Smp_310880	Hypothetical protein	709.864	-1.35892	0.250793	-5.41849	6.01056e-08	1.17905e-06
Smp_187190	Innexin unc-9	156.75	-1.22474	0.226007	-5.41903	5.99242e-08	1.17803e-06
Smp_016780	Tubulin alpha-2/alpha-4 chain	17570.4	-1.12464	0.206668	-5.44178	5.2751e-08	1.04378e-06
Smp_324140	Immediate early response gene 5-like protein	78.2162	-1.77807	0.32435	-5.48197	4.20621e-08	8.4328e-07
Smp_043350	UDP-N-acetylhexosamine pyrophosphorylase-like protein 1	1681	-1.17084	0.212668	-5.50549	3.68149e-08	7.46301e-07
Smp_143300	Neurogenic locus notch homolog protein 1	442.836	-1.4644	0.265629	-5.51295	3.52876e-08	7.20153e-07
Smp_133340	Probable plasma membrane ATPase	191.873	-1.25585	0.227405	-5.52253	3.34152e-08	6.83471e-07
Smp_175090	Long-chain-fatty-acid--CoA ligase 5	19276.7	-1.16937	0.210703	-5.54986	2.85903e-08	5.94131e-07
Smp_076400	Universal stress protein MJ0577	1990.93	-1.01917	0.183602	-5.55101	2.84026e-08	5.9158e-07
Smp_333290	Malignant fibrous histiocytoma-amplified sequence 1	825.566	-2.02255	0.363872	-5.5584	2.72258e-08	5.69676e-07
Smp_127270	Putative ferric-chelate reductase 1	174.089	-1.60592	0.288197	-5.57231	2.51385e-08	5.30882e-07
Smp_144130	Limbic system-associated membrane protein	661.809	-1.18541	0.212032	-5.59073	2.26115e-08	4.84258e-07
Smp_331380	Leucine--tRNA ligase	1594.31	-1.36551	0.244225	-5.59122	2.25483e-08	4.84044e-07
Smp_207040	Annexin A11	69.607	-2.47565	0.437434	-5.65948	1.51835e-08	3.35437e-07
Smp_149400	PC3-like endoprotease variant B	159.934	-1.3143	0.231925	-5.66691	1.45393e-08	3.21988e-07
Smp_130160	Semaphorin-5B	691.159	-1.29797	0.228718	-5.67497	1.38711e-08	3.08827e-07
Smp_005880	phosphoenolpyruvate carboxykinase	3425.42	-1.24901	0.218105	-5.72667	1.02422e-08	2.34822e-07
Smp_021920	paramyosin	14413.5	-1.51909	0.2638	-5.75849	8.48713e-09	1.99612e-07
Smp_015670	Transcription factor 15	843.839	-1.16568	0.20242	-5.75872	8.47538e-09	1.99612e-07
Smp_077720	Annexin A5	6066.5	-2.59463	0.450346	-5.76141	8.34133e-09	1.97202e-07
Smp_166350	Lymphocyte antigen 6I	3485.92	-2.78749	0.482459	-5.77768	7.57384e-09	1.82373e-07
Smp_132670	myosin regulatory light chain 2 smooth muscle	55522.5	-1.33396	0.230833	-5.77892	7.51802e-09	1.81509e-07
Smp_139970	Troponin C, isoform 1	6233	-1.56864	0.269623	-5.81791	5.95883e-09	1.45799e-07
Smp_176930	Cationic amino acid transporter 2	5785.75	-1.40575	0.240394	-5.84771	4.98382e-09	1.22602e-07
Smp_044060	High affinity cAMP-specific and IBMX-insensitive 3',5'-cyclic phosphodiesterase 8A	566.215	-1.37541	0.233857	-5.88143	4.06745e-09	1.03703e-07
Smp_028490	1-acyl-sn-glycerol-3-phosphate acyltransferase epsilon	992.658	-1.19517	0.203186	-5.88217	4.04931e-09	1.0353e-07
Smp_341410	Putative alpha-1,3-mannosyl-glycoprotein 2-beta-N-acetylglucosaminyltransferase	786.166	-1.4479	0.246004	-5.88569	3.96389e-09	1.01919e-07
Smp_005720	Aquaporin-3	5287.07	-1.1065	0.186205	-5.94237	2.80924e-09	7.3688e-08
Smp_330220	AAA-ATPase At5g40000	511.928	-1.79846	0.301819	-5.95873	2.54203e-09	6.70653e-08
Smp_172520	Protein jagged-2 (Fragment)	810.615	-1.25794	0.209415	-6.00692	1.89077e-09	5.07662e-08
Smp_123550	venom allergen (VAL) 8 protein	338.84	-5.73363	0.953215	-6.01504	1.79845e-09	4.84304e-08
Smp_201060	dynein light chain	22625.8	-1.18598	0.195774	-6.0579	1.37909e-09	3.7695e-08
Smp_123540	venom allergen-like (VAL) 12 protein	259.617	-4.51556	0.740914	-6.09459	1.09719e-09	3.03545e-08
Smp_097500	F-box/LRR-repeat protein 5	554.58	-1.3605	0.223119	-6.09761	1.07663e-09	2.98766e-08
Smp_307020	Actin-2	61868.3	-1.31597	0.213137	-6.1743	6.64557e-10	1.90214e-08
Smp_003440	Stomatin-2	1543.83	-1.16913	0.188547	-6.20075	5.6196e-10	1.62897e-08
Smp_200180	Dynein light chain 1, cytoplasmic	3302.78	-2.04305	0.329198	-6.20612	5.43085e-10	1.57928e-08
Smp_160180	Protein shifted	381.155	-1.22314	0.194902	-6.27563	3.4821e-10	1.03576e-08
Smp_212780	Tubulin polymerization-promoting protein (TPPP), putative	1259.36	-1.19811	0.190101	-6.30251	2.92855e-10	8.94486e-09
Smp_158620	Random slug protein 5	931.066	-1.49789	0.236543	-6.33242	2.41352e-10	7.47207e-09
Smp_308350	Protein-tyrosine sulfotransferase A	387.968	-1.25722	0.195994	-6.41458	1.41208e-10	4.59025e-09
Smp_096410	16 kDa calcium-binding protein	660.374	-1.76628	0.274815	-6.42717	1.3e-10	4.25972e-09
Smp_245150	Oxalate:formate antiporter	203.062	-2.41646	0.374834	-6.44676	1.1427e-10	3.79973e-09
Smp_197540	Protein LMBR1L	7687.75	-1.58687	0.246156	-6.4466	1.14384e-10	3.79973e-09
Smp_134640	Exosome complex exonuclease RRP44 homolog A	3568.74	-1.0076	0.156121	-6.45399	1.08946e-10	3.64569e-09
Smp_067580	Calcium uniporter protein, mitochondrial	2241.47	-1.01165	0.156308	-6.47219	9.65914e-11	3.2562e-09
Smp_211020	Lactadherin	1378.14	-1.28744	0.198551	-6.48416	8.92277e-11	3.03041e-09
Smp_149710	Aspartate--tRNA(Asp/Asn) ligase	60.5316	-3.1214	0.479924	-6.50395	7.82399e-11	2.6975e-09
Smp_165150	Serine/threonine-protein phosphatase 6 regulatory ankyrin repeat subunit C	351.288	-1.3699	0.210302	-6.51394	7.3205e-11	2.54318e-09
Smp_335300	Mitochondrial import inner membrane translocase subunit Tim8	1121.4	-1.08928	0.166489	-6.54264	6.04413e-11	2.1574e-09
Smp_015480	Protein asteroid homolog 1	6978.51	-1.24536	0.189331	-6.57769	4.77825e-11	1.76795e-09
Smp_345120	Prelamin-A/C	59.3121	-3.96178	0.598517	-6.61932	3.60847e-11	1.36283e-09
Smp_319650	Nesprin-2	1303.87	-2.10096	0.313695	-6.69746	2.12074e-11	8.28456e-10
Smp_152630	MEG-12	946.851	-1.11283	0.165287	-6.73271	1.6653e-11	6.70689e-10
Smp_008230	Ras-related protein Rab-18	5405.88	-1.53836	0.227774	-6.75391	1.43912e-11	5.8494e-10
Smp_157670	Hypothetical protein	5327.49	-1.26307	0.187014	-6.75387	1.43954e-11	5.8494e-10
Smp_195190	13 kDa tegumental antigen Sm13	7510.54	-2.12685	0.314319	-6.76651	1.31925e-11	5.40892e-10
Smp_097620	Vacuolar protein-sorting-associated protein 25	1483.87	-1.04318	0.153787	-6.78327	1.17488e-11	4.86079e-10
Smp_308930	Very-long-chain 3-oxoacyl-CoA reductase	870.604	-2.13967	0.315105	-6.79033	1.11876e-11	4.64973e-10
Smp_328000	nuclear hormone receptor FTZ F1 beta	1204.91	-1.80542	0.262626	-6.87451	6.22028e-12	2.70421e-10
Smp_320170	Vacuolar protein sorting/targeting protein 10	119.98	-3.66506	0.530049	-6.91456	4.69325e-12	2.09402e-10
Smp_064430	PTS system mannitol-specific EIICB component	1778.78	-1.27905	0.184868	-6.91872	4.55743e-12	2.04344e-10
Smp_018430	Mitochondrial inner membrane protease subunit 1	1297.87	-1.00808	0.14563	-6.9222	4.44671e-12	2.00366e-10
Smp_305400	MAGUK p55 subfamily member 7	1433.32	-1.17743	0.169198	-6.95886	3.43034e-12	1.55338e-10
Smp_157930	Lysophospholipid acyltransferase 7	794.893	-1.48884	0.213087	-6.98702	2.80789e-12	1.28429e-10
Smp_154680	Beta-1,3-galactosyl-O-glycosyl-glycoprotein beta-1,6-N-acetylglucosaminyltransferase	147.361	-3.19083	0.455126	-7.01087	2.36838e-12	1.09985e-10
Smp_156930	Probable magnesium transporter NIPA2	1140.39	-1.5315	0.217961	-7.02649	2.118e-12	9.93713e-11
Smp_329300	Structural polyprotein	195.274	-1.69831	0.241016	-7.04648	1.83504e-12	8.79079e-11
Smp_346910	antigenic integral membrane glycoprotein	4034.01	-2.26368	0.318774	-7.1012	1.23674e-12	6.08476e-11
Smp_203130	Actin	45865.2	-1.61305	0.226334	-7.12684	1.02698e-12	5.19309e-11
Smp_126450	ATP-binding cassette sub-family G member 2	1550.94	-1.35075	0.187077	-7.22029	5.18764e-13	2.68284e-11
Smp_134670	Ral GTPase-activating protein subunit beta	11414.9	-1.29148	0.177838	-7.26211	3.81087e-13	1.99573e-11
Smp_061100	Uncharacterized protein C2orf61	277.174	-2.07122	0.283991	-7.29324	3.02591e-13	1.6297e-11
Smp_347610	Procollagen-lysine,2-oxoglutarate 5-dioxygenase 1	11058.4	-1.62362	0.221952	-7.31517	2.57056e-13	1.39269e-11
Smp_033010	16 kDa calcium-binding protein	63.489	-9.29442	1.26872	-7.32584	2.37413e-13	1.30965e-11
Smp_126480	Calponin-3	8930.09	-1.38859	0.187379	-7.41059	1.25734e-13	7.17266e-12
Smp_245720	Monocarboxylate transporter 14	1501.74	-1.86927	0.251561	-7.43068	1.0804e-13	6.22395e-12
Smp_158480	Mycosubtilin synthase subunit C	625.984	-4.12032	0.55363	-7.44236	9.89011e-14	5.73374e-12
Smp_194050	Hypothetical protein	42939.1	-1.71295	0.229748	-7.4558	8.93242e-14	5.21172e-12
Smp_031190	phospholipase A	672.63	-2.00032	0.268073	-7.46186	8.53116e-14	5.00972e-12
Smp_020540	LIM and senescent cell antigen-like-containing domain protein 2	1405.43	-1.51995	0.203692	-7.46197	8.52356e-14	5.00972e-12
Smp_065210	Hypothetical protein	3879.88	-1.39662	0.186386	-7.49317	6.72315e-14	4.00465e-12
Smp_340130	20 kDa calcium-binding protein	15925.4	-1.36026	0.17961	-7.57344	3.63466e-14	2.25052e-12
Smp_331910	Natterin-3	1699.94	-1.51491	0.199758	-7.58373	3.35754e-14	2.12224e-12
Smp_180350	opsin receptor	94.2455	-2.12209	0.278667	-7.61513	2.63422e-14	1.72494e-12
Smp_058990	Meiotic nuclear division protein 1 homolog	864.557	-1.17441	0.153508	-7.65052	2.00168e-14	1.32988e-12
Smp_058790	Putative mitogen-activated protein kinase kinase kinase 7-like	815.72	-1.46025	0.190342	-7.6717	1.6973e-14	1.14436e-12
Smp_344200	Mitochondrial Rho GTPase 1-A	1935.53	-1.07664	0.138549	-7.77085	7.79602e-15	5.6317e-13
Smp_136550	Tyrosine-protein kinase transmembrane receptor Ror2	2828.11	-1.13712	0.145978	-7.78964	6.72005e-15	4.89327e-13
Smp_322650	Transmembrane protein 234 homolog	717.795	-1.39948	0.178779	-7.82798	4.95785e-15	3.66881e-13
Smp_136710	Calcium-transporting ATPase sarcoplasmic/endoplasmic reticulum type	9749.01	-1.42938	0.182271	-7.84206	4.43199e-15	3.30655e-13
Smp_153930	Leishmanolysin-like peptidase	809.212	-2.2451	0.284194	-7.89987	2.79194e-15	2.13548e-13
Smp_013950	Solute carrier family 43 member 3	901.975	-1.86828	0.235817	-7.9226	2.32598e-15	1.80949e-13
Smp_127030	Leishmanolysin-like peptidase	436.481	-1.83702	0.231572	-7.93285	2.14171e-15	1.69512e-13
Smp_247290	Y+L amino acid transporter 2	1576.11	-1.66409	0.209244	-7.95286	1.82256e-15	1.45517e-13
Smp_057060	4-hydroxybutyrate coenzyme A transferase	2707.69	-1.05119	0.131608	-7.98727	1.37959e-15	1.13126e-13
Smp_129610	Malate dehydrogenase	394.649	-2.08796	0.25937	-8.05011	8.27203e-16	6.97148e-14
Smp_315490	Uncharacterized protein F21D5.5	823.607	-1.33957	0.163311	-8.20261	2.35222e-16	2.09901e-14
Smp_132740	Fatty acid desaturase 2	2435.78	-1.66341	0.198822	-8.36628	5.94635e-17	5.81975e-15
Smp_045010	tegument-allergen-like protein (TAL12)	1057.95	-2.87985	0.341695	-8.42812	3.51249e-17	3.59221e-15
Smp_331290	Polyribonucleotide nucleotidyltransferase	788.246	-2.13868	0.253264	-8.44446	3.05445e-17	3.15928e-15
Smp_141500	UPF0506 protein SJCHGC09643	3855.43	-2.91407	0.344738	-8.453	2.83905e-17	3.00477e-15
Smp_095520	dynein light chain	12064.4	-2.13217	0.250918	-8.49751	1.93704e-17	2.10714e-15
Smp_204150	Acetyl-coenzyme A carboxylase carboxyl transferase subunit beta, chloroplastic	84.9829	-3.47784	0.408479	-8.51413	1.67851e-17	1.86314e-15
Smp_015020	sodium potassium transporting ATPase alpha subunit	2368.12	-1.71315	0.200935	-8.52587	1.51672e-17	1.70434e-15
Smp_337700	Nesprin-2	525.466	-2.33504	0.272019	-8.58412	9.15366e-18	1.09627e-15
Smp_335630	putative tetraspanin 2, fragment	25707.8	-1.32065	0.153089	-8.62666	6.3171e-18	7.77003e-16
Smp_316000	Protein arginine N-methyltransferase 7	826.23	-1.93843	0.222112	-8.72728	2.6086e-18	3.34415e-16
Smp_315700	Penicillin-binding protein 1A	2647.87	-2.11844	0.240391	-8.81249	1.22397e-18	1.62212e-16
Smp_161220	Adipocyte plasma membrane-associated protein	836.804	-1.71241	0.192032	-8.91729	4.77832e-19	6.69111e-17
Smp_067010	RUN domain-containing protein 1	2980.12	-1.00561	0.112076	-8.97255	2.89722e-19	4.39508e-17
Smp_003230	Endophilin-B1	6150.25	-1.69245	0.187046	-9.04828	1.45243e-19	2.24069e-17
Smp_347180	GMP synthase [glutamine-hydrolyzing]	1169.36	-2.93313	0.321343	-9.1277	6.99675e-20	1.17934e-17
Smp_101970	Cornifelin	6547	-1.67099	0.180065	-9.27994	1.69571e-20	2.91215e-18
Smp_157310	PDZ and LIM domain protein 7	535.209	-2.43472	0.26153	-9.30954	1.28386e-20	2.24724e-18
Smp_322820	Cysteine-rich protein 1	13247.7	-1.70027	0.18093	-9.39741	5.59233e-21	9.98066e-19
Smp_033040	L-lactate dehydrogenase A chain	6867.9	-1.58461	0.157145	-10.0838	6.51617e-24	1.6475e-21
Smp_135230	Tyrosine decarboxylase	314.052	-3.10723	0.297671	-10.4385	1.65428e-25	4.71298e-23
Smp_154670	Beta-1,3-galactosyl-O-glycosyl-glycoprotein beta-1,6-N-acetylglucosaminyltransferase 3	1912.56	-2.09106	0.197451	-10.5902	3.30762e-26	1.00353e-23
Smp_342050	Fatty acid amide hydrolase 1	999.388	-2.25687	0.208688	-10.8146	2.93672e-27	1.0692e-24
Smp_166290	Serine/threonine-protein phosphatase 2A activator	2276.81	-1.81392	0.16658	-10.8892	1.29752e-27	5.26689e-25
Smp_344050	DC-STAMP domain-containing protein 1	401.597	-4.61953	0.413761	-11.1647	6.06731e-29	3.24851e-26
Smp_075350	Penaeidin-4d	1288.81	-3.11479	0.259126	-12.0204	2.77743e-33	2.52802e-30
Smp_042670	DNA mismatch repair protein Msh6	2335	-1.7815	0.145107	-12.2772	1.20093e-34	1.21454e-31
Smp_042390	Pseudouridine-5'-phosphatase	663.948	-2.63457	0.209594	-12.5698	3.09318e-36	3.51927e-33
Smp_171580	Aromatic-L-amino-acid decarboxylase	578.42	-2.17259	0.171569	-12.663	9.47512e-37	1.23204e-33
Smp_045500	Annexin A7	3266.19	-2.3053	0.162985	-14.1443	2.02535e-45	4.60869e-42

## Sheet: Common genes D5 + D9
Overlap		D5 log2FoldChange	D5 pAdj	D9 log2FoldChange	D9 pAdj
Smp_003600	Natterin-4	-4.27767	1.50532e-06	-3.54014	5.83462e-06
Smp_045490	Annexin A11	-4.11292	0.00155959	-5.04873	7.0479e-06
Smp_033010	16 kDa calcium-binding protein	-3.06846	5.93163e-07	-9.29442	1.30965e-11
Smp_174060	2-succinyl-5-enolpyruvyl-6-hydroxy-3-cyclohexene-1-carboxylate synthase	-2.94259	0.00014404	-4.68979	0.000395076
Smp_207040	Annexin A11	-2.14703	4.07336e-05	-2.47565	3.35437e-07
Smp_319070	Hypothetical protein	-2.02748	6.60204e-05	-2.17101	4.43539e-06
Smp_344050	DC-STAMP domain-containing protein 1	-1.98991	1.74196e-05	-4.61953	3.24851e-26
Smp_042390	Pseudouridine-5'-phosphatase	-1.97619	2.16633e-18	-2.63457	3.51927e-33
Smp_245720	Monocarboxylate transporter 14	-1.88778	2.76619e-11	-1.86927	6.22395e-12
Smp_200180	Dynein light chain 1, cytoplasmic	-1.81436	4.77321e-06	-2.04305	1.57928e-08
Smp_332390	Probable phospholipid-transporting ATPase 8	-1.73342	0.00104194	-2.10455	3.91152e-06
Smp_328000	nuclear hormone receptor FTZ F1 beta	-1.50811	1.66313e-06	-1.80542	2.70421e-10
Smp_204150	Acetyl-coenzyme A carboxylase carboxyl transferase subunit beta, chloroplastic	-1.36407	0.00635321	-3.47784	1.86314e-15
Smp_042670	DNA mismatch repair protein Msh6	-1.2706	1.59974e-15	-1.7815	1.21454e-31
Smp_075350	Penaeidin-4d	-1.26874	6.68681e-05	-3.11479	2.52802e-30
Smp_045500	Annexin A7	-1.24356	1.0594e-11	-2.3053	4.60869e-42
Smp_058790	Putative mitogen-activated protein kinase kinase kinase 7-like	-1.22424	3.15059e-08	-1.46025	1.14436e-12
Smp_342050	Fatty acid amide hydrolase 1	-1.15232	3.24342e-06	-2.25687	1.0692e-24
Smp_331380	Leucine--tRNA ligase	-1.11654	0.000355832	-1.36551	4.84044e-07
Smp_171580	Aromatic-L-amino-acid decarboxylase	-1.0754	2.17173e-08	-2.17259	1.23204e-33
Smp_161220	Adipocyte plasma membrane-associated protein	-1.07016	2.81234e-06	-1.71241	6.69111e-17
Smp_315490	Uncharacterized protein F21D5.5	-1.01583	9.74527e-08	-1.33957	2.09901e-14
