# Supplementary material for: The Schistosoma mansoni nuclear receptor FTZ-F1 maintains esophageal gland function via transcriptional regulation of meg-8.3
Source: PLoS Pathog. 2021 Dec 15;17(12):e1010140. doi: 10.1371/journal.ppat.1010140 (PMC8673669; doi:10.1371/journal.ppat.1010140)
Supplement: S3 Table — (XLSX) [file ppat.1010140.s010.xlsx]

## Sheet: Sheet1
		Day 2			Day 5			Day 9
	Gene	Mean	SD	N	Mean	SD	N	Mean	SD	N
	Smp_033010	-0.506111	0.59614	3	-2.22489	0.424538	3	-3.661	0.283109	3
	Smp_042670	-0.893944	0.429154	3	-0.324556	0.240201	3	-1.09633	0.593939	3
	Smp_045490	-1.37956	0.286125	3	-5.32022	0.428994	3	-4.33333	0.777634	3
	Smp_045500	-0.549778	0.102059	3	-1.06644	0.108382	3	-1.87578	0.62288	3
	Smp_058790	-0.825667	0.20921	3	-1.39789	0.392719	3	-1.29944	0.647227	3
	Smp_075350	-0.255358	0.102132	3	-0.878333	0.505935	3	-2.18833	0.58581	3
	Smp_161220	-0.610444	0.185276	3	-1.44322	0.759167	3	-0.880556	0.520985	3
	Smp_171580	-0.667722	0.269022	3	-0.502556	0.45617	3	-1.97411	0.632945	3
	Smp_174060	-1.66622	0.331634	3	-3.34956	0.136009	3	-1.73311	0.851905	3
	Smp_200180	-0.698778	0.3784	3	-0.938222	0.195687	3	-2.14622	1.26244	3
	Smp_204150	-0.536944	0.495775	3	0.0613333	0.265195	3	0.0441111	0.690831	3
	Smp_207040	-1.36283	0.97598	3	-1.05933	0.526489	3	-0.303889	1.05319	3
	Smp_245720	-0.514389	0.356043	3	-0.723222	1.07751	3	-1.023	0.962083	3
	Smp_315490	-0.466167	0.534137	3	-0.185111	0.700834	3	-0.935111	1.04169	3
	Smp_319070	-0.549222	0.549465	3	-1.84922	0.524462	3	-2.46344	0.211608	3
	Smp_331380	-0.250611	0.376568	3	-1.01322	0.723683	3	-4.15067	0.98147	3
	Smp_332390	-0.637111	0.526249	3	-1.50544	0.169599	3	-1.63856	0.914512	3
	Smp_342050	-0.58	0.0303992	3	-0.986444	0.222697	3	-1.552	1.00866	3
	Smp_344050	-0.671444	0.176375	3	-2.18678	0.177078	3	-3.94378	1.02518	3
	SmFTZ-F1	-0.175111	1.21744	3	-0.940222	0.137623	3	-0.73	0.491034	3
