# Supplementary material for: The Schistosoma mansoni nuclear receptor FTZ-F1 maintains esophageal gland function via transcriptional regulation of meg-8.3
Source: PLoS Pathog. 2021 Dec 15;17(12):e1010140. doi: 10.1371/journal.ppat.1010140 (PMC8673669; doi:10.1371/journal.ppat.1010140)
Supplement: S4 Table — Response elements that were tested as well as their relative binding affinity. Scores are–(no binding) to + (binding). (XLSX) [file ppat.1010140.s011.xlsx]

## Sheet: Sheet1
	Gene	Sequence	Binding
	DR01 RE	AGCTTCAGGTCAAGGTCAGAG	+
	FTZ-F1 RE #1 (D. melanogaster)	GGTTGTCTCAAGGTCACCGAGTCAA	+
	FTZ-F1 RE #2 (D. melanogaster)	GGTTGTCCCAAGGTCACCGAGTCAA	+
	NS competitor (Smp_075350 RE)	AAAATAATGAGCAAGGTAATGCATATTTC	-
	SF-1 RE #1	GATCCACCAAGGTCATGGCA	+
	SF-1 RE #2	GATCCACCGAGGTCATGGCA	-
	SF-1 RE #3	GATCCACCAAGGCCATGGCA	-
	Smp_003600 RE #1	ATGAGAATTCAAGGTAATCTAATTT	-
	Smp_003600 RE #2	TTTACCGATTGAAGGTGACAGTGTAAGAG	-
	Smp_003600 RE #3	GTAAACAAGGAAGGTTGAACATGAGGTCAGC	-
	Smp_042390 RE	ACAAGCAAGGGGAAGGTTGACATCATTTA	-
	Smp_042670 RE	AACCGAACTATGAAGGTCCATTTAGA	-
	Smp_045490 RE	TGACACTGTGAAGGTCGTTTGATAT	-
	Smp_058790 RE	AGACTATTCTCAAGGTTAGAGAATCT	+
	Smp_075350 RE #2	CACAAGTCATCTAGGTTTGATACAATGAGTGATC	-
	SMP_166290 RE #4	ATTCTCTACAAGGTCAAGTACGG	+
	Smp_174060 RE #1	ATTTCTTACCAAGGCCATAAAATAC	-
	Smp_174060 RE #2	AGTGATATCCAAGGTCATTTAAAG	+
	Smp_200180 RE #1	ACACGGGCAGAGAAAGTCAAGGTACAAGAAGACTAC	-
	Smp_200180 RE #2	TATCAAGACTCAAGGTATTTCAAAGCCCTT	-
	Smp_200180 RE #3	CAACAAAAATTCAGAAGGTCAATGGAAGATGTG	-
	Smp_200180 RE #4	TTGCATTTATAATAAGGTCAAAACTAT	-
	Smp_204150 RE	TTTTAATACCAAGGTTGGGCTTGAT	-
	Smp_207040 RE	TGTCCAGGACAAGGTTAGATGGGGA	-
	Smp_245720 RE #3	GTCTGTCAAAAGAAGGTTGAGAAGATTGG	-
	Smp_245720 RE #4	AGTTTTACATAAGGTTATGATAGTCAGCTTT	-
	Smp_245720 RE#1	AGTTATGCAAAGTTAAGGTCAAACCCATTACAC	-
	Smp_245720 RE#2	GCATAACTATCAAGGTGTATAATCTCTG	-
	Smp_315490 RE #1	TACCACAATCAAGGTGACGTTATTA	-
	Smp_315490 RE #2	AATAACAGGCTTTTTAAGGTCAGAGCAGGTGTTA	-
	Smp_315490 RE #3	CAGTAAGTTGAAGGTTTTGAAATA	-
	Smp_319070 RE	CCTTTAAATCAAGGTTAAAACACCC	+
	Smp_331380 RE #1	AAGGACACGTGAAGGTTATAATTAGGA	+
	Smp_332390 RE	AATGTTTTCCAAGGTCATTGAATGTT	+
	Smp_342050 RE #1	TCCAAATATCAAGGTAGGTCACTTA	-
	Smp_342050 RE #2	ACGGTAAGTGAAGGTTTCCCAATTAAGATG	-
	Smp_344050 RE	AACCAATTTCAAGGTCAGAATCTTTA	+
