# Supplementary material for: The Schistosoma mansoni nuclear receptor FTZ-F1 maintains esophageal gland function via transcriptional regulation of meg-8.3
Source: PLoS Pathog. 2021 Dec 15;17(12):e1010140. doi: 10.1371/journal.ppat.1010140 (PMC8673669; doi:10.1371/journal.ppat.1010140)
Supplement: S1 File — (TXT) [file ppat.1010140.s013.txt]

>Region surrounding amplicon
TCTAATCAAGCAGAACATTCTTCAAGTTCTCGGTCGTTACCTCGAAGGAGGTCGGCACGC
AAACGCAGAAAACCAAAGAACTTTCAGGTAAACCCACGATTGCGTCGCTATTAATTTTTT
CCAAGGGGAGGTGTTAGGATATTCACAAGAATATCCCAAAAATTATCTCGAATGTAAAAT
GGTATGTTTTCAGACTCTTCACATAATTCGCATGTTATTTCCTATTGGCCACTATTTACA
GTGTCCTAACTATGACTTTCATGTGTCGTTTCCCTATTGGTCAATTTTGAGTCGTCCTAA
TTATAACCTTCACGTGTCCTTCCTTTCCATTGGTTACTGATAATAGTCATCGTAACTGTA
TAAATATGCCTTGTCTGTAAACCATTTTTGTTCTGCTGCTGACCCCATAAACAATTCTTA
TTTAACGGCTGTGTTCTGATTTATTGGAGTTGGGGAACAGTATTGGGGTCGAACTAGGAT
ATCTGAATTCGGTCAATCGGTAGAATTGCGTGTAGTCCTATCGCAATACGCTATATTTCG
CATTATAACAGTTTTTAAAGACGCTCTATTGAAATATATGTGATGCAAACTATTCTATAC
AAATATTGATATAAAGATCAAGAGAAAGATCATTGATCACAAATCTGAAGGGGATTTTGT
GGAGATTTCAGTATTTTTCATGGTTGAAATCATGA

>Amplicon
TTATAACCTTCACGTGTCCTTCCTTTCCATTGGTTACTGATAATAGTCATCGTAACTGTA
TAAATATGCCTTGTCTGTAAACCATTTTTGTTCTGTCTGCTGACCCCATAAACAATTCT


BLASTN 2.2.30+


Reference: Zheng Zhang, Scott Schwartz, Lukas Wagner, and Webb
Miller (2000), "A greedy algorithm for aligning DNA sequences", J
Comput Biol 2000; 7(1-2):203-14.


Database: schistosoma_mansoni.PRJEA36577.WBPS16.genomic.fa
           320 sequences; 409,579,008 total letters


Query= Amplicon

Length=119
                                                                      Score     E
Sequences producing significant alignments:                          (Bits)  Value

  SM_V7_4H036 length=25454                                              213   2e-54
  SM_V7_6 length=24989083                                               213   2e-54
  SM_V7_4 length=47279781                                               213   2e-54
  SM_V7_2 length=48130368                                               213   2e-54
  SM_V7_3 length=50458499                                               213   2e-54
  SM_V7_1 length=88881357                                               213   2e-54
  SM_V7_ZWH027 length=32768                                             207   1e-52
  SM_V7_4H008 length=43640                                              207   1e-52
  SM_V7_1H008 length=47782                                              207   1e-52
  SM_V7_ZWH003 length=66674                                             207   1e-52
  SM_V7_5H001 length=220032                                             207   1e-52
  SM_V7_W001 length=935871                                              207   1e-52
  SM_V7_7 length=19288021                                               207   1e-52
  SM_V7_5 length=25256119                                               207   1e-52
  SM_V7_ZW length=88385488                                              207   1e-52
  SM_V7_4H027 length=32106                                              202   5e-51
  SM_V7_ZWH011 length=46325                                             202   5e-51
  SM_V7_7H001 length=110230                                             202   5e-51
  SM_V7_2H019 length=35649                                              158   1e-37
  SM_V7_6H002 length=77628                                              158   1e-37


> SM_V7_4H036 length=25454
Length=25454

 Score =   213 bits (115),  Expect = 2e-54
 Identities = 118/119 (99%), Gaps = 1/119 (1%)
 Strand=Plus/Minus

Query  1     TTATAACCTTCACGTGTCCTTCCTTTCCATTGGTTACTGATAATAGTCATCGTAACTGTA  60
             ||||||||||||||||||||||||||||||||||||||||||||||||||||||||||||
Sbjct  8409  TTATAACCTTCACGTGTCCTTCCTTTCCATTGGTTACTGATAATAGTCATCGTAACTGTA  8350

Query  61    TAAATATGCCTTGTCTGTAAACCATTTTTGTTCTGTCTGCTGACCCCATAAACAATTCT  119
             ||||||||||||||||||||||||||||||||||| |||||||||||||||||||||||
Sbjct  8349  TAAATATGCCTTGTCTGTAAACCATTTTTGTTCTG-CTGCTGACCCCATAAACAATTCT  8292


 Score =   213 bits (115),  Expect = 2e-54
 Identities = 118/119 (99%), Gaps = 1/119 (1%)
 Strand=Plus/Minus

Query  1      TTATAACCTTCACGTGTCCTTCCTTTCCATTGGTTACTGATAATAGTCATCGTAACTGTA  60
              ||||||||||||||||||||||||||||||||||||||||||||||||||||||||||||
Sbjct  10768  TTATAACCTTCACGTGTCCTTCCTTTCCATTGGTTACTGATAATAGTCATCGTAACTGTA  10709

Query  61     TAAATATGCCTTGTCTGTAAACCATTTTTGTTCTGTCTGCTGACCCCATAAACAATTCT  119
              ||||||||||||||||||||||||||||||||||| |||||||||||||||||||||||
Sbjct  10708  TAAATATGCCTTGTCTGTAAACCATTTTTGTTCTG-CTGCTGACCCCATAAACAATTCT  10651


> SM_V7_6 length=24989083
Length=24989083

 Score =   213 bits (115),  Expect = 2e-54
 Identities = 118/119 (99%), Gaps = 1/119 (1%)
 Strand=Plus/Plus

Query  1        TTATAACCTTCACGTGTCCTTCCTTTCCATTGGTTACTGATAATAGTCATCGTAACTGTA  60
                ||||||||||||||||||||||||||||||||||||||||||||||||||||||||||||
Sbjct  5998769  TTATAACCTTCACGTGTCCTTCCTTTCCATTGGTTACTGATAATAGTCATCGTAACTGTA  5998828

Query  61       TAAATATGCCTTGTCTGTAAACCATTTTTGTTCTGTCTGCTGACCCCATAAACAATTCT  119
                ||||||||||||||||||||||||||||||||||| |||||||||||||||||||||||
Sbjct  5998829  TAAATATGCCTTGTCTGTAAACCATTTTTGTTCTG-CTGCTGACCCCATAAACAATTCT  5998886


 Score =   213 bits (115),  Expect = 2e-54
 Identities = 118/119 (99%), Gaps = 1/119 (1%)
 Strand=Plus/Plus

Query  1        TTATAACCTTCACGTGTCCTTCCTTTCCATTGGTTACTGATAATAGTCATCGTAACTGTA  60
                ||||||||||||||||||||||||||||||||||||||||||||||||||||||||||||
Sbjct  6003389  TTATAACCTTCACGTGTCCTTCCTTTCCATTGGTTACTGATAATAGTCATCGTAACTGTA  6003448

Query  61       TAAATATGCCTTGTCTGTAAACCATTTTTGTTCTGTCTGCTGACCCCATAAACAATTCT  119
                ||||||||||||||||||||||||||||||||||| |||||||||||||||||||||||
Sbjct  6003449  TAAATATGCCTTGTCTGTAAACCATTTTTGTTCTG-CTGCTGACCCCATAAACAATTCT  6003506


 Score =   213 bits (115),  Expect = 2e-54
 Identities = 118/119 (99%), Gaps = 1/119 (1%)
 Strand=Plus/Minus

Query  1        TTATAACCTTCACGTGTCCTTCCTTTCCATTGGTTACTGATAATAGTCATCGTAACTGTA  60
                ||||||||||||||||||||||||||||||||||||||||||||||||||||||||||||
Sbjct  7973592  TTATAACCTTCACGTGTCCTTCCTTTCCATTGGTTACTGATAATAGTCATCGTAACTGTA  7973533

Query  61       TAAATATGCCTTGTCTGTAAACCATTTTTGTTCTGTCTGCTGACCCCATAAACAATTCT  119
                ||||||||||||||||||||||||||||||||||| |||||||||||||||||||||||
Sbjct  7973532  TAAATATGCCTTGTCTGTAAACCATTTTTGTTCTG-CTGCTGACCCCATAAACAATTCT  7973475


 Score =   213 bits (115),  Expect = 2e-54
 Identities = 118/119 (99%), Gaps = 1/119 (1%)
 Strand=Plus/Minus

Query  1        TTATAACCTTCACGTGTCCTTCCTTTCCATTGGTTACTGATAATAGTCATCGTAACTGTA  60
                ||||||||||||||||||||||||||||||||||||||||||||||||||||||||||||
Sbjct  7975955  TTATAACCTTCACGTGTCCTTCCTTTCCATTGGTTACTGATAATAGTCATCGTAACTGTA  7975896

Query  61       TAAATATGCCTTGTCTGTAAACCATTTTTGTTCTGTCTGCTGACCCCATAAACAATTCT  119
                ||||||||||||||||||||||||||||||||||| |||||||||||||||||||||||
Sbjct  7975895  TAAATATGCCTTGTCTGTAAACCATTTTTGTTCTG-CTGCTGACCCCATAAACAATTCT  7975838


 Score =   207 bits (112),  Expect = 1e-52
 Identities = 117/119 (98%), Gaps = 1/119 (1%)
 Strand=Plus/Plus

Query  1        TTATAACCTTCACGTGTCCTTCCTTTCCATTGGTTACTGATAATAGTCATCGTAACTGTA  60
                ||||||||||||||||||||||||||||||||||||||| ||||||||||||||||||||
Sbjct  6838985  TTATAACCTTCACGTGTCCTTCCTTTCCATTGGTTACTGTTAATAGTCATCGTAACTGTA  6839044

Query  61       TAAATATGCCTTGTCTGTAAACCATTTTTGTTCTGTCTGCTGACCCCATAAACAATTCT  119
                ||||||||||||||||||||||||||||||||||| |||||||||||||||||||||||
Sbjct  6839045  TAAATATGCCTTGTCTGTAAACCATTTTTGTTCTG-CTGCTGACCCCATAAACAATTCT  6839102


 Score =   207 bits (112),  Expect = 1e-52
 Identities = 117/119 (98%), Gaps = 1/119 (1%)
 Strand=Plus/Plus

Query  1        TTATAACCTTCACGTGTCCTTCCTTTCCATTGGTTACTGATAATAGTCATCGTAACTGTA  60
                ||||||||||||||||||||||||||||||||||||||| ||||||||||||||||||||
Sbjct  6845295  TTATAACCTTCACGTGTCCTTCCTTTCCATTGGTTACTGTTAATAGTCATCGTAACTGTA  6845354

Query  61       TAAATATGCCTTGTCTGTAAACCATTTTTGTTCTGTCTGCTGACCCCATAAACAATTCT  119
                ||||||||||||||||||||||||||||||||||| |||||||||||||||||||||||
Sbjct  6845355  TAAATATGCCTTGTCTGTAAACCATTTTTGTTCTG-CTGCTGACCCCATAAACAATTCT  6845412


 Score =   207 bits (112),  Expect = 1e-52
 Identities = 117/119 (98%), Gaps = 1/119 (1%)
 Strand=Plus/Plus

Query  1         TTATAACCTTCACGTGTCCTTCCTTTCCATTGGTTACTGATAATAGTCATCGTAACTGTA  60
                 ||||||||||||||||||||||||||||||||||||||| ||||||||||||||||||||
Sbjct  12867280  TTATAACCTTCACGTGTCCTTCCTTTCCATTGGTTACTGTTAATAGTCATCGTAACTGTA  12867339

Query  61        TAAATATGCCTTGTCTGTAAACCATTTTTGTTCTGTCTGCTGACCCCATAAACAATTCT  119
                 ||||||||||||||||||||||||||||||||||| |||||||||||||||||||||||
Sbjct  12867340  TAAATATGCCTTGTCTGTAAACCATTTTTGTTCTG-CTGCTGACCCCATAAACAATTCT  12867397


 Score =   207 bits (112),  Expect = 1e-52
 Identities = 117/119 (98%), Gaps = 1/119 (1%)
 Strand=Plus/Plus

Query  1         TTATAACCTTCACGTGTCCTTCCTTTCCATTGGTTACTGATAATAGTCATCGTAACTGTA  60
                 ||||||||||||||||||||||||||||||||||||||| ||||||||||||||||||||
Sbjct  20730408  TTATAACCTTCACGTGTCCTTCCTTTCCATTGGTTACTGTTAATAGTCATCGTAACTGTA  20730467

Query  61        TAAATATGCCTTGTCTGTAAACCATTTTTGTTCTGTCTGCTGACCCCATAAACAATTCT  119
                 ||||||||||||||||||||||||||||||||||| |||||||||||||||||||||||
Sbjct  20730468  TAAATATGCCTTGTCTGTAAACCATTTTTGTTCTG-CTGCTGACCCCATAAACAATTCT  20730525


 Score =   207 bits (112),  Expect = 1e-52
 Identities = 117/119 (98%), Gaps = 1/119 (1%)
 Strand=Plus/Plus

Query  1         TTATAACCTTCACGTGTCCTTCCTTTCCATTGGTTACTGATAATAGTCATCGTAACTGTA  60
                 ||||||||||||||||||||||||||||||||||||||| ||||||||||||||||||||
Sbjct  20732773  TTATAACCTTCACGTGTCCTTCCTTTCCATTGGTTACTGTTAATAGTCATCGTAACTGTA  20732832

Query  61        TAAATATGCCTTGTCTGTAAACCATTTTTGTTCTGTCTGCTGACCCCATAAACAATTCT  119
                 ||||||||||||||||||||||||||||||||||| |||||||||||||||||||||||
Sbjct  20732833  TAAATATGCCTTGTCTGTAAACCATTTTTGTTCTG-CTGCTGACCCCATAAACAATTCT  20732890


 Score =   207 bits (112),  Expect = 1e-52
 Identities = 117/119 (98%), Gaps = 1/119 (1%)
 Strand=Plus/Minus

Query  1         TTATAACCTTCACGTGTCCTTCCTTTCCATTGGTTACTGATAATAGTCATCGTAACTGTA  60
                 |||||||||| |||||||||||||||||||||||||||||||||||||||||||||||||
Sbjct  22303559  TTATAACCTTTACGTGTCCTTCCTTTCCATTGGTTACTGATAATAGTCATCGTAACTGTA  22303500

Query  61        TAAATATGCCTTGTCTGTAAACCATTTTTGTTCTGTCTGCTGACCCCATAAACAATTCT  119
                 ||||||||||||||||||||||||||||||||||| |||||||||||||||||||||||
Sbjct  22303499  TAAATATGCCTTGTCTGTAAACCATTTTTGTTCTG-CTGCTGACCCCATAAACAATTCT  22303442


 Score =   207 bits (112),  Expect = 1e-52
 Identities = 117/119 (98%), Gaps = 1/119 (1%)
 Strand=Plus/Minus

Query  1         TTATAACCTTCACGTGTCCTTCCTTTCCATTGGTTACTGATAATAGTCATCGTAACTGTA  60
                 |||||||||| |||||||||||||||||||||||||||||||||||||||||||||||||
Sbjct  22305926  TTATAACCTTTACGTGTCCTTCCTTTCCATTGGTTACTGATAATAGTCATCGTAACTGTA  22305867

Query  61        TAAATATGCCTTGTCTGTAAACCATTTTTGTTCTGTCTGCTGACCCCATAAACAATTCT  119
                 ||||||||||||||||||||||||||||||||||| |||||||||||||||||||||||
Sbjct  22305866  TAAATATGCCTTGTCTGTAAACCATTTTTGTTCTG-CTGCTGACCCCATAAACAATTCT  22305809


 Score =   202 bits (109),  Expect = 5e-51
 Identities = 116/119 (97%), Gaps = 1/119 (1%)
 Strand=Plus/Minus

Query  1         TTATAACCTTCACGTGTCCTTCCTTTCCATTGGTTACTGATAATAGTCATCGTAACTGTA  60
                 |||||||||| |||||||||||||||||||||||||||| ||||||||||||||||||||
Sbjct  11453705  TTATAACCTTTACGTGTCCTTCCTTTCCATTGGTTACTGTTAATAGTCATCGTAACTGTA  11453646

Query  61        TAAATATGCCTTGTCTGTAAACCATTTTTGTTCTGTCTGCTGACCCCATAAACAATTCT  119
                 ||||||||||||||||||||||||||||||||||| |||||||||||||||||||||||
Sbjct  11453645  TAAATATGCCTTGTCTGTAAACCATTTTTGTTCTG-CTGCTGACCCCATAAACAATTCT  11453588


 Score =   202 bits (109),  Expect = 5e-51
 Identities = 116/119 (97%), Gaps = 1/119 (1%)
 Strand=Plus/Minus

Query  1         TTATAACCTTCACGTGTCCTTCCTTTCCATTGGTTACTGATAATAGTCATCGTAACTGTA  60
                 |||||||||| |||||||||||||||||||||||||||| ||||||||||||||||||||
Sbjct  11456073  TTATAACCTTTACGTGTCCTTCCTTTCCATTGGTTACTGTTAATAGTCATCGTAACTGTA  11456014

Query  61        TAAATATGCCTTGTCTGTAAACCATTTTTGTTCTGTCTGCTGACCCCATAAACAATTCT  119
                 ||||||||||||||||||||||||||||||||||| |||||||||||||||||||||||
Sbjct  11456013  TAAATATGCCTTGTCTGTAAACCATTTTTGTTCTG-CTGCTGACCCCATAAACAATTCT  11455956


 Score =   202 bits (109),  Expect = 5e-51
 Identities = 116/119 (97%), Gaps = 1/119 (1%)
 Strand=Plus/Minus

Query  1         TTATAACCTTCACGTGTCCTTCCTTTCCATTGGTTACTGATAATAGTCATCGTAACTGTA  60
                 |||||||||| |||||||||||||||||||||||||||| ||||||||||||||||||||
Sbjct  11457303  TTATAACCTTTACGTGTCCTTCCTTTCCATTGGTTACTGTTAATAGTCATCGTAACTGTA  11457244

Query  61        TAAATATGCCTTGTCTGTAAACCATTTTTGTTCTGTCTGCTGACCCCATAAACAATTCT  119
                 ||||||||||||||||||||||||||||||||||| |||||||||||||||||||||||
Sbjct  11457243  TAAATATGCCTTGTCTGTAAACCATTTTTGTTCTG-CTGCTGACCCCATAAACAATTCT  11457186


 Score =   202 bits (109),  Expect = 5e-51
 Identities = 116/119 (97%), Gaps = 2/119 (2%)
 Strand=Plus/Plus

Query  1         TTATAACCTTCACGTGTCCTTCCTTTCCATTGGTTACTGATAATAGTCATCGTAACTGTA  60
                 ||||||||||||||||||||||||||||||||||||||| ||||||||||||||||||||
Sbjct  12869649  TTATAACCTTCACGTGTCCTTCCTTTCCATTGGTTACTGTTAATAGTCATCGTAACTGTA  12869708

Query  61        TAAATATGCCTTGTCTGTAAACCATTTTTGTTCTGTCTGCTGACCCCATAAACAATTCT  119
                 ||||||||||||||||||||||||||||||||||| ||||||| |||||||||||||||
Sbjct  12869709  TAAATATGCCTTGTCTGTAAACCATTTTTGTTCTG-CTGCTGA-CCCATAAACAATTCT  12869765


 Score =   202 bits (109),  Expect = 5e-51
 Identities = 116/119 (97%), Gaps = 2/119 (2%)
 Strand=Plus/Minus

Query  1         TTATAACCTTCACGTGTCCTTCCTTTCCATTGGTTACTGATAATAGTCATCGTAACTGTA  60
                 ||||||||||||||||||||||||| ||||||||||||| ||||||||||||||||||||
Sbjct  21530087  TTATAACCTTCACGTGTCCTTCCTT-CCATTGGTTACTGTTAATAGTCATCGTAACTGTA  21530029

Query  61        TAAATATGCCTTGTCTGTAAACCATTTTTGTTCTGTCTGCTGACCCCATAAACAATTCT  119
                 ||||||||||||||||||||||||||||||||||| |||||||||||||||||||||||
Sbjct  21530028  TAAATATGCCTTGTCTGTAAACCATTTTTGTTCTG-CTGCTGACCCCATAAACAATTCT  21529971


 Score =   202 bits (109),  Expect = 5e-51
 Identities = 116/119 (97%), Gaps = 2/119 (2%)
 Strand=Plus/Minus

Query  1         TTATAACCTTCACGTGTCCTTCCTTTCCATTGGTTACTGATAATAGTCATCGTAACTGTA  60
                 ||||||||||||||||||||||||| ||||||||||||| ||||||||||||||||||||
Sbjct  21532447  TTATAACCTTCACGTGTCCTTCCTT-CCATTGGTTACTGTTAATAGTCATCGTAACTGTA  21532389

Query  61        TAAATATGCCTTGTCTGTAAACCATTTTTGTTCTGTCTGCTGACCCCATAAACAATTCT  119
                 ||||||||||||||||||||||||||||||||||| |||||||||||||||||||||||
Sbjct  21532388  TAAATATGCCTTGTCTGTAAACCATTTTTGTTCTG-CTGCTGACCCCATAAACAATTCT  21532331


 Score =   169 bits (91),  Expect = 5e-41
 Identities = 106/113 (94%), Gaps = 1/113 (1%)
 Strand=Plus/Minus

Query  1        TTATAACCTTCACGTGTCCTTCCTTTCCATTGGTTACTGATAATAGTCATCGTAACTGTA  60
                |||||||||| |||||||||| ||||||||||||||||| | ||||||||  ||||||||
Sbjct  8187221  TTATAACCTTTACGTGTCCTTTCTTTCCATTGGTTACTGCTCATAGTCATTTTAACTGTA  8187162

Query  61       TAAATATGCCTTGTCTGTAAACCATTTTTGTTCTGTCTGCTGACCCCATAAAC  113
                ||||||||||||||||||||||||||||||||||| |||||||||||||||||
Sbjct  8187161  TAAATATGCCTTGTCTGTAAACCATTTTTGTTCTG-CTGCTGACCCCATAAAC  8187110


 Score =   169 bits (91),  Expect = 5e-41
 Identities = 110/119 (92%), Gaps = 1/119 (1%)
 Strand=Plus/Plus

Query  1         TTATAACCTTCACGTGTCCTTCCTTTCCATTGGTTACTGATAATAGTCATCGTAACTGTA  60
                 |||||||||| ||||||||||| |||||||||||||||| ||||||||||| ||||||||
Sbjct  10136136  TTATAACCTTTACGTGTCCTTCTTTTCCATTGGTTACTGTTAATAGTCATCATAACTGTA  10136195

Query  61        TAAATATGCCTTGTCTGTAAACCATTTTTGTTCTGTCTGCTGACCCCATAAACAATTCT  119
                 ||||||||||||||||||||| ||||||||  ||| || ||||||||||||||||||||
Sbjct  10136196  TAAATATGCCTTGTCTGTAAATCATTTTTGACCTG-CTTCTGACCCCATAAACAATTCT  10136253


 Score =   163 bits (88),  Expect = 2e-39
 Identities = 109/119 (92%), Gaps = 1/119 (1%)
 Strand=Plus/Plus

Query  1         TTATAACCTTCACGTGTCCTTCCTTTCCATTGGTTACTGATAATAGTCATCGTAACTGTA  60
                 |||||||||| |||||||||| ||||||||| ||||||| | ||||||||| ||||||||
Sbjct  10023761  TTATAACCTTTACGTGTCCTTTCTTTCCATTAGTTACTGTTCATAGTCATCTTAACTGTA  10023820

Query  61        TAAATATGCCTTGTCTGTAAACCATTTTTGTTCTGTCTGCTGACCCCATAAACAATTCT  119
                 |||||||||||||||||||||  |||||||||||| || ||||||||||||||||||||
Sbjct  10023821  TAAATATGCCTTGTCTGTAAATTATTTTTGTTCTG-CTTCTGACCCCATAAACAATTCT  10023878


> SM_V7_4 length=47279781
Length=47279781

 Score =   213 bits (115),  Expect = 2e-54
 Identities = 118/119 (99%), Gaps = 1/119 (1%)
 Strand=Plus/Minus

Query  1         TTATAACCTTCACGTGTCCTTCCTTTCCATTGGTTACTGATAATAGTCATCGTAACTGTA  60
                 ||||||||||||||||||||||||||||||||||||||||||||||||||||||||||||
Sbjct  13240147  TTATAACCTTCACGTGTCCTTCCTTTCCATTGGTTACTGATAATAGTCATCGTAACTGTA  13240088

Query  61        TAAATATGCCTTGTCTGTAAACCATTTTTGTTCTGTCTGCTGACCCCATAAACAATTCT  119
                 ||||||||||||||||||||||||||||||||||| |||||||||||||||||||||||
Sbjct  13240087  TAAATATGCCTTGTCTGTAAACCATTTTTGTTCTG-CTGCTGACCCCATAAACAATTCT  13240030


 Score =   213 bits (115),  Expect = 2e-54
 Identities = 118/119 (99%), Gaps = 1/119 (1%)
 Strand=Plus/Minus

Query  1         TTATAACCTTCACGTGTCCTTCCTTTCCATTGGTTACTGATAATAGTCATCGTAACTGTA  60
                 ||||||||||||||||||||||||||||||||||||||||||||||||||||||||||||
Sbjct  13242511  TTATAACCTTCACGTGTCCTTCCTTTCCATTGGTTACTGATAATAGTCATCGTAACTGTA  13242452

Query  61        TAAATATGCCTTGTCTGTAAACCATTTTTGTTCTGTCTGCTGACCCCATAAACAATTCT  119
                 ||||||||||||||||||||||||||||||||||| |||||||||||||||||||||||
Sbjct  13242451  TAAATATGCCTTGTCTGTAAACCATTTTTGTTCTG-CTGCTGACCCCATAAACAATTCT  13242394


 Score =   207 bits (112),  Expect = 1e-52
 Identities = 117/119 (98%), Gaps = 1/119 (1%)
 Strand=Plus/Minus

Query  1        TTATAACCTTCACGTGTCCTTCCTTTCCATTGGTTACTGATAATAGTCATCGTAACTGTA  60
                |||||||||| |||||||||||||||||||||||||||||||||||||||||||||||||
Sbjct  4757401  TTATAACCTTTACGTGTCCTTCCTTTCCATTGGTTACTGATAATAGTCATCGTAACTGTA  4757342

Query  61       TAAATATGCCTTGTCTGTAAACCATTTTTGTTCTGTCTGCTGACCCCATAAACAATTCT  119
                ||||||||||||||||||||||||||||||||||| |||||||||||||||||||||||
Sbjct  4757341  TAAATATGCCTTGTCTGTAAACCATTTTTGTTCTG-CTGCTGACCCCATAAACAATTCT  4757284


 Score =   207 bits (112),  Expect = 1e-52
 Identities = 117/119 (98%), Gaps = 1/119 (1%)
 Strand=Plus/Minus

Query  1        TTATAACCTTCACGTGTCCTTCCTTTCCATTGGTTACTGATAATAGTCATCGTAACTGTA  60
                |||||||||| |||||||||||||||||||||||||||||||||||||||||||||||||
Sbjct  4759768  TTATAACCTTTACGTGTCCTTCCTTTCCATTGGTTACTGATAATAGTCATCGTAACTGTA  4759709

Query  61       TAAATATGCCTTGTCTGTAAACCATTTTTGTTCTGTCTGCTGACCCCATAAACAATTCT  119
                ||||||||||||||||||||||||||||||||||| |||||||||||||||||||||||
Sbjct  4759708  TAAATATGCCTTGTCTGTAAACCATTTTTGTTCTG-CTGCTGACCCCATAAACAATTCT  4759651


 Score =   207 bits (112),  Expect = 1e-52
 Identities = 117/119 (98%), Gaps = 1/119 (1%)
 Strand=Plus/Minus

Query  1         TTATAACCTTCACGTGTCCTTCCTTTCCATTGGTTACTGATAATAGTCATCGTAACTGTA  60
                 ||||||||||||||||||||||||||||||||||||||| ||||||||||||||||||||
Sbjct  34240080  TTATAACCTTCACGTGTCCTTCCTTTCCATTGGTTACTGTTAATAGTCATCGTAACTGTA  34240021

Query  61        TAAATATGCCTTGTCTGTAAACCATTTTTGTTCTGTCTGCTGACCCCATAAACAATTCT  119
                 ||||||||||||||||||||||||||||||||||| |||||||||||||||||||||||
Sbjct  34240020  TAAATATGCCTTGTCTGTAAACCATTTTTGTTCTG-CTGCTGACCCCATAAACAATTCT  34239963


 Score =   207 bits (112),  Expect = 1e-52
 Identities = 117/119 (98%), Gaps = 1/119 (1%)
 Strand=Plus/Minus

Query  1         TTATAACCTTCACGTGTCCTTCCTTTCCATTGGTTACTGATAATAGTCATCGTAACTGTA  60
                 ||||||||||||||||||||||||||||||||||||||| ||||||||||||||||||||
Sbjct  34242445  TTATAACCTTCACGTGTCCTTCCTTTCCATTGGTTACTGTTAATAGTCATCGTAACTGTA  34242386

Query  61        TAAATATGCCTTGTCTGTAAACCATTTTTGTTCTGTCTGCTGACCCCATAAACAATTCT  119
                 ||||||||||||||||||||||||||||||||||| |||||||||||||||||||||||
Sbjct  34242385  TAAATATGCCTTGTCTGTAAACCATTTTTGTTCTG-CTGCTGACCCCATAAACAATTCT  34242328


 Score =   207 bits (112),  Expect = 1e-52
 Identities = 117/119 (98%), Gaps = 1/119 (1%)
 Strand=Plus/Plus

Query  1         TTATAACCTTCACGTGTCCTTCCTTTCCATTGGTTACTGATAATAGTCATCGTAACTGTA  60
                 ||||||||||||||||||||||||||||||||||||||| ||||||||||||||||||||
Sbjct  38956482  TTATAACCTTCACGTGTCCTTCCTTTCCATTGGTTACTGTTAATAGTCATCGTAACTGTA  38956541

Query  61        TAAATATGCCTTGTCTGTAAACCATTTTTGTTCTGTCTGCTGACCCCATAAACAATTCT  119
                 ||||||||||||||||||||||||||||||||||| |||||||||||||||||||||||
Sbjct  38956542  TAAATATGCCTTGTCTGTAAACCATTTTTGTTCTG-CTGCTGACCCCATAAACAATTCT  38956599


 Score =   207 bits (112),  Expect = 1e-52
 Identities = 117/119 (98%), Gaps = 1/119 (1%)
 Strand=Plus/Plus

Query  1         TTATAACCTTCACGTGTCCTTCCTTTCCATTGGTTACTGATAATAGTCATCGTAACTGTA  60
                 ||||||||||||||||||||||||||||||||||||||| ||||||||||||||||||||
Sbjct  38961102  TTATAACCTTCACGTGTCCTTCCTTTCCATTGGTTACTGTTAATAGTCATCGTAACTGTA  38961161

Query  61        TAAATATGCCTTGTCTGTAAACCATTTTTGTTCTGTCTGCTGACCCCATAAACAATTCT  119
                 ||||||||||||||||||||||||||||||||||| |||||||||||||||||||||||
Sbjct  38961162  TAAATATGCCTTGTCTGTAAACCATTTTTGTTCTG-CTGCTGACCCCATAAACAATTCT  38961219


 Score =   207 bits (112),  Expect = 1e-52
 Identities = 117/119 (98%), Gaps = 1/119 (1%)
 Strand=Plus/Plus

Query  1         TTATAACCTTCACGTGTCCTTCCTTTCCATTGGTTACTGATAATAGTCATCGTAACTGTA  60
                 ||||||||||||||||||||||||||||||||||||||| ||||||||||||||||||||
Sbjct  40119522  TTATAACCTTCACGTGTCCTTCCTTTCCATTGGTTACTGTTAATAGTCATCGTAACTGTA  40119581

Query  61        TAAATATGCCTTGTCTGTAAACCATTTTTGTTCTGTCTGCTGACCCCATAAACAATTCT  119
                 ||||||||||||||||||||||||||||||||||| |||||||||||||||||||||||
Sbjct  40119582  TAAATATGCCTTGTCTGTAAACCATTTTTGTTCTG-CTGCTGACCCCATAAACAATTCT  40119639


 Score =   207 bits (112),  Expect = 1e-52
 Identities = 117/119 (98%), Gaps = 1/119 (1%)
 Strand=Plus/Minus

Query  1         TTATAACCTTCACGTGTCCTTCCTTTCCATTGGTTACTGATAATAGTCATCGTAACTGTA  60
                 ||||||||||||||||||||||||||||||||||||||| ||||||||||||||||||||
Sbjct  42367924  TTATAACCTTCACGTGTCCTTCCTTTCCATTGGTTACTGTTAATAGTCATCGTAACTGTA  42367865

Query  61        TAAATATGCCTTGTCTGTAAACCATTTTTGTTCTGTCTGCTGACCCCATAAACAATTCT  119
                 ||||||||||||||||||||||||||||||||||| |||||||||||||||||||||||
Sbjct  42367864  TAAATATGCCTTGTCTGTAAACCATTTTTGTTCTG-CTGCTGACCCCATAAACAATTCT  42367807


 Score =   207 bits (112),  Expect = 1e-52
 Identities = 117/119 (98%), Gaps = 1/119 (1%)
 Strand=Plus/Minus

Query  1         TTATAACCTTCACGTGTCCTTCCTTTCCATTGGTTACTGATAATAGTCATCGTAACTGTA  60
                 ||||||||||||||||||||||||||||||||||||||| ||||||||||||||||||||
Sbjct  43034072  TTATAACCTTCACGTGTCCTTCCTTTCCATTGGTTACTGTTAATAGTCATCGTAACTGTA  43034013

Query  61        TAAATATGCCTTGTCTGTAAACCATTTTTGTTCTGTCTGCTGACCCCATAAACAATTCT  119
                 ||||||||||||||||||||||||||||||||||| |||||||||||||||||||||||
Sbjct  43034012  TAAATATGCCTTGTCTGTAAACCATTTTTGTTCTG-CTGCTGACCCCATAAACAATTCT  43033955


 Score =   207 bits (112),  Expect = 1e-52
 Identities = 117/119 (98%), Gaps = 1/119 (1%)
 Strand=Plus/Minus

Query  1         TTATAACCTTCACGTGTCCTTCCTTTCCATTGGTTACTGATAATAGTCATCGTAACTGTA  60
                 ||||||||||||||||||||||||||||||||||||||| ||||||||||||||||||||
Sbjct  43036433  TTATAACCTTCACGTGTCCTTCCTTTCCATTGGTTACTGTTAATAGTCATCGTAACTGTA  43036374

Query  61        TAAATATGCCTTGTCTGTAAACCATTTTTGTTCTGTCTGCTGACCCCATAAACAATTCT  119
                 ||||||||||||||||||||||||||||||||||| |||||||||||||||||||||||
Sbjct  43036373  TAAATATGCCTTGTCTGTAAACCATTTTTGTTCTG-CTGCTGACCCCATAAACAATTCT  43036316


 Score =   207 bits (112),  Expect = 1e-52
 Identities = 117/119 (98%), Gaps = 1/119 (1%)
 Strand=Plus/Minus

Query  1         TTATAACCTTCACGTGTCCTTCCTTTCCATTGGTTACTGATAATAGTCATCGTAACTGTA  60
                 ||||||||||||||||||||||||||||||||||||||| ||||||||||||||||||||
Sbjct  46662392  TTATAACCTTCACGTGTCCTTCCTTTCCATTGGTTACTGTTAATAGTCATCGTAACTGTA  46662333

Query  61        TAAATATGCCTTGTCTGTAAACCATTTTTGTTCTGTCTGCTGACCCCATAAACAATTCT  119
                 ||||||||||||||||||||||||||||||||||| |||||||||||||||||||||||
Sbjct  46662332  TAAATATGCCTTGTCTGTAAACCATTTTTGTTCTG-CTGCTGACCCCATAAACAATTCT  46662275


 Score =   204 bits (110),  Expect = 1e-51
 Identities = 117/120 (98%), Gaps = 2/120 (2%)
 Strand=Plus/Plus

Query  1        TTATAACC-TTCACGTGTCCTTCCTTTCCATTGGTTACTGATAATAGTCATCGTAACTGT  59
                |||||||| ||||||||||||||||||||||||||||||| |||||||||||||||||||
Sbjct  6826076  TTATAACCTTTCACGTGTCCTTCCTTTCCATTGGTTACTGTTAATAGTCATCGTAACTGT  6826135

Query  60       ATAAATATGCCTTGTCTGTAAACCATTTTTGTTCTGTCTGCTGACCCCATAAACAATTCT  119
                |||||||||||||||||||||||||||||||||||| |||||||||||||||||||||||
Sbjct  6826136  ATAAATATGCCTTGTCTGTAAACCATTTTTGTTCTG-CTGCTGACCCCATAAACAATTCT  6826194


 Score =   204 bits (110),  Expect = 1e-51
 Identities = 117/120 (98%), Gaps = 2/120 (2%)
 Strand=Plus/Plus

Query  1        TTATAACC-TTCACGTGTCCTTCCTTTCCATTGGTTACTGATAATAGTCATCGTAACTGT  59
                |||||||| ||||||||||||||||||||||||||||||| |||||||||||||||||||
Sbjct  6828434  TTATAACCTTTCACGTGTCCTTCCTTTCCATTGGTTACTGTTAATAGTCATCGTAACTGT  6828493

Query  60       ATAAATATGCCTTGTCTGTAAACCATTTTTGTTCTGTCTGCTGACCCCATAAACAATTCT  119
                |||||||||||||||||||||||||||||||||||| |||||||||||||||||||||||
Sbjct  6828494  ATAAATATGCCTTGTCTGTAAACCATTTTTGTTCTG-CTGCTGACCCCATAAACAATTCT  6828552


 Score =   202 bits (109),  Expect = 5e-51
 Identities = 116/119 (97%), Gaps = 1/119 (1%)
 Strand=Plus/Minus

Query  1         TTATAACCTTCACGTGTCCTTCCTTTCCATTGGTTACTGATAATAGTCATCGTAACTGTA  60
                 ||||||||||||||||||||||||||||||||||||| | ||||||||||||||||||||
Sbjct  20686722  TTATAACCTTCACGTGTCCTTCCTTTCCATTGGTTACCGTTAATAGTCATCGTAACTGTA  20686663

Query  61        TAAATATGCCTTGTCTGTAAACCATTTTTGTTCTGTCTGCTGACCCCATAAACAATTCT  119
                 ||||||||||||||||||||||||||||||||||| |||||||||||||||||||||||
Sbjct  20686662  TAAATATGCCTTGTCTGTAAACCATTTTTGTTCTG-CTGCTGACCCCATAAACAATTCT  20686605


 Score =   202 bits (109),  Expect = 5e-51
 Identities = 116/119 (97%), Gaps = 1/119 (1%)
 Strand=Plus/Minus

Query  1         TTATAACCTTCACGTGTCCTTCCTTTCCATTGGTTACTGATAATAGTCATCGTAACTGTA  60
                 |||||||||| |||||||||||||||||||||||||||| ||||||||||||||||||||
Sbjct  22146862  TTATAACCTTTACGTGTCCTTCCTTTCCATTGGTTACTGTTAATAGTCATCGTAACTGTA  22146803

Query  61        TAAATATGCCTTGTCTGTAAACCATTTTTGTTCTGTCTGCTGACCCCATAAACAATTCT  119
                 ||||||||||||||||||||||||||||||||||| |||||||||||||||||||||||
Sbjct  22146802  TAAATATGCCTTGTCTGTAAACCATTTTTGTTCTG-CTGCTGACCCCATAAACAATTCT  22146745


 Score =   202 bits (109),  Expect = 5e-51
 Identities = 116/119 (97%), Gaps = 1/119 (1%)
 Strand=Plus/Plus

Query  1         TTATAACCTTCACGTGTCCTTCCTTTCCATTGGTTACTGATAATAGTCATCGTAACTGTA  60
                 |||||||||| |||||||||||||||||||||||||||| ||||||||||||||||||||
Sbjct  24942776  TTATAACCTTTACGTGTCCTTCCTTTCCATTGGTTACTGTTAATAGTCATCGTAACTGTA  24942835

Query  61        TAAATATGCCTTGTCTGTAAACCATTTTTGTTCTGTCTGCTGACCCCATAAACAATTCT  119
                 ||||||||||||||||||||||||||||||||||| |||||||||||||||||||||||
Sbjct  24942836  TAAATATGCCTTGTCTGTAAACCATTTTTGTTCTG-CTGCTGACCCCATAAACAATTCT  24942893


 Score =   202 bits (109),  Expect = 5e-51
 Identities = 116/119 (97%), Gaps = 1/119 (1%)
 Strand=Plus/Minus

Query  1         TTATAACCTTCACGTGTCCTTCCTTTCCATTGGTTACTGATAATAGTCATCGTAACTGTA  60
                 |||||||||| |||||||||||||||||||||||||||| ||||||||||||||||||||
Sbjct  44690005  TTATAACCTTTACGTGTCCTTCCTTTCCATTGGTTACTGTTAATAGTCATCGTAACTGTA  44689946

Query  61        TAAATATGCCTTGTCTGTAAACCATTTTTGTTCTGTCTGCTGACCCCATAAACAATTCT  119
                 ||||||||||||||||||||||||||||||||||| |||||||||||||||||||||||
Sbjct  44689945  TAAATATGCCTTGTCTGTAAACCATTTTTGTTCTG-CTGCTGACCCCATAAACAATTCT  44689888


 Score =   202 bits (109),  Expect = 5e-51
 Identities = 116/119 (97%), Gaps = 1/119 (1%)
 Strand=Plus/Minus

Query  1         TTATAACCTTCACGTGTCCTTCCTTTCCATTGGTTACTGATAATAGTCATCGTAACTGTA  60
                 |||||||||| |||||||||||||||||||||||||||| ||||||||||||||||||||
Sbjct  44692366  TTATAACCTTTACGTGTCCTTCCTTTCCATTGGTTACTGTTAATAGTCATCGTAACTGTA  44692307

Query  61        TAAATATGCCTTGTCTGTAAACCATTTTTGTTCTGTCTGCTGACCCCATAAACAATTCT  119
                 ||||||||||||||||||||||||||||||||||| |||||||||||||||||||||||
Sbjct  44692306  TAAATATGCCTTGTCTGTAAACCATTTTTGTTCTG-CTGCTGACCCCATAAACAATTCT  44692249


 Score =   196 bits (106),  Expect = 2e-49
 Identities = 116/120 (97%), Gaps = 3/120 (3%)
 Strand=Plus/Minus

Query  1        TTATAACCTTCACGTGTCCTTCCTTTCCATTGGTTACTGATAATAGTCATCGTAACTGTA  60
                ||||||||||||||||||||||||||||||||||||||| ||||||||||||||||||||
Sbjct  6050345  TTATAACCTTCACGTGTCCTTCCTTTCCATTGGTTACTGTTAATAGTCATCGTAACTGTA  6050286

Query  61       TAAATA-TGCCTTGTCTGTAAACCATTTTTGTTCTGTCTGCTGACCCCATAAACAATTCT  119
                ||| || ||||||||||||||||||||||||||||| |||||||||||||||||||||||
Sbjct  6050285  TAA-TATTGCCTTGTCTGTAAACCATTTTTGTTCTG-CTGCTGACCCCATAAACAATTCT  6050228


 Score =   196 bits (106),  Expect = 2e-49
 Identities = 115/119 (97%), Gaps = 1/119 (1%)
 Strand=Plus/Plus

Query  1         TTATAACCTTCACGTGTCCTTCCTTTCCATTGGTTACTGATAATAGTCATCGTAACTGTA  60
                 |||||||||| |||||||||||||||||||||||||||| ||||||||||| ||||||||
Sbjct  30990753  TTATAACCTTTACGTGTCCTTCCTTTCCATTGGTTACTGTTAATAGTCATCTTAACTGTA  30990812

Query  61        TAAATATGCCTTGTCTGTAAACCATTTTTGTTCTGTCTGCTGACCCCATAAACAATTCT  119
                 ||||||||||||||||||||||||||||||||||| |||||||||||||||||||||||
Sbjct  30990813  TAAATATGCCTTGTCTGTAAACCATTTTTGTTCTG-CTGCTGACCCCATAAACAATTCT  30990870


 Score =   196 bits (106),  Expect = 2e-49
 Identities = 115/119 (97%), Gaps = 1/119 (1%)
 Strand=Plus/Plus

Query  1         TTATAACCTTCACGTGTCCTTCCTTTCCATTGGTTACTGATAATAGTCATCGTAACTGTA  60
                 |||||||||| |||||||||||||||||||||||||||| ||||||||||| ||||||||
Sbjct  30993154  TTATAACCTTTACGTGTCCTTCCTTTCCATTGGTTACTGTTAATAGTCATCTTAACTGTA  30993213

Query  61        TAAATATGCCTTGTCTGTAAACCATTTTTGTTCTGTCTGCTGACCCCATAAACAATTCT  119
                 ||||||||||||||||||||||||||||||||||| |||||||||||||||||||||||
Sbjct  30993214  TAAATATGCCTTGTCTGTAAACCATTTTTGTTCTG-CTGCTGACCCCATAAACAATTCT  30993271


 Score =   196 bits (106),  Expect = 2e-49
 Identities = 115/119 (97%), Gaps = 1/119 (1%)
 Strand=Plus/Minus

Query  1         TTATAACCTTCACGTGTCCTTCCTTTCCATTGGTTACTGATAATAGTCATCGTAACTGTA  60
                 |||||||||| |||||||||||||||||||||||||||| ||||||||||||||||||||
Sbjct  44351641  TTATAACCTTTACGTGTCCTTCCTTTCCATTGGTTACTGTTAATAGTCATCGTAACTGTA  44351582

Query  61        TAAATATGCCTTGTCTGTAAACCATTTTTGTTCTGTCTGCTGACCCCATAAACAATTCT  119
                 |||||||||||||||||||||||||| |||||||| |||||||||||||||||||||||
Sbjct  44351581  TAAATATGCCTTGTCTGTAAACCATTGTTGTTCTG-CTGCTGACCCCATAAACAATTCT  44351524


 Score =   196 bits (106),  Expect = 2e-49
 Identities = 115/119 (97%), Gaps = 1/119 (1%)
 Strand=Plus/Minus

Query  1         TTATAACCTTCACGTGTCCTTCCTTTCCATTGGTTACTGATAATAGTCATCGTAACTGTA  60
                 |||||||||| |||||||||||||||||||||||||||| ||||||||||||||||||||
Sbjct  44354008  TTATAACCTTTACGTGTCCTTCCTTTCCATTGGTTACTGTTAATAGTCATCGTAACTGTA  44353949

Query  61        TAAATATGCCTTGTCTGTAAACCATTTTTGTTCTGTCTGCTGACCCCATAAACAATTCT  119
                 |||||||||||||||||||||||||| |||||||| |||||||||||||||||||||||
Sbjct  44353948  TAAATATGCCTTGTCTGTAAACCATTGTTGTTCTG-CTGCTGACCCCATAAACAATTCT  44353891


 Score =   191 bits (103),  Expect = 1e-47
 Identities = 114/119 (96%), Gaps = 1/119 (1%)
 Strand=Plus/Minus

Query  1        TTATAACCTTCACGTGTCCTTCCTTTCCATTGGTTACTGATAATAGTCATCGTAACTGTA  60
                ||| |||||| |||||||||||||||||||||||||||| ||||||||||| ||||||||
Sbjct  1870339  TTACAACCTTTACGTGTCCTTCCTTTCCATTGGTTACTGTTAATAGTCATCTTAACTGTA  1870280

Query  61       TAAATATGCCTTGTCTGTAAACCATTTTTGTTCTGTCTGCTGACCCCATAAACAATTCT  119
                ||||||||||||||||||||||||||||||||||| |||||||||||||||||||||||
Sbjct  1870279  TAAATATGCCTTGTCTGTAAACCATTTTTGTTCTG-CTGCTGACCCCATAAACAATTCT  1870222


 Score =   191 bits (103),  Expect = 1e-47
 Identities = 114/119 (96%), Gaps = 1/119 (1%)
 Strand=Plus/Plus

Query  1        TTATAACCTTCACGTGTCCTTCCTTTCCATTGGTTACTGATAATAGTCATCGTAACTGTA  60
                |||||||||| ||||||||||||||| |||||||||||| ||||||||||| ||||||||
Sbjct  8205463  TTATAACCTTTACGTGTCCTTCCTTTACATTGGTTACTGTTAATAGTCATCTTAACTGTA  8205522

Query  61       TAAATATGCCTTGTCTGTAAACCATTTTTGTTCTGTCTGCTGACCCCATAAACAATTCT  119
                ||||||||||||||||||||||||||||||||||| |||||||||||||||||||||||
Sbjct  8205523  TAAATATGCCTTGTCTGTAAACCATTTTTGTTCTG-CTGCTGACCCCATAAACAATTCT  8205580


 Score =   191 bits (103),  Expect = 1e-47
 Identities = 114/119 (96%), Gaps = 1/119 (1%)
 Strand=Plus/Minus

Query  1         TTATAACCTTCACGTGTCCTTCCTTTCCATTGGTTACTGATAATAGTCATCGTAACTGTA  60
                 |||||||||| |||||||||||||||||||||||||||| || |||||||| ||||||||
Sbjct  15615980  TTATAACCTTTACGTGTCCTTCCTTTCCATTGGTTACTGTTAGTAGTCATCTTAACTGTA  15615921

Query  61        TAAATATGCCTTGTCTGTAAACCATTTTTGTTCTGTCTGCTGACCCCATAAACAATTCT  119
                 ||||||||||||||||||||||||||||||||||| |||||||||||||||||||||||
Sbjct  15615920  TAAATATGCCTTGTCTGTAAACCATTTTTGTTCTG-CTGCTGACCCCATAAACAATTCT  15615863


 Score =   191 bits (103),  Expect = 1e-47
 Identities = 114/119 (96%), Gaps = 1/119 (1%)
 Strand=Plus/Minus

Query  1         TTATAACCTTCACGTGTCCTTCCTTTCCATTGGTTACTGATAATAGTCATCGTAACTGTA  60
                 |||||||||| |||||||||||||||||||||||||||| || |||||||| ||||||||
Sbjct  15618342  TTATAACCTTTACGTGTCCTTCCTTTCCATTGGTTACTGTTAGTAGTCATCTTAACTGTA  15618283

Query  61        TAAATATGCCTTGTCTGTAAACCATTTTTGTTCTGTCTGCTGACCCCATAAACAATTCT  119
                 ||||||||||||||||||||||||||||||||||| |||||||||||||||||||||||
Sbjct  15618282  TAAATATGCCTTGTCTGTAAACCATTTTTGTTCTG-CTGCTGACCCCATAAACAATTCT  15618225


 Score =   191 bits (103),  Expect = 1e-47
 Identities = 114/119 (96%), Gaps = 1/119 (1%)
 Strand=Plus/Minus

Query  1         TTATAACCTTCACGTGTCCTTCCTTTCCATTGGTTACTGATAATAGTCATCGTAACTGTA  60
                 |||||||||| |||||||||||||||||||||||||||| || |||||||| ||||||||
Sbjct  15620704  TTATAACCTTTACGTGTCCTTCCTTTCCATTGGTTACTGTTAGTAGTCATCTTAACTGTA  15620645

Query  61        TAAATATGCCTTGTCTGTAAACCATTTTTGTTCTGTCTGCTGACCCCATAAACAATTCT  119
                 ||||||||||||||||||||||||||||||||||| |||||||||||||||||||||||
Sbjct  15620644  TAAATATGCCTTGTCTGTAAACCATTTTTGTTCTG-CTGCTGACCCCATAAACAATTCT  15620587


 Score =   191 bits (103),  Expect = 1e-47
 Identities = 114/119 (96%), Gaps = 1/119 (1%)
 Strand=Plus/Minus

Query  1         TTATAACCTTCACGTGTCCTTCCTTTCCATTGGTTACTGATAATAGTCATCGTAACTGTA  60
                 |||||||||| |||||||||||||||||||| ||||||| ||||||||||||||||||||
Sbjct  29382040  TTATAACCTTTACGTGTCCTTCCTTTCCATTAGTTACTGTTAATAGTCATCGTAACTGTA  29381981

Query  61        TAAATATGCCTTGTCTGTAAACCATTTTTGTTCTGTCTGCTGACCCCATAAACAATTCT  119
                 |||||||||||||||||||||||||| |||||||| |||||||||||||||||||||||
Sbjct  29381980  TAAATATGCCTTGTCTGTAAACCATTGTTGTTCTG-CTGCTGACCCCATAAACAATTCT  29381923


 Score =   191 bits (103),  Expect = 1e-47
 Identities = 114/119 (96%), Gaps = 1/119 (1%)
 Strand=Plus/Minus

Query  1         TTATAACCTTCACGTGTCCTTCCTTTCCATTGGTTACTGATAATAGTCATCGTAACTGTA  60
                 |||||||||| |||||||||||||||||||||||||||| ||||||||||||||||||||
Sbjct  29384408  TTATAACCTTTACGTGTCCTTCCTTTCCATTGGTTACTGTTAATAGTCATCGTAACTGTA  29384349

Query  61        TAAATATGCCTTGTCTGTAAACCATTTTTGTTCTGTCTGCTGACCCCATAAACAATTCT  119
                 ||||| |||||||||||||||||||| |||||||| |||||||||||||||||||||||
Sbjct  29384348  TAAATGTGCCTTGTCTGTAAACCATTGTTGTTCTG-CTGCTGACCCCATAAACAATTCT  29384291


 Score =   191 bits (103),  Expect = 1e-47
 Identities = 114/119 (96%), Gaps = 1/119 (1%)
 Strand=Plus/Minus

Query  1         TTATAACCTTCACGTGTCCTTCCTTTCCATTGGTTACTGATAATAGTCATCGTAACTGTA  60
                 |||||||||| ||||||||||||| |||||||||||||| ||||||||||||||||||||
Sbjct  30750598  TTATAACCTTTACGTGTCCTTCCTCTCCATTGGTTACTGTTAATAGTCATCGTAACTGTA  30750539

Query  61        TAAATATGCCTTGTCTGTAAACCATTTTTGTTCTGTCTGCTGACCCCATAAACAATTCT  119
                 |||||||||||||||||||||||||| |||||||| |||||||||||||||||||||||
Sbjct  30750538  TAAATATGCCTTGTCTGTAAACCATTGTTGTTCTG-CTGCTGACCCCATAAACAATTCT  30750481


 Score =   191 bits (103),  Expect = 1e-47
 Identities = 114/119 (96%), Gaps = 1/119 (1%)
 Strand=Plus/Minus

Query  1         TTATAACCTTCACGTGTCCTTCCTTTCCATTGGTTACTGATAATAGTCATCGTAACTGTA  60
                 |||||||||| ||||||||||||| |||||||||||||| ||||||||||||||||||||
Sbjct  30752963  TTATAACCTTTACGTGTCCTTCCTCTCCATTGGTTACTGTTAATAGTCATCGTAACTGTA  30752904

Query  61        TAAATATGCCTTGTCTGTAAACCATTTTTGTTCTGTCTGCTGACCCCATAAACAATTCT  119
                 |||||||||||||||||||||||||| |||||||| |||||||||||||||||||||||
Sbjct  30752903  TAAATATGCCTTGTCTGTAAACCATTGTTGTTCTG-CTGCTGACCCCATAAACAATTCT  30752846


 Score =   185 bits (100),  Expect = 5e-46
 Identities = 113/119 (95%), Gaps = 1/119 (1%)
 Strand=Plus/Plus

Query  1         TTATAACCTTCACGTGTCCTTCCTTTCCATTGGTTACTGATAATAGTCATCGTAACTGTA  60
                 |||||||||| |||||||||||||||||||||||||||||||||||||||||||||||| 
Sbjct  20402578  TTATAACCTTTACGTGTCCTTCCTTTCCATTGGTTACTGATAATAGTCATCGTAACTGTG  20402637

Query  61        TAAATATGCCTTGTCTGTAAACCATTTTTGTTCTGTCTGCTGACCCCATAAACAATTCT  119
                 |||||| ||||||||||||||||||| | |||||| |||||||||||||||||||||||
Sbjct  20402638  TAAATACGCCTTGTCTGTAAACCATTGTCGTTCTG-CTGCTGACCCCATAAACAATTCT  20402695


 Score =   180 bits (97),  Expect = 2e-44
 Identities = 112/119 (94%), Gaps = 1/119 (1%)
 Strand=Plus/Plus

Query  1        TTATAACCTTCACGTGTCCTTCCTTTCCATTGGTTACTGATAATAGTCATCGTAACTGTA  60
                |||||||||| |||||||||| ||||||||||||||||| | ||||||||  ||||||||
Sbjct  9991950  TTATAACCTTTACGTGTCCTTTCTTTCCATTGGTTACTGTTCATAGTCATTTTAACTGTA  9992009

Query  61       TAAATATGCCTTGTCTGTAAACCATTTTTGTTCTGTCTGCTGACCCCATAAACAATTCT  119
                ||||||||||||||||||||||||||||||||||| |||||||||||||||||||||||
Sbjct  9992010  TAAATATGCCTTGTCTGTAAACCATTTTTGTTCTG-CTGCTGACCCCATAAACAATTCT  9992067


 Score =   180 bits (97),  Expect = 2e-44
 Identities = 112/119 (94%), Gaps = 1/119 (1%)
 Strand=Plus/Plus

Query  1         TTATAACCTTCACGTGTCCTTCCTTTCCATTGGTTACTGATAATAGTCATCGTAACTGTA  60
                 |||||||||| |||||||||||||||||||||||||||| ||||||||||| ||||||||
Sbjct  15452203  TTATAACCTTTACGTGTCCTTCCTTTCCATTGGTTACTGTTAATAGTCATCTTAACTGTA  15452262

Query  61        TAAATATGCCTTGTCTGTAAACCATTTTTGTTCTGTCTGCTGACCCCATAAACAATTCT  119
                 |||||||| ||||| |||||||||||||||||||| ||||||||||| |||||||||||
Sbjct  15452263  TAAATATGTCTTGTATGTAAACCATTTTTGTTCTG-CTGCTGACCCCCTAAACAATTCT  15452320


 Score =   180 bits (97),  Expect = 2e-44
 Identities = 112/119 (94%), Gaps = 1/119 (1%)
 Strand=Plus/Minus

Query  1         TTATAACCTTCACGTGTCCTTCCTTTCCATTGGTTACTGATAATAGTCATCGTAACTGTA  60
                 |||||||||| |||||||||||||||||||||||||||| | |||| |||| ||||||||
Sbjct  33009524  TTATAACCTTTACGTGTCCTTCCTTTCCATTGGTTACTGTTCATAGCCATCTTAACTGTA  33009465

Query  61        TAAATATGCCTTGTCTGTAAACCATTTTTGTTCTGTCTGCTGACCCCATAAACAATTCT  119
                 ||||||||||||||||||||| ||||||||||||| |||||||||||||||||||||||
Sbjct  33009464  TAAATATGCCTTGTCTGTAAATCATTTTTGTTCTG-CTGCTGACCCCATAAACAATTCT  33009407


 Score =   174 bits (94),  Expect = 1e-42
 Identities = 111/119 (93%), Gaps = 2/119 (2%)
 Strand=Plus/Minus

Query  1        TTATAACCTTCACGTGTCCTTCCTTTCCATTGGTTACTGATAATAGTCATCGTAACTGTA  60
                |||||||||| |||||||||| ||| ||||||||||||| ||||||| ||| ||||||||
Sbjct  8786994  TTATAACCTTTACGTGTCCTTTCTT-CCATTGGTTACTGTTAATAGTTATCTTAACTGTA  8786936

Query  61       TAAATATGCCTTGTCTGTAAACCATTTTTGTTCTGTCTGCTGACCCCATAAACAATTCT  119
                |||||||||||||||||||||||||| |||||||| |||||||||||||||||||||||
Sbjct  8786935  TAAATATGCCTTGTCTGTAAACCATTGTTGTTCTG-CTGCTGACCCCATAAACAATTCT  8786878


 Score =   158 bits (85),  Expect = 1e-37
 Identities = 108/119 (91%), Gaps = 1/119 (1%)
 Strand=Plus/Minus

Query  1         TTATAACCTTCACGTGTCCTTCCTTTCCATTGGTTACTGATAATAGTCATCGTAACTGTA  60
                 ||| || ||| |||||||||||||||||||||||| ||| ||||||||||| ||||||||
Sbjct  33425723  TTACAATCTTTACGTGTCCTTCCTTTCCATTGGTTGCTGTTAATAGTCATCTTAACTGTA  33425664

Query  61        TAAATATGCCTTGTCTGTAAACCATTTTTGTTCTGTCTGCTGACCCCATAAACAATTCT  119
                 ||||||||||||||||||||||||||||||  ||| || | ||||||||||||||||||
Sbjct  33425663  TAAATATGCCTTGTCTGTAAACCATTTTTGACCTG-CTTCAGACCCCATAAACAATTCT  33425606


 Score =   158 bits (85),  Expect = 1e-37
 Identities = 108/119 (91%), Gaps = 1/119 (1%)
 Strand=Plus/Plus

Query  1         TTATAACCTTCACGTGTCCTTCCTTTCCATTGGTTACTGATAATAGTCATCGTAACTGTA  60
                 |||||||||| |||| ||||| ||||||||||||||||| | ||||||||| ||||||||
Sbjct  44437242  TTATAACCTTTACGTATCCTTTCTTTCCATTGGTTACTGTTCATAGTCATCTTAACTGTA  44437301

Query  61        TAAATATGCCTTGTCTGTAAACCATTTTTGTTCTGTCTGCTGACCCCATAAACAATTCT  119
                 ||||||||||||||||||||| ||||||||  ||| || ||||||||||||||||||||
Sbjct  44437302  TAAATATGCCTTGTCTGTAAATCATTTTTGACCTG-CTTCTGACCCCATAAACAATTCT  44437359


 Score =   128 bits (69),  Expect = 8e-29
 Identities = 104/120 (87%), Gaps = 5/120 (4%)
 Strand=Plus/Minus

Query  1         TTATAACCTTCACGTGTCCTTCCTTTCCATTGGTTACTGATAATAGTCATCGTA-ACTGT  59
                 |||||||||| |||||||||||||||||||||||||||| | ||||||||| ||  |  |
Sbjct  32995578  TTATAACCTTTACGTGTCCTTCCTTTCCATTGGTTACTGTTCATAGTCATC-TATGCCTT  32995520

Query  60        ATAAATATGCCTTGTCTGTAAACCATTTTTGTTCTGTCTGCTGACCCCATAAACAATTCT  119
                  |  |||||||||||||||||| || |||||||||| ||||||| |||||||||| ||||
Sbjct  32995519  GT-CATATGCCTTGTCTGTAAATCACTTTTGTTCTG-CTGCTGA-CCCATAAACAGTTCT  32995463


> SM_V7_2 length=48130368
Length=48130368

 Score =   213 bits (115),  Expect = 2e-54
 Identities = 118/119 (99%), Gaps = 1/119 (1%)
 Strand=Plus/Plus

Query  1         TTATAACCTTCACGTGTCCTTCCTTTCCATTGGTTACTGATAATAGTCATCGTAACTGTA  60
                 ||||||||||||||||||||||||||||||||||||||||||||||||||||||||||||
Sbjct  13646984  TTATAACCTTCACGTGTCCTTCCTTTCCATTGGTTACTGATAATAGTCATCGTAACTGTA  13647043

Query  61        TAAATATGCCTTGTCTGTAAACCATTTTTGTTCTGTCTGCTGACCCCATAAACAATTCT  119
                 ||||||||||||||||||||||||||||||||||| |||||||||||||||||||||||
Sbjct  13647044  TAAATATGCCTTGTCTGTAAACCATTTTTGTTCTG-CTGCTGACCCCATAAACAATTCT  13647101


 Score =   213 bits (115),  Expect = 2e-54
 Identities = 118/119 (99%), Gaps = 1/119 (1%)
 Strand=Plus/Plus

Query  1         TTATAACCTTCACGTGTCCTTCCTTTCCATTGGTTACTGATAATAGTCATCGTAACTGTA  60
                 ||||||||||||||||||||||||||||||||||||||||||||||||||||||||||||
Sbjct  13649343  TTATAACCTTCACGTGTCCTTCCTTTCCATTGGTTACTGATAATAGTCATCGTAACTGTA  13649402

Query  61        TAAATATGCCTTGTCTGTAAACCATTTTTGTTCTGTCTGCTGACCCCATAAACAATTCT  119
                 ||||||||||||||||||||||||||||||||||| |||||||||||||||||||||||
Sbjct  13649403  TAAATATGCCTTGTCTGTAAACCATTTTTGTTCTG-CTGCTGACCCCATAAACAATTCT  13649460


 Score =   213 bits (115),  Expect = 2e-54
 Identities = 118/119 (99%), Gaps = 1/119 (1%)
 Strand=Plus/Minus

Query  1         TTATAACCTTCACGTGTCCTTCCTTTCCATTGGTTACTGATAATAGTCATCGTAACTGTA  60
                 ||||||||||||||||||||||||||||||||||||||||||||||||||||||||||||
Sbjct  16855752  TTATAACCTTCACGTGTCCTTCCTTTCCATTGGTTACTGATAATAGTCATCGTAACTGTA  16855693

Query  61        TAAATATGCCTTGTCTGTAAACCATTTTTGTTCTGTCTGCTGACCCCATAAACAATTCT  119
                 ||||||||||||||||||||||||||||||||||| |||||||||||||||||||||||
Sbjct  16855692  TAAATATGCCTTGTCTGTAAACCATTTTTGTTCTG-CTGCTGACCCCATAAACAATTCT  16855635


 Score =   213 bits (115),  Expect = 2e-54
 Identities = 118/119 (99%), Gaps = 1/119 (1%)
 Strand=Plus/Plus

Query  1         TTATAACCTTCACGTGTCCTTCCTTTCCATTGGTTACTGATAATAGTCATCGTAACTGTA  60
                 ||||||||||||||||||||||||||||||||||||||||||||||||||||||||||||
Sbjct  45284576  TTATAACCTTCACGTGTCCTTCCTTTCCATTGGTTACTGATAATAGTCATCGTAACTGTA  45284635

Query  61        TAAATATGCCTTGTCTGTAAACCATTTTTGTTCTGTCTGCTGACCCCATAAACAATTCT  119
                 ||||||||||||||||||||||||||||||||||| |||||||||||||||||||||||
Sbjct  45284636  TAAATATGCCTTGTCTGTAAACCATTTTTGTTCTG-CTGCTGACCCCATAAACAATTCT  45284693


 Score =   207 bits (112),  Expect = 1e-52
 Identities = 117/119 (98%), Gaps = 1/119 (1%)
 Strand=Plus/Minus

Query  1         TTATAACCTTCACGTGTCCTTCCTTTCCATTGGTTACTGATAATAGTCATCGTAACTGTA  60
                 |||||||||| |||||||||||||||||||||||||||||||||||||||||||||||||
Sbjct  12458103  TTATAACCTTTACGTGTCCTTCCTTTCCATTGGTTACTGATAATAGTCATCGTAACTGTA  12458044

Query  61        TAAATATGCCTTGTCTGTAAACCATTTTTGTTCTGTCTGCTGACCCCATAAACAATTCT  119
                 ||||||||||||||||||||||||||||||||||| |||||||||||||||||||||||
Sbjct  12458043  TAAATATGCCTTGTCTGTAAACCATTTTTGTTCTG-CTGCTGACCCCATAAACAATTCT  12457986


 Score =   207 bits (112),  Expect = 1e-52
 Identities = 117/119 (98%), Gaps = 1/119 (1%)
 Strand=Plus/Minus

Query  1         TTATAACCTTCACGTGTCCTTCCTTTCCATTGGTTACTGATAATAGTCATCGTAACTGTA  60
                 ||||||||||||||||||||||||||||||||||||||| ||||||||||||||||||||
Sbjct  15572598  TTATAACCTTCACGTGTCCTTCCTTTCCATTGGTTACTGTTAATAGTCATCGTAACTGTA  15572539

Query  61        TAAATATGCCTTGTCTGTAAACCATTTTTGTTCTGTCTGCTGACCCCATAAACAATTCT  119
                 ||||||||||||||||||||||||||||||||||| |||||||||||||||||||||||
Sbjct  15572538  TAAATATGCCTTGTCTGTAAACCATTTTTGTTCTG-CTGCTGACCCCATAAACAATTCT  15572481


 Score =   207 bits (112),  Expect = 1e-52
 Identities = 117/119 (98%), Gaps = 1/119 (1%)
 Strand=Plus/Minus

Query  1         TTATAACCTTCACGTGTCCTTCCTTTCCATTGGTTACTGATAATAGTCATCGTAACTGTA  60
                 ||||||||||||||||||||||||||||||||||||||| ||||||||||||||||||||
Sbjct  15574959  TTATAACCTTCACGTGTCCTTCCTTTCCATTGGTTACTGTTAATAGTCATCGTAACTGTA  15574900

Query  61        TAAATATGCCTTGTCTGTAAACCATTTTTGTTCTGTCTGCTGACCCCATAAACAATTCT  119
                 ||||||||||||||||||||||||||||||||||| |||||||||||||||||||||||
Sbjct  15574899  TAAATATGCCTTGTCTGTAAACCATTTTTGTTCTG-CTGCTGACCCCATAAACAATTCT  15574842


 Score =   207 bits (112),  Expect = 1e-52
 Identities = 117/119 (98%), Gaps = 1/119 (1%)
 Strand=Plus/Minus

Query  1         TTATAACCTTCACGTGTCCTTCCTTTCCATTGGTTACTGATAATAGTCATCGTAACTGTA  60
                 ||||||||||||||||||||||||||||||||||||||| ||||||||||||||||||||
Sbjct  15576665  TTATAACCTTCACGTGTCCTTCCTTTCCATTGGTTACTGTTAATAGTCATCGTAACTGTA  15576606

Query  61        TAAATATGCCTTGTCTGTAAACCATTTTTGTTCTGTCTGCTGACCCCATAAACAATTCT  119
                 ||||||||||||||||||||||||||||||||||| |||||||||||||||||||||||
Sbjct  15576605  TAAATATGCCTTGTCTGTAAACCATTTTTGTTCTG-CTGCTGACCCCATAAACAATTCT  15576548


 Score =   207 bits (112),  Expect = 1e-52
 Identities = 117/119 (98%), Gaps = 1/119 (1%)
 Strand=Plus/Plus

Query  1         TTATAACCTTCACGTGTCCTTCCTTTCCATTGGTTACTGATAATAGTCATCGTAACTGTA  60
                 |||||||||| |||||||||||||||||||||||||||||||||||||||||||||||||
Sbjct  16498399  TTATAACCTTTACGTGTCCTTCCTTTCCATTGGTTACTGATAATAGTCATCGTAACTGTA  16498458

Query  61        TAAATATGCCTTGTCTGTAAACCATTTTTGTTCTGTCTGCTGACCCCATAAACAATTCT  119
                 ||||||||||||||||||||||||||||||||||| |||||||||||||||||||||||
Sbjct  16498459  TAAATATGCCTTGTCTGTAAACCATTTTTGTTCTG-CTGCTGACCCCATAAACAATTCT  16498516


 Score =   207 bits (112),  Expect = 1e-52
 Identities = 117/119 (98%), Gaps = 1/119 (1%)
 Strand=Plus/Plus

Query  1         TTATAACCTTCACGTGTCCTTCCTTTCCATTGGTTACTGATAATAGTCATCGTAACTGTA  60
                 |||||||||| |||||||||||||||||||||||||||||||||||||||||||||||||
Sbjct  16500760  TTATAACCTTTACGTGTCCTTCCTTTCCATTGGTTACTGATAATAGTCATCGTAACTGTA  16500819

Query  61        TAAATATGCCTTGTCTGTAAACCATTTTTGTTCTGTCTGCTGACCCCATAAACAATTCT  119
                 ||||||||||||||||||||||||||||||||||| |||||||||||||||||||||||
Sbjct  16500820  TAAATATGCCTTGTCTGTAAACCATTTTTGTTCTG-CTGCTGACCCCATAAACAATTCT  16500877


 Score =   207 bits (112),  Expect = 1e-52
 Identities = 117/119 (98%), Gaps = 1/119 (1%)
 Strand=Plus/Plus

Query  1         TTATAACCTTCACGTGTCCTTCCTTTCCATTGGTTACTGATAATAGTCATCGTAACTGTA  60
                 ||||||||||||||||||||||||||||||||||||||| ||||||||||||||||||||
Sbjct  20680762  TTATAACCTTCACGTGTCCTTCCTTTCCATTGGTTACTGTTAATAGTCATCGTAACTGTA  20680821

Query  61        TAAATATGCCTTGTCTGTAAACCATTTTTGTTCTGTCTGCTGACCCCATAAACAATTCT  119
                 ||||||||||||||||||||||||||||||||||| |||||||||||||||||||||||
Sbjct  20680822  TAAATATGCCTTGTCTGTAAACCATTTTTGTTCTG-CTGCTGACCCCATAAACAATTCT  20680879


 Score =   207 bits (112),  Expect = 1e-52
 Identities = 117/119 (98%), Gaps = 1/119 (1%)
 Strand=Plus/Plus

Query  1         TTATAACCTTCACGTGTCCTTCCTTTCCATTGGTTACTGATAATAGTCATCGTAACTGTA  60
                 ||||||||||||||||||||||||||||||||||||||| ||||||||||||||||||||
Sbjct  20683125  TTATAACCTTCACGTGTCCTTCCTTTCCATTGGTTACTGTTAATAGTCATCGTAACTGTA  20683184

Query  61        TAAATATGCCTTGTCTGTAAACCATTTTTGTTCTGTCTGCTGACCCCATAAACAATTCT  119
                 ||||||||||||||||||||||||||||||||||| |||||||||||||||||||||||
Sbjct  20683185  TAAATATGCCTTGTCTGTAAACCATTTTTGTTCTG-CTGCTGACCCCATAAACAATTCT  20683242


 Score =   207 bits (112),  Expect = 1e-52
 Identities = 117/119 (98%), Gaps = 1/119 (1%)
 Strand=Plus/Minus

Query  1         TTATAACCTTCACGTGTCCTTCCTTTCCATTGGTTACTGATAATAGTCATCGTAACTGTA  60
                 ||||||||||||||||||||||||||||||||||||||| ||||||||||||||||||||
Sbjct  33517657  TTATAACCTTCACGTGTCCTTCCTTTCCATTGGTTACTGTTAATAGTCATCGTAACTGTA  33517598

Query  61        TAAATATGCCTTGTCTGTAAACCATTTTTGTTCTGTCTGCTGACCCCATAAACAATTCT  119
                 ||||||||||||||||||||||||||||||||||| |||||||||||||||||||||||
Sbjct  33517597  TAAATATGCCTTGTCTGTAAACCATTTTTGTTCTG-CTGCTGACCCCATAAACAATTCT  33517540


 Score =   202 bits (109),  Expect = 5e-51
 Identities = 116/119 (97%), Gaps = 1/119 (1%)
 Strand=Plus/Plus

Query  1         TTATAACCTTCACGTGTCCTTCCTTTCCATTGGTTACTGATAATAGTCATCGTAACTGTA  60
                 ||||||||||||||||||||||||||||||||||||||| ||||||||||||||||||||
Sbjct  29830644  TTATAACCTTCACGTGTCCTTCCTTTCCATTGGTTACTGTTAATAGTCATCGTAACTGTA  29830703

Query  61        TAAATATGCCTTGTCTGTAAACCATTTTTGTTCTGTCTGCTGACCCCATAAACAATTCT  119
                 |||||||||||||||||||||||||| |||||||| |||||||||||||||||||||||
Sbjct  29830704  TAAATATGCCTTGTCTGTAAACCATTGTTGTTCTG-CTGCTGACCCCATAAACAATTCT  29830761


 Score =   202 bits (109),  Expect = 5e-51
 Identities = 116/119 (97%), Gaps = 1/119 (1%)
 Strand=Plus/Minus

Query  1         TTATAACCTTCACGTGTCCTTCCTTTCCATTGGTTACTGATAATAGTCATCGTAACTGTA  60
                 |||||||||| |||||||||||||||||||||||||||| ||||||||||||||||||||
Sbjct  30272780  TTATAACCTTTACGTGTCCTTCCTTTCCATTGGTTACTGTTAATAGTCATCGTAACTGTA  30272721

Query  61        TAAATATGCCTTGTCTGTAAACCATTTTTGTTCTGTCTGCTGACCCCATAAACAATTCT  119
                 ||||||||||||||||||||||||||||||||||| |||||||||||||||||||||||
Sbjct  30272720  TAAATATGCCTTGTCTGTAAACCATTTTTGTTCTG-CTGCTGACCCCATAAACAATTCT  30272663


 Score =   202 bits (109),  Expect = 5e-51
 Identities = 116/119 (97%), Gaps = 1/119 (1%)
 Strand=Plus/Minus

Query  1         TTATAACCTTCACGTGTCCTTCCTTTCCATTGGTTACTGATAATAGTCATCGTAACTGTA  60
                 ||||||||||||||||||||||||||||||||||||| | ||||||||||||||||||||
Sbjct  33513038  TTATAACCTTCACGTGTCCTTCCTTTCCATTGGTTACCGTTAATAGTCATCGTAACTGTA  33512979

Query  61        TAAATATGCCTTGTCTGTAAACCATTTTTGTTCTGTCTGCTGACCCCATAAACAATTCT  119
                 ||||||||||||||||||||||||||||||||||| |||||||||||||||||||||||
Sbjct  33512978  TAAATATGCCTTGTCTGTAAACCATTTTTGTTCTG-CTGCTGACCCCATAAACAATTCT  33512921


 Score =   202 bits (109),  Expect = 5e-51
 Identities = 116/119 (97%), Gaps = 1/119 (1%)
 Strand=Plus/Minus

Query  1         TTATAACCTTCACGTGTCCTTCCTTTCCATTGGTTACTGATAATAGTCATCGTAACTGTA  60
                 ||||||||||||||||||||||||||||||||||||| | ||||||||||||||||||||
Sbjct  33522277  TTATAACCTTCACGTGTCCTTCCTTTCCATTGGTTACCGTTAATAGTCATCGTAACTGTA  33522218

Query  61        TAAATATGCCTTGTCTGTAAACCATTTTTGTTCTGTCTGCTGACCCCATAAACAATTCT  119
                 ||||||||||||||||||||||||||||||||||| |||||||||||||||||||||||
Sbjct  33522217  TAAATATGCCTTGTCTGTAAACCATTTTTGTTCTG-CTGCTGACCCCATAAACAATTCT  33522160


 Score =   202 bits (109),  Expect = 5e-51
 Identities = 116/119 (97%), Gaps = 1/119 (1%)
 Strand=Plus/Minus

Query  1         TTATAACCTTCACGTGTCCTTCCTTTCCATTGGTTACTGATAATAGTCATCGTAACTGTA  60
                 ||||||||||||||||||||||||||||||||||||| | ||||||||||||||||||||
Sbjct  35533591  TTATAACCTTCACGTGTCCTTCCTTTCCATTGGTTACCGTTAATAGTCATCGTAACTGTA  35533532

Query  61        TAAATATGCCTTGTCTGTAAACCATTTTTGTTCTGTCTGCTGACCCCATAAACAATTCT  119
                 ||||||||||||||||||||||||||||||||||| |||||||||||||||||||||||
Sbjct  35533531  TAAATATGCCTTGTCTGTAAACCATTTTTGTTCTG-CTGCTGACCCCATAAACAATTCT  35533474


 Score =   202 bits (109),  Expect = 5e-51
 Identities = 116/119 (97%), Gaps = 1/119 (1%)
 Strand=Plus/Minus

Query  1         TTATAACCTTCACGTGTCCTTCCTTTCCATTGGTTACTGATAATAGTCATCGTAACTGTA  60
                 ||||||||||||||||||||||||||||||||||||| | ||||||||||||||||||||
Sbjct  35535955  TTATAACCTTCACGTGTCCTTCCTTTCCATTGGTTACCGTTAATAGTCATCGTAACTGTA  35535896

Query  61        TAAATATGCCTTGTCTGTAAACCATTTTTGTTCTGTCTGCTGACCCCATAAACAATTCT  119
                 ||||||||||||||||||||||||||||||||||| |||||||||||||||||||||||
Sbjct  35535895  TAAATATGCCTTGTCTGTAAACCATTTTTGTTCTG-CTGCTGACCCCATAAACAATTCT  35535838


 Score =   196 bits (106),  Expect = 2e-49
 Identities = 115/119 (97%), Gaps = 1/119 (1%)
 Strand=Plus/Plus

Query  1         TTATAACCTTCACGTGTCCTTCCTTTCCATTGGTTACTGATAATAGTCATCGTAACTGTA  60
                 ||||||||||||| ||||||||||||||||||||||||| ||||||||||||||||||||
Sbjct  29828286  TTATAACCTTCACATGTCCTTCCTTTCCATTGGTTACTGTTAATAGTCATCGTAACTGTA  29828345

Query  61        TAAATATGCCTTGTCTGTAAACCATTTTTGTTCTGTCTGCTGACCCCATAAACAATTCT  119
                 |||||||||||||||||||||||||| |||||||| |||||||||||||||||||||||
Sbjct  29828346  TAAATATGCCTTGTCTGTAAACCATTGTTGTTCTG-CTGCTGACCCCATAAACAATTCT  29828403


 Score =   191 bits (103),  Expect = 1e-47
 Identities = 112/116 (97%), Gaps = 1/116 (1%)
 Strand=Plus/Plus

Query  1         TTATAACCTTCACGTGTCCTTCCTTTCCATTGGTTACTGATAATAGTCATCGTAACTGTA  60
                 |||||||||| ||||||||||||||||||||||||| || ||||||||||||||||||||
Sbjct  10383562  TTATAACCTTTACGTGTCCTTCCTTTCCATTGGTTATTGTTAATAGTCATCGTAACTGTA  10383621

Query  61        TAAATATGCCTTGTCTGTAAACCATTTTTGTTCTGTCTGCTGACCCCATAAACAAT  116
                 ||||||||||||||||||||||||||||||||||| ||||||||||||||||||||
Sbjct  10383622  TAAATATGCCTTGTCTGTAAACCATTTTTGTTCTG-CTGCTGACCCCATAAACAAT  10383676


 Score =   185 bits (100),  Expect = 5e-46
 Identities = 113/119 (95%), Gaps = 1/119 (1%)
 Strand=Plus/Plus

Query  1         TTATAACCTTCACGTGTCCTTCCTTTCCATTGGTTACTGATAATAGTCATCGTAACTGTA  60
                 |||||||||| |||||||||||||||||||||||||||| ||||||||||| ||||||||
Sbjct  39341182  TTATAACCTTTACGTGTCCTTCCTTTCCATTGGTTACTGTTAATAGTCATCTTAACTGTA  39341241

Query  61        TAAATATGCCTTGTCTGTAAACCATTTTTGTTCTGTCTGCTGACCCCATAAACAATTCT  119
                 || ||||||||||||||||||||| |||||||||| |||||||||||||||||||||||
Sbjct  39341242  TAGATATGCCTTGTCTGTAAACCACTTTTGTTCTG-CTGCTGACCCCATAAACAATTCT  39341299


 Score =   174 bits (94),  Expect = 1e-42
 Identities = 111/119 (93%), Gaps = 1/119 (1%)
 Strand=Plus/Plus

Query  1        TTATAACCTTCACGTGTCCTTCCTTTCCATTGGTTACTGATAATAGTCATCGTAACTGTA  60
                |||||||||| |||||||||||||||||||||||||||| ||||||||||| ||||||||
Sbjct  3560856  TTATAACCTTTACGTGTCCTTCCTTTCCATTGGTTACTGTTAATAGTCATCTTAACTGTA  3560915

Query  61       TAAATATGCCTTGTCTGTAAACCATTTTTGTTCTGTCTGCTGACCCCATAAACAATTCT  119
                ||||||||||||||||||||| ||||||||  ||| || ||||||||||||||||||||
Sbjct  3560916  TAAATATGCCTTGTCTGTAAATCATTTTTGACCTG-CTTCTGACCCCATAAACAATTCT  3560973


 Score =   174 bits (94),  Expect = 1e-42
 Identities = 111/119 (93%), Gaps = 1/119 (1%)
 Strand=Plus/Minus

Query  1         TTATAACCTTCACGTGTCCTTCCTTTCCATTGGTTACTGATAATAGTCATCGTAACTGTA  60
                 |||||||||  |||||||||| ||||||||||||||||| | ||||||||  ||||||||
Sbjct  37625725  TTATAACCTCTACGTGTCCTTTCTTTCCATTGGTTACTGTTCATAGTCATTTTAACTGTA  37625666

Query  61        TAAATATGCCTTGTCTGTAAACCATTTTTGTTCTGTCTGCTGACCCCATAAACAATTCT  119
                 ||||||||||||||||||||||||||||||||||| |||||||||||||||||||||||
Sbjct  37625665  TAAATATGCCTTGTCTGTAAACCATTTTTGTTCTG-CTGCTGACCCCATAAACAATTCT  37625608


 Score =   158 bits (85),  Expect = 1e-37
 Identities = 108/119 (91%), Gaps = 1/119 (1%)
 Strand=Plus/Minus

Query  1         TTATAACCTTCACGTGTCCTTCCTTTCCATTGGTTACTGATAATAGTCATCGTAACTGTA  60
                 ||||||| || |||||||||| ||||||||||||||||| | ||||||||| ||||||||
Sbjct  20389912  TTATAACATTTACGTGTCCTTTCTTTCCATTGGTTACTGTTCATAGTCATCTTAACTGTA  20389853

Query  61        TAAATATGCCTTGTCTGTAAACCATTTTTGTTCTGTCTGCTGACCCCATAAACAATTCT  119
                 ||||||||||||||||||||| |||||||| |||| || |||||||||||||||| |||
Sbjct  20389852  TAAATATGCCTTGTCTGTAAATCATTTTTGATCTG-CTTCTGACCCCATAAACAACTCT  20389795


> SM_V7_3 length=50458499
Length=50458499

 Score =   213 bits (115),  Expect = 2e-54
 Identities = 118/119 (99%), Gaps = 1/119 (1%)
 Strand=Plus/Minus

Query  1       TTATAACCTTCACGTGTCCTTCCTTTCCATTGGTTACTGATAATAGTCATCGTAACTGTA  60
               ||||||||||||||||||||||||||||||||||||||||||||||||||||||||||||
Sbjct  460361  TTATAACCTTCACGTGTCCTTCCTTTCCATTGGTTACTGATAATAGTCATCGTAACTGTA  460302

Query  61      TAAATATGCCTTGTCTGTAAACCATTTTTGTTCTGTCTGCTGACCCCATAAACAATTCT  119
               ||||||||||||||||||||||||||||||||||| |||||||||||||||||||||||
Sbjct  460301  TAAATATGCCTTGTCTGTAAACCATTTTTGTTCTG-CTGCTGACCCCATAAACAATTCT  460244


 Score =   207 bits (112),  Expect = 1e-52
 Identities = 117/119 (98%), Gaps = 1/119 (1%)
 Strand=Plus/Minus

Query  1        TTATAACCTTCACGTGTCCTTCCTTTCCATTGGTTACTGATAATAGTCATCGTAACTGTA  60
                |||||||||| |||||||||||||||||||||||||||||||||||||||||||||||||
Sbjct  7514458  TTATAACCTTTACGTGTCCTTCCTTTCCATTGGTTACTGATAATAGTCATCGTAACTGTA  7514399

Query  61       TAAATATGCCTTGTCTGTAAACCATTTTTGTTCTGTCTGCTGACCCCATAAACAATTCT  119
                ||||||||||||||||||||||||||||||||||| |||||||||||||||||||||||
Sbjct  7514398  TAAATATGCCTTGTCTGTAAACCATTTTTGTTCTG-CTGCTGACCCCATAAACAATTCT  7514341


 Score =   207 bits (112),  Expect = 1e-52
 Identities = 117/119 (98%), Gaps = 1/119 (1%)
 Strand=Plus/Minus

Query  1         TTATAACCTTCACGTGTCCTTCCTTTCCATTGGTTACTGATAATAGTCATCGTAACTGTA  60
                 ||||||||||||||||||||||||||||||||||||||| ||||||||||||||||||||
Sbjct  15183530  TTATAACCTTCACGTGTCCTTCCTTTCCATTGGTTACTGTTAATAGTCATCGTAACTGTA  15183471

Query  61        TAAATATGCCTTGTCTGTAAACCATTTTTGTTCTGTCTGCTGACCCCATAAACAATTCT  119
                 ||||||||||||||||||||||||||||||||||| |||||||||||||||||||||||
Sbjct  15183470  TAAATATGCCTTGTCTGTAAACCATTTTTGTTCTG-CTGCTGACCCCATAAACAATTCT  15183413


 Score =   207 bits (112),  Expect = 1e-52
 Identities = 117/119 (98%), Gaps = 1/119 (1%)
 Strand=Plus/Minus

Query  1         TTATAACCTTCACGTGTCCTTCCTTTCCATTGGTTACTGATAATAGTCATCGTAACTGTA  60
                 ||||||||||||||||||||||||||||||||||||||| ||||||||||||||||||||
Sbjct  15185891  TTATAACCTTCACGTGTCCTTCCTTTCCATTGGTTACTGTTAATAGTCATCGTAACTGTA  15185832

Query  61        TAAATATGCCTTGTCTGTAAACCATTTTTGTTCTGTCTGCTGACCCCATAAACAATTCT  119
                 ||||||||||||||||||||||||||||||||||| |||||||||||||||||||||||
Sbjct  15185831  TAAATATGCCTTGTCTGTAAACCATTTTTGTTCTG-CTGCTGACCCCATAAACAATTCT  15185774


 Score =   207 bits (112),  Expect = 1e-52
 Identities = 117/119 (98%), Gaps = 1/119 (1%)
 Strand=Plus/Plus

Query  1         TTATAACCTTCACGTGTCCTTCCTTTCCATTGGTTACTGATAATAGTCATCGTAACTGTA  60
                 ||||||||||||||||||||||||||||||||||||||| ||||||||||||||||||||
Sbjct  15313384  TTATAACCTTCACGTGTCCTTCCTTTCCATTGGTTACTGTTAATAGTCATCGTAACTGTA  15313443

Query  61        TAAATATGCCTTGTCTGTAAACCATTTTTGTTCTGTCTGCTGACCCCATAAACAATTCT  119
                 ||||||||||||||||||||||||||||||||||| |||||||||||||||||||||||
Sbjct  15313444  TAAATATGCCTTGTCTGTAAACCATTTTTGTTCTG-CTGCTGACCCCATAAACAATTCT  15313501


 Score =   207 bits (112),  Expect = 1e-52
 Identities = 117/119 (98%), Gaps = 1/119 (1%)
 Strand=Plus/Plus

Query  1         TTATAACCTTCACGTGTCCTTCCTTTCCATTGGTTACTGATAATAGTCATCGTAACTGTA  60
                 ||||||||||||||||||||||||||||||||||||||| ||||||||||||||||||||
Sbjct  15315749  TTATAACCTTCACGTGTCCTTCCTTTCCATTGGTTACTGTTAATAGTCATCGTAACTGTA  15315808

Query  61        TAAATATGCCTTGTCTGTAAACCATTTTTGTTCTGTCTGCTGACCCCATAAACAATTCT  119
                 ||||||||||||||||||||||||||||||||||| |||||||||||||||||||||||
Sbjct  15315809  TAAATATGCCTTGTCTGTAAACCATTTTTGTTCTG-CTGCTGACCCCATAAACAATTCT  15315866


 Score =   207 bits (112),  Expect = 1e-52
 Identities = 117/119 (98%), Gaps = 1/119 (1%)
 Strand=Plus/Plus

Query  1         TTATAACCTTCACGTGTCCTTCCTTTCCATTGGTTACTGATAATAGTCATCGTAACTGTA  60
                 |||||||||| |||||||||||||||||||||||||||||||||||||||||||||||||
Sbjct  18369259  TTATAACCTTTACGTGTCCTTCCTTTCCATTGGTTACTGATAATAGTCATCGTAACTGTA  18369318

Query  61        TAAATATGCCTTGTCTGTAAACCATTTTTGTTCTGTCTGCTGACCCCATAAACAATTCT  119
                 ||||||||||||||||||||||||||||||||||| |||||||||||||||||||||||
Sbjct  18369319  TAAATATGCCTTGTCTGTAAACCATTTTTGTTCTG-CTGCTGACCCCATAAACAATTCT  18369376


 Score =   207 bits (112),  Expect = 1e-52
 Identities = 117/119 (98%), Gaps = 1/119 (1%)
 Strand=Plus/Minus

Query  1         TTATAACCTTCACGTGTCCTTCCTTTCCATTGGTTACTGATAATAGTCATCGTAACTGTA  60
                 |||||||||| |||||||||||||||||||||||||||||||||||||||||||||||||
Sbjct  28686208  TTATAACCTTTACGTGTCCTTCCTTTCCATTGGTTACTGATAATAGTCATCGTAACTGTA  28686149

Query  61        TAAATATGCCTTGTCTGTAAACCATTTTTGTTCTGTCTGCTGACCCCATAAACAATTCT  119
                 ||||||||||||||||||||||||||||||||||| |||||||||||||||||||||||
Sbjct  28686148  TAAATATGCCTTGTCTGTAAACCATTTTTGTTCTG-CTGCTGACCCCATAAACAATTCT  28686091


 Score =   207 bits (112),  Expect = 1e-52
 Identities = 117/119 (98%), Gaps = 1/119 (1%)
 Strand=Plus/Minus

Query  1         TTATAACCTTCACGTGTCCTTCCTTTCCATTGGTTACTGATAATAGTCATCGTAACTGTA  60
                 |||||||||| |||||||||||||||||||||||||||||||||||||||||||||||||
Sbjct  28688569  TTATAACCTTTACGTGTCCTTCCTTTCCATTGGTTACTGATAATAGTCATCGTAACTGTA  28688510

Query  61        TAAATATGCCTTGTCTGTAAACCATTTTTGTTCTGTCTGCTGACCCCATAAACAATTCT  119
                 ||||||||||||||||||||||||||||||||||| |||||||||||||||||||||||
Sbjct  28688509  TAAATATGCCTTGTCTGTAAACCATTTTTGTTCTG-CTGCTGACCCCATAAACAATTCT  28688452


 Score =   207 bits (112),  Expect = 1e-52
 Identities = 117/119 (98%), Gaps = 1/119 (1%)
 Strand=Plus/Minus

Query  1         TTATAACCTTCACGTGTCCTTCCTTTCCATTGGTTACTGATAATAGTCATCGTAACTGTA  60
                 ||||||||||||||||||||||||||||||||||||||| ||||||||||||||||||||
Sbjct  30450057  TTATAACCTTCACGTGTCCTTCCTTTCCATTGGTTACTGTTAATAGTCATCGTAACTGTA  30449998

Query  61        TAAATATGCCTTGTCTGTAAACCATTTTTGTTCTGTCTGCTGACCCCATAAACAATTCT  119
                 ||||||||||||||||||||||||||||||||||| |||||||||||||||||||||||
Sbjct  30449997  TAAATATGCCTTGTCTGTAAACCATTTTTGTTCTG-CTGCTGACCCCATAAACAATTCT  30449940


 Score =   207 bits (112),  Expect = 1e-52
 Identities = 117/119 (98%), Gaps = 1/119 (1%)
 Strand=Plus/Minus

Query  1         TTATAACCTTCACGTGTCCTTCCTTTCCATTGGTTACTGATAATAGTCATCGTAACTGTA  60
                 ||||||||||||||||||||||||||||||||||||||| ||||||||||||||||||||
Sbjct  30454677  TTATAACCTTCACGTGTCCTTCCTTTCCATTGGTTACTGTTAATAGTCATCGTAACTGTA  30454618

Query  61        TAAATATGCCTTGTCTGTAAACCATTTTTGTTCTGTCTGCTGACCCCATAAACAATTCT  119
                 ||||||||||||||||||||||||||||||||||| |||||||||||||||||||||||
Sbjct  30454617  TAAATATGCCTTGTCTGTAAACCATTTTTGTTCTG-CTGCTGACCCCATAAACAATTCT  30454560


 Score =   207 bits (112),  Expect = 1e-52
 Identities = 117/119 (98%), Gaps = 1/119 (1%)
 Strand=Plus/Plus

Query  1         TTATAACCTTCACGTGTCCTTCCTTTCCATTGGTTACTGATAATAGTCATCGTAACTGTA  60
                 |||||||||| |||||||||||||||||||||||||||||||||||||||||||||||||
Sbjct  46334432  TTATAACCTTTACGTGTCCTTCCTTTCCATTGGTTACTGATAATAGTCATCGTAACTGTA  46334491

Query  61        TAAATATGCCTTGTCTGTAAACCATTTTTGTTCTGTCTGCTGACCCCATAAACAATTCT  119
                 ||||||||||||||||||||||||||||||||||| |||||||||||||||||||||||
Sbjct  46334492  TAAATATGCCTTGTCTGTAAACCATTTTTGTTCTG-CTGCTGACCCCATAAACAATTCT  46334549


 Score =   207 bits (112),  Expect = 1e-52
 Identities = 117/119 (98%), Gaps = 1/119 (1%)
 Strand=Plus/Plus

Query  1         TTATAACCTTCACGTGTCCTTCCTTTCCATTGGTTACTGATAATAGTCATCGTAACTGTA  60
                 |||||||||| |||||||||||||||||||||||||||||||||||||||||||||||||
Sbjct  46336797  TTATAACCTTTACGTGTCCTTCCTTTCCATTGGTTACTGATAATAGTCATCGTAACTGTA  46336856

Query  61        TAAATATGCCTTGTCTGTAAACCATTTTTGTTCTGTCTGCTGACCCCATAAACAATTCT  119
                 ||||||||||||||||||||||||||||||||||| |||||||||||||||||||||||
Sbjct  46336857  TAAATATGCCTTGTCTGTAAACCATTTTTGTTCTG-CTGCTGACCCCATAAACAATTCT  46336914


 Score =   207 bits (112),  Expect = 1e-52
 Identities = 117/119 (98%), Gaps = 1/119 (1%)
 Strand=Plus/Minus

Query  1         TTATAACCTTCACGTGTCCTTCCTTTCCATTGGTTACTGATAATAGTCATCGTAACTGTA  60
                 ||||||||||||||||||||||||||||||||||||||| ||||||||||||||||||||
Sbjct  47140815  TTATAACCTTCACGTGTCCTTCCTTTCCATTGGTTACTGTTAATAGTCATCGTAACTGTA  47140756

Query  61        TAAATATGCCTTGTCTGTAAACCATTTTTGTTCTGTCTGCTGACCCCATAAACAATTCT  119
                 ||||||||||||||||||||||||||||||||||| |||||||||||||||||||||||
Sbjct  47140755  TAAATATGCCTTGTCTGTAAACCATTTTTGTTCTG-CTGCTGACCCCATAAACAATTCT  47140698


 Score =   207 bits (112),  Expect = 1e-52
 Identities = 117/119 (98%), Gaps = 1/119 (1%)
 Strand=Plus/Minus

Query  1         TTATAACCTTCACGTGTCCTTCCTTTCCATTGGTTACTGATAATAGTCATCGTAACTGTA  60
                 ||||||||||||||||||||||||||||||||||||||| ||||||||||||||||||||
Sbjct  47143180  TTATAACCTTCACGTGTCCTTCCTTTCCATTGGTTACTGTTAATAGTCATCGTAACTGTA  47143121

Query  61        TAAATATGCCTTGTCTGTAAACCATTTTTGTTCTGTCTGCTGACCCCATAAACAATTCT  119
                 ||||||||||||||||||||||||||||||||||| |||||||||||||||||||||||
Sbjct  47143120  TAAATATGCCTTGTCTGTAAACCATTTTTGTTCTG-CTGCTGACCCCATAAACAATTCT  47143063


 Score =   207 bits (112),  Expect = 1e-52
 Identities = 117/119 (98%), Gaps = 1/119 (1%)
 Strand=Plus/Minus

Query  1         TTATAACCTTCACGTGTCCTTCCTTTCCATTGGTTACTGATAATAGTCATCGTAACTGTA  60
                 ||||||||||||||||||||||||||||||||||||||| ||||||||||||||||||||
Sbjct  47972715  TTATAACCTTCACGTGTCCTTCCTTTCCATTGGTTACTGTTAATAGTCATCGTAACTGTA  47972656

Query  61        TAAATATGCCTTGTCTGTAAACCATTTTTGTTCTGTCTGCTGACCCCATAAACAATTCT  119
                 ||||||||||||||||||||||||||||||||||| |||||||||||||||||||||||
Sbjct  47972655  TAAATATGCCTTGTCTGTAAACCATTTTTGTTCTG-CTGCTGACCCCATAAACAATTCT  47972598


 Score =   207 bits (112),  Expect = 1e-52
 Identities = 117/119 (98%), Gaps = 1/119 (1%)
 Strand=Plus/Minus

Query  1         TTATAACCTTCACGTGTCCTTCCTTTCCATTGGTTACTGATAATAGTCATCGTAACTGTA  60
                 ||||||||||||||||||||||||||||||||||||||| ||||||||||||||||||||
Sbjct  47975080  TTATAACCTTCACGTGTCCTTCCTTTCCATTGGTTACTGTTAATAGTCATCGTAACTGTA  47975021

Query  61        TAAATATGCCTTGTCTGTAAACCATTTTTGTTCTGTCTGCTGACCCCATAAACAATTCT  119
                 ||||||||||||||||||||||||||||||||||| |||||||||||||||||||||||
Sbjct  47975020  TAAATATGCCTTGTCTGTAAACCATTTTTGTTCTG-CTGCTGACCCCATAAACAATTCT  47974963


 Score =   202 bits (109),  Expect = 5e-51
 Identities = 116/119 (97%), Gaps = 1/119 (1%)
 Strand=Plus/Plus

Query  1        TTATAACCTTCACGTGTCCTTCCTTTCCATTGGTTACTGATAATAGTCATCGTAACTGTA  60
                |||||||||| |||||||||||||||||||||||||||| ||||||||||||||||||||
Sbjct  7173148  TTATAACCTTTACGTGTCCTTCCTTTCCATTGGTTACTGTTAATAGTCATCGTAACTGTA  7173207

Query  61       TAAATATGCCTTGTCTGTAAACCATTTTTGTTCTGTCTGCTGACCCCATAAACAATTCT  119
                ||||||||||||||||||||||||||||||||||| |||||||||||||||||||||||
Sbjct  7173208  TAAATATGCCTTGTCTGTAAACCATTTTTGTTCTG-CTGCTGACCCCATAAACAATTCT  7173265


 Score =   202 bits (109),  Expect = 5e-51
 Identities = 116/119 (97%), Gaps = 1/119 (1%)
 Strand=Plus/Plus

Query  1         TTATAACCTTCACGTGTCCTTCCTTTCCATTGGTTACTGATAATAGTCATCGTAACTGTA  60
                 |||||||||| |||||||||||||||||||||||||||| ||||||||||||||||||||
Sbjct  22402856  TTATAACCTTTACGTGTCCTTCCTTTCCATTGGTTACTGTTAATAGTCATCGTAACTGTA  22402915

Query  61        TAAATATGCCTTGTCTGTAAACCATTTTTGTTCTGTCTGCTGACCCCATAAACAATTCT  119
                 ||||||||||||||||||||||||||||||||||| |||||||||||||||||||||||
Sbjct  22402916  TAAATATGCCTTGTCTGTAAACCATTTTTGTTCTG-CTGCTGACCCCATAAACAATTCT  22402973


 Score =   202 bits (109),  Expect = 5e-51
 Identities = 116/119 (97%), Gaps = 1/119 (1%)
 Strand=Plus/Minus

Query  1         TTATAACCTTCACGTGTCCTTCCTTTCCATTGGTTACTGATAATAGTCATCGTAACTGTA  60
                 ||||||||||||||||||||||||||||||||||||| | ||||||||||||||||||||
Sbjct  29091991  TTATAACCTTCACGTGTCCTTCCTTTCCATTGGTTACCGTTAATAGTCATCGTAACTGTA  29091932

Query  61        TAAATATGCCTTGTCTGTAAACCATTTTTGTTCTGTCTGCTGACCCCATAAACAATTCT  119
                 ||||||||||||||||||||||||||||||||||| |||||||||||||||||||||||
Sbjct  29091931  TAAATATGCCTTGTCTGTAAACCATTTTTGTTCTG-CTGCTGACCCCATAAACAATTCT  29091874


 Score =   202 bits (109),  Expect = 5e-51
 Identities = 116/119 (97%), Gaps = 1/119 (1%)
 Strand=Plus/Minus

Query  1         TTATAACCTTCACGTGTCCTTCCTTTCCATTGGTTACTGATAATAGTCATCGTAACTGTA  60
                 ||||||||||||||||||||||||||||||||||||| | ||||||||||||||||||||
Sbjct  29094352  TTATAACCTTCACGTGTCCTTCCTTTCCATTGGTTACCGTTAATAGTCATCGTAACTGTA  29094293

Query  61        TAAATATGCCTTGTCTGTAAACCATTTTTGTTCTGTCTGCTGACCCCATAAACAATTCT  119
                 ||||||||||||||||||||||||||||||||||| |||||||||||||||||||||||
Sbjct  29094292  TAAATATGCCTTGTCTGTAAACCATTTTTGTTCTG-CTGCTGACCCCATAAACAATTCT  29094235


 Score =   202 bits (109),  Expect = 5e-51
 Identities = 116/119 (97%), Gaps = 1/119 (1%)
 Strand=Plus/Minus

Query  1         TTATAACCTTCACGTGTCCTTCCTTTCCATTGGTTACTGATAATAGTCATCGTAACTGTA  60
                 ||||||||||||||||||||||||||||||||||||||| ||||||||||| ||||||||
Sbjct  31832031  TTATAACCTTCACGTGTCCTTCCTTTCCATTGGTTACTGTTAATAGTCATCTTAACTGTA  31831972

Query  61        TAAATATGCCTTGTCTGTAAACCATTTTTGTTCTGTCTGCTGACCCCATAAACAATTCT  119
                 ||||||||||||||||||||||||||||||||||| |||||||||||||||||||||||
Sbjct  31831971  TAAATATGCCTTGTCTGTAAACCATTTTTGTTCTG-CTGCTGACCCCATAAACAATTCT  31831914


 Score =   202 bits (109),  Expect = 5e-51
 Identities = 116/119 (97%), Gaps = 1/119 (1%)
 Strand=Plus/Plus

Query  1         TTATAACCTTCACGTGTCCTTCCTTTCCATTGGTTACTGATAATAGTCATCGTAACTGTA  60
                 ||||||| ||||||||||||||||||||||||||||||| ||||||||||||||||||||
Sbjct  46734632  TTATAACTTTCACGTGTCCTTCCTTTCCATTGGTTACTGTTAATAGTCATCGTAACTGTA  46734691

Query  61        TAAATATGCCTTGTCTGTAAACCATTTTTGTTCTGTCTGCTGACCCCATAAACAATTCT  119
                 ||||||||||||||||||||||||||||||||||| |||||||||||||||||||||||
Sbjct  46734692  TAAATATGCCTTGTCTGTAAACCATTTTTGTTCTG-CTGCTGACCCCATAAACAATTCT  46734749


 Score =   202 bits (109),  Expect = 5e-51
 Identities = 116/119 (97%), Gaps = 1/119 (1%)
 Strand=Plus/Plus

Query  1         TTATAACCTTCACGTGTCCTTCCTTTCCATTGGTTACTGATAATAGTCATCGTAACTGTA  60
                 ||||||| ||||||||||||||||||||||||||||||| ||||||||||||||||||||
Sbjct  46736997  TTATAACTTTCACGTGTCCTTCCTTTCCATTGGTTACTGTTAATAGTCATCGTAACTGTA  46737056

Query  61        TAAATATGCCTTGTCTGTAAACCATTTTTGTTCTGTCTGCTGACCCCATAAACAATTCT  119
                 ||||||||||||||||||||||||||||||||||| |||||||||||||||||||||||
Sbjct  46737057  TAAATATGCCTTGTCTGTAAACCATTTTTGTTCTG-CTGCTGACCCCATAAACAATTCT  46737114


 Score =   202 bits (109),  Expect = 5e-51
 Identities = 116/119 (97%), Gaps = 1/119 (1%)
 Strand=Plus/Minus

Query  1         TTATAACCTTCACGTGTCCTTCCTTTCCATTGGTTACTGATAATAGTCATCGTAACTGTA  60
                 ||||||||||||||||||||||||||||||||||||| | ||||||||||||||||||||
Sbjct  49432009  TTATAACCTTCACGTGTCCTTCCTTTCCATTGGTTACCGTTAATAGTCATCGTAACTGTA  49431950

Query  61        TAAATATGCCTTGTCTGTAAACCATTTTTGTTCTGTCTGCTGACCCCATAAACAATTCT  119
                 ||||||||||||||||||||||||||||||||||| |||||||||||||||||||||||
Sbjct  49431949  TAAATATGCCTTGTCTGTAAACCATTTTTGTTCTG-CTGCTGACCCCATAAACAATTCT  49431892


 Score =   202 bits (109),  Expect = 5e-51
 Identities = 116/119 (97%), Gaps = 1/119 (1%)
 Strand=Plus/Minus

Query  1         TTATAACCTTCACGTGTCCTTCCTTTCCATTGGTTACTGATAATAGTCATCGTAACTGTA  60
                 ||||||||||||||||||||||||||||||||||||| | ||||||||||||||||||||
Sbjct  49434376  TTATAACCTTCACGTGTCCTTCCTTTCCATTGGTTACCGTTAATAGTCATCGTAACTGTA  49434317

Query  61        TAAATATGCCTTGTCTGTAAACCATTTTTGTTCTGTCTGCTGACCCCATAAACAATTCT  119
                 ||||||||||||||||||||||||||||||||||| |||||||||||||||||||||||
Sbjct  49434316  TAAATATGCCTTGTCTGTAAACCATTTTTGTTCTG-CTGCTGACCCCATAAACAATTCT  49434259


 Score =   196 bits (106),  Expect = 2e-49
 Identities = 115/119 (97%), Gaps = 1/119 (1%)
 Strand=Plus/Minus

Query  1         TTATAACCTTCACGTGTCCTTCCTTTCCATTGGTTACTGATAATAGTCATCGTAACTGTA  60
                 |||||||||| |||||||||||||||||||||||||||| ||||||||||| ||||||||
Sbjct  42032888  TTATAACCTTTACGTGTCCTTCCTTTCCATTGGTTACTGTTAATAGTCATCTTAACTGTA  42032829

Query  61        TAAATATGCCTTGTCTGTAAACCATTTTTGTTCTGTCTGCTGACCCCATAAACAATTCT  119
                 ||||||||||||||||||||||||||||||||||| |||||||||||||||||||||||
Sbjct  42032828  TAAATATGCCTTGTCTGTAAACCATTTTTGTTCTG-CTGCTGACCCCATAAACAATTCT  42032771


 Score =   191 bits (103),  Expect = 1e-47
 Identities = 114/119 (96%), Gaps = 1/119 (1%)
 Strand=Plus/Minus

Query  1         TTATAACCTTCACGTGTCCTTCCTTTCCATTGGTTACTGATAATAGTCATCGTAACTGTA  60
                 |||||||||| |||||||||||||||||||||||||||| ||||||||||||||||||||
Sbjct  37214620  TTATAACCTTTACGTGTCCTTCCTTTCCATTGGTTACTGTTAATAGTCATCGTAACTGTA  37214561

Query  61        TAAATATGCCTTGTCTGTAAACCATTTTTGTTCTGTCTGCTGACCCCATAAACAATTCT  119
                 ||||||||||||||||||||||||||||||| ||| ||||||||||||||| |||||||
Sbjct  37214560  TAAATATGCCTTGTCTGTAAACCATTTTTGTCCTG-CTGCTGACCCCATAAGCAATTCT  37214503


 Score =   174 bits (94),  Expect = 1e-42
 Identities = 111/119 (93%), Gaps = 1/119 (1%)
 Strand=Plus/Minus

Query  1         TTATAACCTTCACGTGTCCTTCCTTTCCATTGGTTACTGATAATAGTCATCGTAACTGTA  60
                 |||||||||| |||||||||||||||||||||||||||| ||||||||||||||||||||
Sbjct  30574411  TTATAACCTTTACGTGTCCTTCCTTTCCATTGGTTACTGTTAATAGTCATCGTAACTGTA  30574352

Query  61        TAAATATGCCTTGTCTGTAAACCATTTTTGTTCTGTCTGCTGACCCCATAAACAATTCT  119
                 ||||||||||||||||||||| |||| |||  ||| || ||||||||||||||||||||
Sbjct  30574351  TAAATATGCCTTGTCTGTAAATCATTATTGACCTG-CTTCTGACCCCATAAACAATTCT  30574294


 Score =   169 bits (91),  Expect = 5e-41
 Identities = 110/119 (92%), Gaps = 1/119 (1%)
 Strand=Plus/Minus

Query  1         TTATAACCTTCACGTGTCCTTCCTTTCCATTGGTTACTGATAATAGTCATCGTAACTGTA  60
                 |||||||||| |||||||||| ||||||||||||||||| | ||||||||  ||||||||
Sbjct  46222757  TTATAACCTTTACGTGTCCTTTCTTTCCATTGGTTACTGTTCATAGTCATTTTAACTGTA  46222698

Query  61        TAAATATGCCTTGTCTGTAAACCATTTTTGTTCTGTCTGCTGACCCCATAAACAATTCT  119
                 |||||||||||||||||||||||| ||||||| || |||||||||||||||||||||||
Sbjct  46222697  TAAATATGCCTTGTCTGTAAACCACTTTTGTTGTG-CTGCTGACCCCATAAACAATTCT  46222640


 Score =   165 bits (89),  Expect = 6e-40
 Identities = 110/120 (92%), Gaps = 2/120 (2%)
 Strand=Plus/Minus

Query  1        TTATAACCTTCACGTGTCCTTCCTTTCCATTGGTTACTGATAATAGTCATCGTAACTGTA  60
                |||||||||| |||||||||||||||||||||||||||| ||||||||||| ||||||||
Sbjct  8221594  TTATAACCTTTACGTGTCCTTCCTTTCCATTGGTTACTGTTAATAGTCATCTTAACTGTA  8221535

Query  61       TAAATATGCCTTGTCTGTAAACCATTTTT-GTTCTGTCTGCTGACCCCATAAACAATTCT  119
                ||||||||||||||||||||| ||||||| |  ||| || ||||||| ||||||||||||
Sbjct  8221534  TAAATATGCCTTGTCTGTAAATCATTTTTTGACCTG-CTTCTGACCCTATAAACAATTCT  8221476


 Score =   163 bits (88),  Expect = 2e-39
 Identities = 109/119 (92%), Gaps = 1/119 (1%)
 Strand=Plus/Plus

Query  1         TTATAACCTTCACGTGTCCTTCCTTTCCATTGGTTACTGATAATAGTCATCGTAACTGTA  60
                 |||||||||| || |||||| |||||||||||||||||| ||||||||||| ||||||||
Sbjct  28968488  TTATAACCTTTACATGTCCTACCTTTCCATTGGTTACTGTTAATAGTCATCTTAACTGTA  28968547

Query  61        TAAATATGCCTTGTCTGTAAACCATTTTTGTTCTGTCTGCTGACCCCATAAACAATTCT  119
                 ||||||||||||||||||||| ||||||||  ||| || ||||||||||||||||||||
Sbjct  28968548  TAAATATGCCTTGTCTGTAAATCATTTTTGACCTG-CTTCTGACCCCATAAACAATTCT  28968605


 Score =   163 bits (88),  Expect = 2e-39
 Identities = 109/119 (92%), Gaps = 1/119 (1%)
 Strand=Plus/Plus

Query  1         TTATAACCTTCACGTGTCCTTCCTTTCCATTGGTTACTGATAATAGTCATCGTAACTGTA  60
                 |||||||||| || |||||| |||||||||||||||||| ||||||||||| ||||||||
Sbjct  28976157  TTATAACCTTTACATGTCCTACCTTTCCATTGGTTACTGTTAATAGTCATCTTAACTGTA  28976216

Query  61        TAAATATGCCTTGTCTGTAAACCATTTTTGTTCTGTCTGCTGACCCCATAAACAATTCT  119
                 ||||||||||||||||||||| ||||||||  ||| || ||||||||||||||||||||
Sbjct  28976217  TAAATATGCCTTGTCTGTAAATCATTTTTGACCTG-CTTCTGACCCCATAAACAATTCT  28976274


 Score =   163 bits (88),  Expect = 2e-39
 Identities = 109/119 (92%), Gaps = 1/119 (1%)
 Strand=Plus/Minus

Query  1         TTATAACCTTCACGTGTCCTTCCTTTCCATTGGTTACTGATAATAGTCATCGTAACTGTA  60
                 |||||||||| | |||||||||||||||||||||||||| ||||||||||| ||||||||
Sbjct  43518760  TTATAACCTTTAAGTGTCCTTCCTTTCCATTGGTTACTGTTAATAGTCATCTTAACTGTA  43518701

Query  61        TAAATATGCCTTGTCTGTAAACCATTTTTGTTCTGTCTGCTGACCCCATAAACAATTCT  119
                 |||||||||||||||||||||  |||||||  ||| || ||||||||||||||||||||
Sbjct  43518700  TAAATATGCCTTGTCTGTAAATTATTTTTGACCTG-CTTCTGACCCCATAAACAATTCT  43518643


 Score =   152 bits (82),  Expect = 5e-36
 Identities = 107/119 (90%), Gaps = 1/119 (1%)
 Strand=Plus/Minus

Query  1         TTATAACCTTCACGTGTCCTTCCTTTCCATTGGTTACTGATAATAGTCATCGTAACTGTA  60
                 |||||||||| |||||||||| ||||||||||||| ||| | ||||||||  ||||||||
Sbjct  11886008  TTATAACCTTTACGTGTCCTTTCTTTCCATTGGTTTCTGTTCATAGTCATTTTAACTGTA  11885949

Query  61        TAAATATGCCTTGTCTGTAAACCATTTTTGTTCTGTCTGCTGACCCCATAAACAATTCT  119
                 |||||||||||||||||||||||| |||||  ||| || ||||||||||||||||||||
Sbjct  11885948  TAAATATGCCTTGTCTGTAAACCACTTTTGACCTG-CTTCTGACCCCATAAACAATTCT  11885891


> SM_V7_1 length=88881357
Length=88881357

 Score =   213 bits (115),  Expect = 2e-54
 Identities = 118/119 (99%), Gaps = 1/119 (1%)
 Strand=Plus/Minus

Query  1         TTATAACCTTCACGTGTCCTTCCTTTCCATTGGTTACTGATAATAGTCATCGTAACTGTA  60
                 ||||||||||||||||||||||||||||||||||||||||||||||||||||||||||||
Sbjct  86114844  TTATAACCTTCACGTGTCCTTCCTTTCCATTGGTTACTGATAATAGTCATCGTAACTGTA  86114785

Query  61        TAAATATGCCTTGTCTGTAAACCATTTTTGTTCTGTCTGCTGACCCCATAAACAATTCT  119
                 ||||||||||||||||||||||||||||||||||| |||||||||||||||||||||||
Sbjct  86114784  TAAATATGCCTTGTCTGTAAACCATTTTTGTTCTG-CTGCTGACCCCATAAACAATTCT  86114727


 Score =   213 bits (115),  Expect = 2e-54
 Identities = 118/119 (99%), Gaps = 1/119 (1%)
 Strand=Plus/Minus

Query  1         TTATAACCTTCACGTGTCCTTCCTTTCCATTGGTTACTGATAATAGTCATCGTAACTGTA  60
                 ||||||||||||||||||||||||||||||||||||||||||||||||||||||||||||
Sbjct  86122627  TTATAACCTTCACGTGTCCTTCCTTTCCATTGGTTACTGATAATAGTCATCGTAACTGTA  86122568

Query  61        TAAATATGCCTTGTCTGTAAACCATTTTTGTTCTGTCTGCTGACCCCATAAACAATTCT  119
                 ||||||||||||||||||||||||||||||||||| |||||||||||||||||||||||
Sbjct  86122567  TAAATATGCCTTGTCTGTAAACCATTTTTGTTCTG-CTGCTGACCCCATAAACAATTCT  86122510


 Score =   207 bits (112),  Expect = 1e-52
 Identities = 117/119 (98%), Gaps = 1/119 (1%)
 Strand=Plus/Plus

Query  1       TTATAACCTTCACGTGTCCTTCCTTTCCATTGGTTACTGATAATAGTCATCGTAACTGTA  60
               |||||||||| |||||||||||||||||||||||||||||||||||||||||||||||||
Sbjct  897412  TTATAACCTTTACGTGTCCTTCCTTTCCATTGGTTACTGATAATAGTCATCGTAACTGTA  897471

Query  61      TAAATATGCCTTGTCTGTAAACCATTTTTGTTCTGTCTGCTGACCCCATAAACAATTCT  119
               ||||||||||||||||||||||||||||||||||| |||||||||||||||||||||||
Sbjct  897472  TAAATATGCCTTGTCTGTAAACCATTTTTGTTCTG-CTGCTGACCCCATAAACAATTCT  897529


 Score =   207 bits (112),  Expect = 1e-52
 Identities = 117/119 (98%), Gaps = 1/119 (1%)
 Strand=Plus/Plus

Query  1       TTATAACCTTCACGTGTCCTTCCTTTCCATTGGTTACTGATAATAGTCATCGTAACTGTA  60
               |||||||||| |||||||||||||||||||||||||||||||||||||||||||||||||
Sbjct  899775  TTATAACCTTTACGTGTCCTTCCTTTCCATTGGTTACTGATAATAGTCATCGTAACTGTA  899834

Query  61      TAAATATGCCTTGTCTGTAAACCATTTTTGTTCTGTCTGCTGACCCCATAAACAATTCT  119
               ||||||||||||||||||||||||||||||||||| |||||||||||||||||||||||
Sbjct  899835  TAAATATGCCTTGTCTGTAAACCATTTTTGTTCTG-CTGCTGACCCCATAAACAATTCT  899892


 Score =   207 bits (112),  Expect = 1e-52
 Identities = 117/119 (98%), Gaps = 1/119 (1%)
 Strand=Plus/Minus

Query  1        TTATAACCTTCACGTGTCCTTCCTTTCCATTGGTTACTGATAATAGTCATCGTAACTGTA  60
                |||||||||| |||||||||||||||||||||||||||||||||||||||||||||||||
Sbjct  8851391  TTATAACCTTTACGTGTCCTTCCTTTCCATTGGTTACTGATAATAGTCATCGTAACTGTA  8851332

Query  61       TAAATATGCCTTGTCTGTAAACCATTTTTGTTCTGTCTGCTGACCCCATAAACAATTCT  119
                ||||||||||||||||||||||||||||||||||| |||||||||||||||||||||||
Sbjct  8851331  TAAATATGCCTTGTCTGTAAACCATTTTTGTTCTG-CTGCTGACCCCATAAACAATTCT  8851274


 Score =   207 bits (112),  Expect = 1e-52
 Identities = 117/119 (98%), Gaps = 1/119 (1%)
 Strand=Plus/Minus

Query  1        TTATAACCTTCACGTGTCCTTCCTTTCCATTGGTTACTGATAATAGTCATCGTAACTGTA  60
                |||||||||| |||||||||||||||||||||||||||||||||||||||||||||||||
Sbjct  8853760  TTATAACCTTTACGTGTCCTTCCTTTCCATTGGTTACTGATAATAGTCATCGTAACTGTA  8853701

Query  61       TAAATATGCCTTGTCTGTAAACCATTTTTGTTCTGTCTGCTGACCCCATAAACAATTCT  119
                ||||||||||||||||||||||||||||||||||| |||||||||||||||||||||||
Sbjct  8853700  TAAATATGCCTTGTCTGTAAACCATTTTTGTTCTG-CTGCTGACCCCATAAACAATTCT  8853643


 Score =   207 bits (112),  Expect = 1e-52
 Identities = 117/119 (98%), Gaps = 1/119 (1%)
 Strand=Plus/Minus

Query  1         TTATAACCTTCACGTGTCCTTCCTTTCCATTGGTTACTGATAATAGTCATCGTAACTGTA  60
                 |||||||||| |||||||||||||||||||||||||||||||||||||||||||||||||
Sbjct  20151377  TTATAACCTTTACGTGTCCTTCCTTTCCATTGGTTACTGATAATAGTCATCGTAACTGTA  20151318

Query  61        TAAATATGCCTTGTCTGTAAACCATTTTTGTTCTGTCTGCTGACCCCATAAACAATTCT  119
                 ||||||||||||||||||||||||||||||||||| |||||||||||||||||||||||
Sbjct  20151317  TAAATATGCCTTGTCTGTAAACCATTTTTGTTCTG-CTGCTGACCCCATAAACAATTCT  20151260


 Score =   207 bits (112),  Expect = 1e-52
 Identities = 117/119 (98%), Gaps = 1/119 (1%)
 Strand=Plus/Minus

Query  1         TTATAACCTTCACGTGTCCTTCCTTTCCATTGGTTACTGATAATAGTCATCGTAACTGTA  60
                 |||||||||| |||||||||||||||||||||||||||||||||||||||||||||||||
Sbjct  20153738  TTATAACCTTTACGTGTCCTTCCTTTCCATTGGTTACTGATAATAGTCATCGTAACTGTA  20153679

Query  61        TAAATATGCCTTGTCTGTAAACCATTTTTGTTCTGTCTGCTGACCCCATAAACAATTCT  119
                 ||||||||||||||||||||||||||||||||||| |||||||||||||||||||||||
Sbjct  20153678  TAAATATGCCTTGTCTGTAAACCATTTTTGTTCTG-CTGCTGACCCCATAAACAATTCT  20153621


 Score =   207 bits (112),  Expect = 1e-52
 Identities = 117/119 (98%), Gaps = 1/119 (1%)
 Strand=Plus/Minus

Query  1         TTATAACCTTCACGTGTCCTTCCTTTCCATTGGTTACTGATAATAGTCATCGTAACTGTA  60
                 ||||||||||||||||||||||||||||||||||||||| ||||||||||||||||||||
Sbjct  35898290  TTATAACCTTCACGTGTCCTTCCTTTCCATTGGTTACTGTTAATAGTCATCGTAACTGTA  35898231

Query  61        TAAATATGCCTTGTCTGTAAACCATTTTTGTTCTGTCTGCTGACCCCATAAACAATTCT  119
                 ||||||||||||||||||||||||||||||||||| |||||||||||||||||||||||
Sbjct  35898230  TAAATATGCCTTGTCTGTAAACCATTTTTGTTCTG-CTGCTGACCCCATAAACAATTCT  35898173


 Score =   207 bits (112),  Expect = 1e-52
 Identities = 117/119 (98%), Gaps = 1/119 (1%)
 Strand=Plus/Minus

Query  1         TTATAACCTTCACGTGTCCTTCCTTTCCATTGGTTACTGATAATAGTCATCGTAACTGTA  60
                 ||||||||||||||||||||||||||||||||||||||| ||||||||||||||||||||
Sbjct  35900651  TTATAACCTTCACGTGTCCTTCCTTTCCATTGGTTACTGTTAATAGTCATCGTAACTGTA  35900592

Query  61        TAAATATGCCTTGTCTGTAAACCATTTTTGTTCTGTCTGCTGACCCCATAAACAATTCT  119
                 ||||||||||||||||||||||||||||||||||| |||||||||||||||||||||||
Sbjct  35900591  TAAATATGCCTTGTCTGTAAACCATTTTTGTTCTG-CTGCTGACCCCATAAACAATTCT  35900534


 Score =   207 bits (112),  Expect = 1e-52
 Identities = 117/119 (98%), Gaps = 1/119 (1%)
 Strand=Plus/Minus

Query  1         TTATAACCTTCACGTGTCCTTCCTTTCCATTGGTTACTGATAATAGTCATCGTAACTGTA  60
                 |||||||||| |||||||||||||||||||||||||||||||||||||||||||||||||
Sbjct  36656620  TTATAACCTTTACGTGTCCTTCCTTTCCATTGGTTACTGATAATAGTCATCGTAACTGTA  36656561

Query  61        TAAATATGCCTTGTCTGTAAACCATTTTTGTTCTGTCTGCTGACCCCATAAACAATTCT  119
                 ||||||||||||||||||||||||||||||||||| |||||||||||||||||||||||
Sbjct  36656560  TAAATATGCCTTGTCTGTAAACCATTTTTGTTCTG-CTGCTGACCCCATAAACAATTCT  36656503


 Score =   207 bits (112),  Expect = 1e-52
 Identities = 117/119 (98%), Gaps = 1/119 (1%)
 Strand=Plus/Minus

Query  1         TTATAACCTTCACGTGTCCTTCCTTTCCATTGGTTACTGATAATAGTCATCGTAACTGTA  60
                 |||||||||| |||||||||||||||||||||||||||||||||||||||||||||||||
Sbjct  36658985  TTATAACCTTTACGTGTCCTTCCTTTCCATTGGTTACTGATAATAGTCATCGTAACTGTA  36658926

Query  61        TAAATATGCCTTGTCTGTAAACCATTTTTGTTCTGTCTGCTGACCCCATAAACAATTCT  119
                 ||||||||||||||||||||||||||||||||||| |||||||||||||||||||||||
Sbjct  36658925  TAAATATGCCTTGTCTGTAAACCATTTTTGTTCTG-CTGCTGACCCCATAAACAATTCT  36658868


 Score =   207 bits (112),  Expect = 1e-52
 Identities = 117/119 (98%), Gaps = 1/119 (1%)
 Strand=Plus/Plus

Query  1         TTATAACCTTCACGTGTCCTTCCTTTCCATTGGTTACTGATAATAGTCATCGTAACTGTA  60
                 |||||||||| |||||||||||||||||||||||||||||||||||||||||||||||||
Sbjct  51018886  TTATAACCTTTACGTGTCCTTCCTTTCCATTGGTTACTGATAATAGTCATCGTAACTGTA  51018945

Query  61        TAAATATGCCTTGTCTGTAAACCATTTTTGTTCTGTCTGCTGACCCCATAAACAATTCT  119
                 ||||||||||||||||||||||||||||||||||| |||||||||||||||||||||||
Sbjct  51018946  TAAATATGCCTTGTCTGTAAACCATTTTTGTTCTG-CTGCTGACCCCATAAACAATTCT  51019003


 Score =   207 bits (112),  Expect = 1e-52
 Identities = 117/119 (98%), Gaps = 1/119 (1%)
 Strand=Plus/Plus

Query  1         TTATAACCTTCACGTGTCCTTCCTTTCCATTGGTTACTGATAATAGTCATCGTAACTGTA  60
                 |||||||||| |||||||||||||||||||||||||||||||||||||||||||||||||
Sbjct  51021249  TTATAACCTTTACGTGTCCTTCCTTTCCATTGGTTACTGATAATAGTCATCGTAACTGTA  51021308

Query  61        TAAATATGCCTTGTCTGTAAACCATTTTTGTTCTGTCTGCTGACCCCATAAACAATTCT  119
                 ||||||||||||||||||||||||||||||||||| |||||||||||||||||||||||
Sbjct  51021309  TAAATATGCCTTGTCTGTAAACCATTTTTGTTCTG-CTGCTGACCCCATAAACAATTCT  51021366


 Score =   207 bits (112),  Expect = 1e-52
 Identities = 117/119 (98%), Gaps = 1/119 (1%)
 Strand=Plus/Plus

Query  1         TTATAACCTTCACGTGTCCTTCCTTTCCATTGGTTACTGATAATAGTCATCGTAACTGTA  60
                 ||||||||||||||||||||||||||||||||||||||| ||||||||||||||||||||
Sbjct  77068604  TTATAACCTTCACGTGTCCTTCCTTTCCATTGGTTACTGTTAATAGTCATCGTAACTGTA  77068663

Query  61        TAAATATGCCTTGTCTGTAAACCATTTTTGTTCTGTCTGCTGACCCCATAAACAATTCT  119
                 ||||||||||||||||||||||||||||||||||| |||||||||||||||||||||||
Sbjct  77068664  TAAATATGCCTTGTCTGTAAACCATTTTTGTTCTG-CTGCTGACCCCATAAACAATTCT  77068721


 Score =   207 bits (112),  Expect = 1e-52
 Identities = 117/119 (98%), Gaps = 1/119 (1%)
 Strand=Plus/Plus

Query  1         TTATAACCTTCACGTGTCCTTCCTTTCCATTGGTTACTGATAATAGTCATCGTAACTGTA  60
                 ||||||||||||||||||||||||||||||||||||||| ||||||||||||||||||||
Sbjct  77073219  TTATAACCTTCACGTGTCCTTCCTTTCCATTGGTTACTGTTAATAGTCATCGTAACTGTA  77073278

Query  61        TAAATATGCCTTGTCTGTAAACCATTTTTGTTCTGTCTGCTGACCCCATAAACAATTCT  119
                 ||||||||||||||||||||||||||||||||||| |||||||||||||||||||||||
Sbjct  77073279  TAAATATGCCTTGTCTGTAAACCATTTTTGTTCTG-CTGCTGACCCCATAAACAATTCT  77073336


 Score =   207 bits (112),  Expect = 1e-52
 Identities = 117/119 (98%), Gaps = 1/119 (1%)
 Strand=Plus/Plus

Query  1         TTATAACCTTCACGTGTCCTTCCTTTCCATTGGTTACTGATAATAGTCATCGTAACTGTA  60
                 |||||||||| |||||||||||||||||||||||||||||||||||||||||||||||||
Sbjct  78141760  TTATAACCTTTACGTGTCCTTCCTTTCCATTGGTTACTGATAATAGTCATCGTAACTGTA  78141819

Query  61        TAAATATGCCTTGTCTGTAAACCATTTTTGTTCTGTCTGCTGACCCCATAAACAATTCT  119
                 ||||||||||||||||||||||||||||||||||| |||||||||||||||||||||||
Sbjct  78141820  TAAATATGCCTTGTCTGTAAACCATTTTTGTTCTG-CTGCTGACCCCATAAACAATTCT  78141877


 Score =   207 bits (112),  Expect = 1e-52
 Identities = 117/119 (98%), Gaps = 1/119 (1%)
 Strand=Plus/Plus

Query  1         TTATAACCTTCACGTGTCCTTCCTTTCCATTGGTTACTGATAATAGTCATCGTAACTGTA  60
                 |||||||||| |||||||||||||||||||||||||||||||||||||||||||||||||
Sbjct  78144125  TTATAACCTTTACGTGTCCTTCCTTTCCATTGGTTACTGATAATAGTCATCGTAACTGTA  78144184

Query  61        TAAATATGCCTTGTCTGTAAACCATTTTTGTTCTGTCTGCTGACCCCATAAACAATTCT  119
                 ||||||||||||||||||||||||||||||||||| |||||||||||||||||||||||
Sbjct  78144185  TAAATATGCCTTGTCTGTAAACCATTTTTGTTCTG-CTGCTGACCCCATAAACAATTCT  78144242


 Score =   207 bits (112),  Expect = 1e-52
 Identities = 117/119 (98%), Gaps = 1/119 (1%)
 Strand=Plus/Plus

Query  1         TTATAACCTTCACGTGTCCTTCCTTTCCATTGGTTACTGATAATAGTCATCGTAACTGTA  60
                 |||||||||| |||||||||||||||||||||||||||||||||||||||||||||||||
Sbjct  80960143  TTATAACCTTTACGTGTCCTTCCTTTCCATTGGTTACTGATAATAGTCATCGTAACTGTA  80960202

Query  61        TAAATATGCCTTGTCTGTAAACCATTTTTGTTCTGTCTGCTGACCCCATAAACAATTCT  119
                 ||||||||||||||||||||||||||||||||||| |||||||||||||||||||||||
Sbjct  80960203  TAAATATGCCTTGTCTGTAAACCATTTTTGTTCTG-CTGCTGACCCCATAAACAATTCT  80960260


 Score =   207 bits (112),  Expect = 1e-52
 Identities = 117/119 (98%), Gaps = 1/119 (1%)
 Strand=Plus/Plus

Query  1         TTATAACCTTCACGTGTCCTTCCTTTCCATTGGTTACTGATAATAGTCATCGTAACTGTA  60
                 |||||||||| |||||||||||||||||||||||||||||||||||||||||||||||||
Sbjct  80962507  TTATAACCTTTACGTGTCCTTCCTTTCCATTGGTTACTGATAATAGTCATCGTAACTGTA  80962566

Query  61        TAAATATGCCTTGTCTGTAAACCATTTTTGTTCTGTCTGCTGACCCCATAAACAATTCT  119
                 ||||||||||||||||||||||||||||||||||| |||||||||||||||||||||||
Sbjct  80962567  TAAATATGCCTTGTCTGTAAACCATTTTTGTTCTG-CTGCTGACCCCATAAACAATTCT  80962624


 Score =   207 bits (112),  Expect = 1e-52
 Identities = 117/119 (98%), Gaps = 1/119 (1%)
 Strand=Plus/Plus

Query  1         TTATAACCTTCACGTGTCCTTCCTTTCCATTGGTTACTGATAATAGTCATCGTAACTGTA  60
                 |||||||||| |||||||||||||||||||||||||||||||||||||||||||||||||
Sbjct  80964871  TTATAACCTTTACGTGTCCTTCCTTTCCATTGGTTACTGATAATAGTCATCGTAACTGTA  80964930

Query  61        TAAATATGCCTTGTCTGTAAACCATTTTTGTTCTGTCTGCTGACCCCATAAACAATTCT  119
                 ||||||||||||||||||||||||||||||||||| |||||||||||||||||||||||
Sbjct  80964931  TAAATATGCCTTGTCTGTAAACCATTTTTGTTCTG-CTGCTGACCCCATAAACAATTCT  80964988


 Score =   207 bits (112),  Expect = 1e-52
 Identities = 117/119 (98%), Gaps = 1/119 (1%)
 Strand=Plus/Minus

Query  1         TTATAACCTTCACGTGTCCTTCCTTTCCATTGGTTACTGATAATAGTCATCGTAACTGTA  60
                 ||||||||||||||||||||||||||||||||||||||| ||||||||||||||||||||
Sbjct  87881873  TTATAACCTTCACGTGTCCTTCCTTTCCATTGGTTACTGTTAATAGTCATCGTAACTGTA  87881814

Query  61        TAAATATGCCTTGTCTGTAAACCATTTTTGTTCTGTCTGCTGACCCCATAAACAATTCT  119
                 ||||||||||||||||||||||||||||||||||| |||||||||||||||||||||||
Sbjct  87881813  TAAATATGCCTTGTCTGTAAACCATTTTTGTTCTG-CTGCTGACCCCATAAACAATTCT  87881756


 Score =   207 bits (112),  Expect = 1e-52
 Identities = 117/119 (98%), Gaps = 1/119 (1%)
 Strand=Plus/Minus

Query  1         TTATAACCTTCACGTGTCCTTCCTTTCCATTGGTTACTGATAATAGTCATCGTAACTGTA  60
                 ||||||||||||||||||||||||||||||||||||||| ||||||||||||||||||||
Sbjct  87886496  TTATAACCTTCACGTGTCCTTCCTTTCCATTGGTTACTGTTAATAGTCATCGTAACTGTA  87886437

Query  61        TAAATATGCCTTGTCTGTAAACCATTTTTGTTCTGTCTGCTGACCCCATAAACAATTCT  119
                 ||||||||||||||||||||||||||||||||||| |||||||||||||||||||||||
Sbjct  87886436  TAAATATGCCTTGTCTGTAAACCATTTTTGTTCTG-CTGCTGACCCCATAAACAATTCT  87886379


 Score =   202 bits (109),  Expect = 5e-51
 Identities = 116/119 (97%), Gaps = 1/119 (1%)
 Strand=Plus/Minus

Query  1        TTATAACCTTCACGTGTCCTTCCTTTCCATTGGTTACTGATAATAGTCATCGTAACTGTA  60
                |||||||||| |||||||||||||||||||||||||||| ||||||||||||||||||||
Sbjct  4293720  TTATAACCTTTACGTGTCCTTCCTTTCCATTGGTTACTGTTAATAGTCATCGTAACTGTA  4293661

Query  61       TAAATATGCCTTGTCTGTAAACCATTTTTGTTCTGTCTGCTGACCCCATAAACAATTCT  119
                ||||||||||||||||||||||||||||||||||| |||||||||||||||||||||||
Sbjct  4293660  TAAATATGCCTTGTCTGTAAACCATTTTTGTTCTG-CTGCTGACCCCATAAACAATTCT  4293603


 Score =   202 bits (109),  Expect = 5e-51
 Identities = 116/119 (97%), Gaps = 1/119 (1%)
 Strand=Plus/Minus

Query  1        TTATAACCTTCACGTGTCCTTCCTTTCCATTGGTTACTGATAATAGTCATCGTAACTGTA  60
                |||||||||| |||||||||||||||||||||||||||| ||||||||||||||||||||
Sbjct  4296081  TTATAACCTTTACGTGTCCTTCCTTTCCATTGGTTACTGTTAATAGTCATCGTAACTGTA  4296022

Query  61       TAAATATGCCTTGTCTGTAAACCATTTTTGTTCTGTCTGCTGACCCCATAAACAATTCT  119
                ||||||||||||||||||||||||||||||||||| |||||||||||||||||||||||
Sbjct  4296021  TAAATATGCCTTGTCTGTAAACCATTTTTGTTCTG-CTGCTGACCCCATAAACAATTCT  4295964


 Score =   202 bits (109),  Expect = 5e-51
 Identities = 116/119 (97%), Gaps = 1/119 (1%)
 Strand=Plus/Plus

Query  1        TTATAACCTTCACGTGTCCTTCCTTTCCATTGGTTACTGATAATAGTCATCGTAACTGTA  60
                |||||||||| |||||||||||||||||||||||||||||||||||||||||||||||||
Sbjct  4972083  TTATAACCTTTACGTGTCCTTCCTTTCCATTGGTTACTGATAATAGTCATCGTAACTGTA  4972142

Query  61       TAAATATGCCTTGTCTGTAAACCATTTTTGTTCTGTCTGCTGACCCCATAAACAATTCT  119
                ||||||||||||||||||||||||||||| ||||| |||||||||||||||||||||||
Sbjct  4972143  TAAATATGCCTTGTCTGTAAACCATTTTTATTCTG-CTGCTGACCCCATAAACAATTCT  4972200


 Score =   202 bits (109),  Expect = 5e-51
 Identities = 116/119 (97%), Gaps = 1/119 (1%)
 Strand=Plus/Minus

Query  1        TTATAACCTTCACGTGTCCTTCCTTTCCATTGGTTACTGATAATAGTCATCGTAACTGTA  60
                ||||||||||||||||||||||||||||||||||||| | ||||||||||||||||||||
Sbjct  9114049  TTATAACCTTCACGTGTCCTTCCTTTCCATTGGTTACCGTTAATAGTCATCGTAACTGTA  9113990

Query  61       TAAATATGCCTTGTCTGTAAACCATTTTTGTTCTGTCTGCTGACCCCATAAACAATTCT  119
                ||||||||||||||||||||||||||||||||||| |||||||||||||||||||||||
Sbjct  9113989  TAAATATGCCTTGTCTGTAAACCATTTTTGTTCTG-CTGCTGACCCCATAAACAATTCT  9113932


 Score =   202 bits (109),  Expect = 5e-51
 Identities = 116/119 (97%), Gaps = 1/119 (1%)
 Strand=Plus/Minus

Query  1        TTATAACCTTCACGTGTCCTTCCTTTCCATTGGTTACTGATAATAGTCATCGTAACTGTA  60
                ||||||||||||||||||||||||||||||||||||| | ||||||||||||||||||||
Sbjct  9116411  TTATAACCTTCACGTGTCCTTCCTTTCCATTGGTTACCGTTAATAGTCATCGTAACTGTA  9116352

Query  61       TAAATATGCCTTGTCTGTAAACCATTTTTGTTCTGTCTGCTGACCCCATAAACAATTCT  119
                ||||||||||||||||||||||||||||||||||| |||||||||||||||||||||||
Sbjct  9116351  TAAATATGCCTTGTCTGTAAACCATTTTTGTTCTG-CTGCTGACCCCATAAACAATTCT  9116294


 Score =   202 bits (109),  Expect = 5e-51
 Identities = 116/119 (97%), Gaps = 1/119 (1%)
 Strand=Plus/Minus

Query  1         TTATAACCTTCACGTGTCCTTCCTTTCCATTGGTTACTGATAATAGTCATCGTAACTGTA  60
                 ||||||||||||||||||||||||||||||||||||||| ||||||||||||||||||||
Sbjct  65963236  TTATAACCTTCACGTGTCCTTCCTTTCCATTGGTTACTGTTAATAGTCATCGTAACTGTA  65963177

Query  61        TAAATATGCCTTGTCTGTAAACCATTTTTGTTCTGTCTGCTGACCCCATAAACAATTCT  119
                 ||||||||||||||||||||||||||| ||||||| |||||||||||||||||||||||
Sbjct  65963176  TAAATATGCCTTGTCTGTAAACCATTTCTGTTCTG-CTGCTGACCCCATAAACAATTCT  65963119


 Score =   202 bits (109),  Expect = 5e-51
 Identities = 116/119 (97%), Gaps = 1/119 (1%)
 Strand=Plus/Minus

Query  1         TTATAACCTTCACGTGTCCTTCCTTTCCATTGGTTACTGATAATAGTCATCGTAACTGTA  60
                 ||||||||||||||||||||||||||||||||||||||| ||||||||||||||||||||
Sbjct  65967860  TTATAACCTTCACGTGTCCTTCCTTTCCATTGGTTACTGTTAATAGTCATCGTAACTGTA  65967801

Query  61        TAAATATGCCTTGTCTGTAAACCATTTTTGTTCTGTCTGCTGACCCCATAAACAATTCT  119
                 ||||||||||||||||||||||||||| ||||||| |||||||||||||||||||||||
Sbjct  65967800  TAAATATGCCTTGTCTGTAAACCATTTCTGTTCTG-CTGCTGACCCCATAAACAATTCT  65967743


 Score =   202 bits (109),  Expect = 5e-51
 Identities = 116/119 (97%), Gaps = 2/119 (2%)
 Strand=Plus/Plus

Query  1         TTATAACCTTCACGTGTCCTTCCTTTCCATTGGTTACTGATAATAGTCATCGTAACTGTA  60
                 |||||||||| |||||||||||||||||||||||||||||||||||||||||||||||||
Sbjct  67384905  TTATAACCTTTACGTGTCCTTCCTTTCCATTGGTTACTGATAATAGTCATCGTAACTGTA  67384964

Query  61        TAAATATGCCTTGTCTGTAAACCATTTTTGTTCTGTCTGCTGACCCCATAAACAATTCT  119
                 |||||||||||||||||||||||||||| |||||| |||||||||||||||||||||||
Sbjct  67384965  TAAATATGCCTTGTCTGTAAACCATTTT-GTTCTG-CTGCTGACCCCATAAACAATTCT  67385021


 Score =   202 bits (109),  Expect = 5e-51
 Identities = 116/119 (97%), Gaps = 2/119 (2%)
 Strand=Plus/Plus

Query  1         TTATAACCTTCACGTGTCCTTCCTTTCCATTGGTTACTGATAATAGTCATCGTAACTGTA  60
                 |||||||||| |||||||||||||||||||||||||||||||||||||||||||||||||
Sbjct  67387245  TTATAACCTTTACGTGTCCTTCCTTTCCATTGGTTACTGATAATAGTCATCGTAACTGTA  67387304

Query  61        TAAATATGCCTTGTCTGTAAACCATTTTTGTTCTGTCTGCTGACCCCATAAACAATTCT  119
                 |||||||||||||||||||||||||||| |||||| |||||||||||||||||||||||
Sbjct  67387305  TAAATATGCCTTGTCTGTAAACCATTTT-GTTCTG-CTGCTGACCCCATAAACAATTCT  67387361


 Score =   202 bits (109),  Expect = 5e-51
 Identities = 116/119 (97%), Gaps = 1/119 (1%)
 Strand=Plus/Plus

Query  1         TTATAACCTTCACGTGTCCTTCCTTTCCATTGGTTACTGATAATAGTCATCGTAACTGTA  60
                 ||||||||||||||||||||||||||||||||||||| | ||||||||||||||||||||
Sbjct  68922489  TTATAACCTTCACGTGTCCTTCCTTTCCATTGGTTACCGTTAATAGTCATCGTAACTGTA  68922548

Query  61        TAAATATGCCTTGTCTGTAAACCATTTTTGTTCTGTCTGCTGACCCCATAAACAATTCT  119
                 ||||||||||||||||||||||||||||||||||| |||||||||||||||||||||||
Sbjct  68922549  TAAATATGCCTTGTCTGTAAACCATTTTTGTTCTG-CTGCTGACCCCATAAACAATTCT  68922606


 Score =   202 bits (109),  Expect = 5e-51
 Identities = 116/119 (97%), Gaps = 1/119 (1%)
 Strand=Plus/Plus

Query  1         TTATAACCTTCACGTGTCCTTCCTTTCCATTGGTTACTGATAATAGTCATCGTAACTGTA  60
                 ||||||||||||||||||||||||||||||||||||| | ||||||||||||||||||||
Sbjct  68927109  TTATAACCTTCACGTGTCCTTCCTTTCCATTGGTTACCGTTAATAGTCATCGTAACTGTA  68927168

Query  61        TAAATATGCCTTGTCTGTAAACCATTTTTGTTCTGTCTGCTGACCCCATAAACAATTCT  119
                 ||||||||||||||||||||||||||||||||||| |||||||||||||||||||||||
Sbjct  68927169  TAAATATGCCTTGTCTGTAAACCATTTTTGTTCTG-CTGCTGACCCCATAAACAATTCT  68927226


 Score =   202 bits (109),  Expect = 5e-51
 Identities = 116/119 (97%), Gaps = 1/119 (1%)
 Strand=Plus/Minus

Query  1         TTATAACCTTCACGTGTCCTTCCTTTCCATTGGTTACTGATAATAGTCATCGTAACTGTA  60
                 ||||||||||||||||||||||||||||||||||||| | ||||||||||||||||||||
Sbjct  78745177  TTATAACCTTCACGTGTCCTTCCTTTCCATTGGTTACCGTTAATAGTCATCGTAACTGTA  78745118

Query  61        TAAATATGCCTTGTCTGTAAACCATTTTTGTTCTGTCTGCTGACCCCATAAACAATTCT  119
                 ||||||||||||||||||||||||||||||||||| |||||||||||||||||||||||
Sbjct  78745117  TAAATATGCCTTGTCTGTAAACCATTTTTGTTCTG-CTGCTGACCCCATAAACAATTCT  78745060


 Score =   202 bits (109),  Expect = 5e-51
 Identities = 116/119 (97%), Gaps = 1/119 (1%)
 Strand=Plus/Minus

Query  1         TTATAACCTTCACGTGTCCTTCCTTTCCATTGGTTACTGATAATAGTCATCGTAACTGTA  60
                 ||||||||||||||||||||||||||||||||||||| | ||||||||||||||||||||
Sbjct  78749797  TTATAACCTTCACGTGTCCTTCCTTTCCATTGGTTACCGTTAATAGTCATCGTAACTGTA  78749738

Query  61        TAAATATGCCTTGTCTGTAAACCATTTTTGTTCTGTCTGCTGACCCCATAAACAATTCT  119
                 ||||||||||||||||||||||||||||||||||| |||||||||||||||||||||||
Sbjct  78749737  TAAATATGCCTTGTCTGTAAACCATTTTTGTTCTG-CTGCTGACCCCATAAACAATTCT  78749680


 Score =   202 bits (109),  Expect = 5e-51
 Identities = 116/119 (97%), Gaps = 1/119 (1%)
 Strand=Plus/Plus

Query  1         TTATAACCTTCACGTGTCCTTCCTTTCCATTGGTTACTGATAATAGTCATCGTAACTGTA  60
                 |||||||||| |||||| ||||||||||||||||||||||||||||||||||||||||||
Sbjct  86912236  TTATAACCTTTACGTGTTCTTCCTTTCCATTGGTTACTGATAATAGTCATCGTAACTGTA  86912295

Query  61        TAAATATGCCTTGTCTGTAAACCATTTTTGTTCTGTCTGCTGACCCCATAAACAATTCT  119
                 ||||||||||||||||||||||||||||||||||| |||||||||||||||||||||||
Sbjct  86912296  TAAATATGCCTTGTCTGTAAACCATTTTTGTTCTG-CTGCTGACCCCATAAACAATTCT  86912353


 Score =   202 bits (109),  Expect = 5e-51
 Identities = 116/119 (97%), Gaps = 1/119 (1%)
 Strand=Plus/Plus

Query  1         TTATAACCTTCACGTGTCCTTCCTTTCCATTGGTTACTGATAATAGTCATCGTAACTGTA  60
                 |||||||||| |||||| ||||||||||||||||||||||||||||||||||||||||||
Sbjct  86914600  TTATAACCTTTACGTGTTCTTCCTTTCCATTGGTTACTGATAATAGTCATCGTAACTGTA  86914659

Query  61        TAAATATGCCTTGTCTGTAAACCATTTTTGTTCTGTCTGCTGACCCCATAAACAATTCT  119
                 ||||||||||||||||||||||||||||||||||| |||||||||||||||||||||||
Sbjct  86914660  TAAATATGCCTTGTCTGTAAACCATTTTTGTTCTG-CTGCTGACCCCATAAACAATTCT  86914717


 Score =   202 bits (109),  Expect = 5e-51
 Identities = 116/119 (97%), Gaps = 1/119 (1%)
 Strand=Plus/Minus

Query  1         TTATAACCTTCACGTGTCCTTCCTTTCCATTGGTTACTGATAATAGTCATCGTAACTGTA  60
                 |||||||||| |||||||||||||||||||||||||||| ||||||||||||||||||||
Sbjct  88132029  TTATAACCTTTACGTGTCCTTCCTTTCCATTGGTTACTGTTAATAGTCATCGTAACTGTA  88131970

Query  61        TAAATATGCCTTGTCTGTAAACCATTTTTGTTCTGTCTGCTGACCCCATAAACAATTCT  119
                 ||||||||||||||||||||||||||||||||||| |||||||||||||||||||||||
Sbjct  88131969  TAAATATGCCTTGTCTGTAAACCATTTTTGTTCTG-CTGCTGACCCCATAAACAATTCT  88131912


 Score =   202 bits (109),  Expect = 5e-51
 Identities = 116/119 (97%), Gaps = 1/119 (1%)
 Strand=Plus/Minus

Query  1         TTATAACCTTCACGTGTCCTTCCTTTCCATTGGTTACTGATAATAGTCATCGTAACTGTA  60
                 ||| |||||| |||||||||||||||||||||||||||||||||||||||||||||||||
Sbjct  88134390  TTACAACCTTTACGTGTCCTTCCTTTCCATTGGTTACTGATAATAGTCATCGTAACTGTA  88134331

Query  61        TAAATATGCCTTGTCTGTAAACCATTTTTGTTCTGTCTGCTGACCCCATAAACAATTCT  119
                 ||||||||||||||||||||||||||||||||||| |||||||||||||||||||||||
Sbjct  88134330  TAAATATGCCTTGTCTGTAAACCATTTTTGTTCTG-CTGCTGACCCCATAAACAATTCT  88134273


 Score =   196 bits (106),  Expect = 2e-49
 Identities = 115/119 (97%), Gaps = 1/119 (1%)
 Strand=Plus/Minus

Query  1        TTATAACCTTCACGTGTCCTTCCTTTCCATTGGTTACTGATAATAGTCATCGTAACTGTA  60
                ||||||||||||||||||||||||||||||||||||||| ||||||||||||||||||||
Sbjct  6434464  TTATAACCTTCACGTGTCCTTCCTTTCCATTGGTTACTGTTAATAGTCATCGTAACTGTA  6434405

Query  61       TAAATATGCCTTGTCTGTAAACCATTTTTGTTCTGTCTGCTGACCCCATAAACAATTCT  119
                ||||||||||||||||||||||||||||||| ||| ||||||||| |||||||||||||
Sbjct  6434404  TAAATATGCCTTGTCTGTAAACCATTTTTGTCCTG-CTGCTGACCGCATAAACAATTCT  6434347


 Score =   196 bits (106),  Expect = 2e-49
 Identities = 115/119 (97%), Gaps = 1/119 (1%)
 Strand=Plus/Minus

Query  1        TTATAACCTTCACGTGTCCTTCCTTTCCATTGGTTACTGATAATAGTCATCGTAACTGTA  60
                ||||||||||||||||||||||||||||||||||||||| ||||||||||||||||||||
Sbjct  6439088  TTATAACCTTCACGTGTCCTTCCTTTCCATTGGTTACTGTTAATAGTCATCGTAACTGTA  6439029

Query  61       TAAATATGCCTTGTCTGTAAACCATTTTTGTTCTGTCTGCTGACCCCATAAACAATTCT  119
                ||||||||||||||||||||||||||||||| ||| ||||||||| |||||||||||||
Sbjct  6439028  TAAATATGCCTTGTCTGTAAACCATTTTTGTCCTG-CTGCTGACCGCATAAACAATTCT  6438971


 Score =   191 bits (103),  Expect = 1e-47
 Identities = 114/119 (96%), Gaps = 1/119 (1%)
 Strand=Plus/Minus

Query  1         TTATAACCTTCACGTGTCCTTCCTTTCCATTGGTTACTGATAATAGTCATCGTAACTGTA  60
                 ||||||| || |||||||||||||||||||||||||||| ||||||||||||||||||||
Sbjct  71083637  TTATAACATTTACGTGTCCTTCCTTTCCATTGGTTACTGTTAATAGTCATCGTAACTGTA  71083578

Query  61        TAAATATGCCTTGTCTGTAAACCATTTTTGTTCTGTCTGCTGACCCCATAAACAATTCT  119
                 |||||||||| |||||||||||||||||||||||| |||||||||||||||||||||||
Sbjct  71083577  TAAATATGCCCTGTCTGTAAACCATTTTTGTTCTG-CTGCTGACCCCATAAACAATTCT  71083520


 Score =   185 bits (100),  Expect = 5e-46
 Identities = 113/119 (95%), Gaps = 1/119 (1%)
 Strand=Plus/Minus

Query  1         TTATAACCTTCACGTGTCCTTCCTTTCCATTGGTTACTGATAATAGTCATCGTAACTGTA  60
                 |||||||||| |||||||||||||||||||||||||||| | ||||||||| ||||||||
Sbjct  59113055  TTATAACCTTTACGTGTCCTTCCTTTCCATTGGTTACTGTTCATAGTCATCTTAACTGTA  59112996

Query  61        TAAATATGCCTTGTCTGTAAACCATTTTTGTTCTGTCTGCTGACCCCATAAACAATTCT  119
                 ||||||||||||||||||||| ||||||||||||| |||||||||||||||||||||||
Sbjct  59112995  TAAATATGCCTTGTCTGTAAATCATTTTTGTTCTG-CTGCTGACCCCATAAACAATTCT  59112938


 Score =   180 bits (97),  Expect = 2e-44
 Identities = 112/119 (94%), Gaps = 1/119 (1%)
 Strand=Plus/Minus

Query  1        TTATAACCTTCACGTGTCCTTCCTTTCCATTGGTTACTGATAATAGTCATCGTAACTGTA  60
                |||||||||| |||||||||| ||||||||||||||||| | ||||||||  ||||||||
Sbjct  2896091  TTATAACCTTTACGTGTCCTTTCTTTCCATTGGTTACTGTTCATAGTCATTTTAACTGTA  2896032

Query  61       TAAATATGCCTTGTCTGTAAACCATTTTTGTTCTGTCTGCTGACCCCATAAACAATTCT  119
                ||||||||||||||||||||||||||||||||||| |||||||||||||||||||||||
Sbjct  2896031  TAAATATGCCTTGTCTGTAAACCATTTTTGTTCTG-CTGCTGACCCCATAAACAATTCT  2895974


 Score =   180 bits (97),  Expect = 2e-44
 Identities = 112/119 (94%), Gaps = 1/119 (1%)
 Strand=Plus/Minus

Query  1        TTATAACCTTCACGTGTCCTTCCTTTCCATTGGTTACTGATAATAGTCATCGTAACTGTA  60
                |||||||||| |||||||||| ||||||||||||||||| | ||||||||  ||||||||
Sbjct  2900521  TTATAACCTTTACGTGTCCTTTCTTTCCATTGGTTACTGTTCATAGTCATTTTAACTGTA  2900462

Query  61       TAAATATGCCTTGTCTGTAAACCATTTTTGTTCTGTCTGCTGACCCCATAAACAATTCT  119
                ||||||||||||||||||||||||||||||||||| |||||||||||||||||||||||
Sbjct  2900461  TAAATATGCCTTGTCTGTAAACCATTTTTGTTCTG-CTGCTGACCCCATAAACAATTCT  2900404


 Score =   180 bits (97),  Expect = 2e-44
 Identities = 112/119 (94%), Gaps = 1/119 (1%)
 Strand=Plus/Plus

Query  1         TTATAACCTTCACGTGTCCTTCCTTTCCATTGGTTACTGATAATAGTCATCGTAACTGTA  60
                 |||||||||| |||||||||| ||||||||||||||||| | ||||||||  ||||||||
Sbjct  58198428  TTATAACCTTTACGTGTCCTTTCTTTCCATTGGTTACTGTTCATAGTCATTTTAACTGTA  58198487

Query  61        TAAATATGCCTTGTCTGTAAACCATTTTTGTTCTGTCTGCTGACCCCATAAACAATTCT  119
                 ||||||||||||||||||||||||||||||||||| |||||||||||||||||||||||
Sbjct  58198488  TAAATATGCCTTGTCTGTAAACCATTTTTGTTCTG-CTGCTGACCCCATAAACAATTCT  58198545


 Score =   174 bits (94),  Expect = 1e-42
 Identities = 109/116 (94%), Gaps = 1/116 (1%)
 Strand=Plus/Minus

Query  1         TTATAACCTTCACGTGTCCTTCCTTTCCATTGGTTACTGATAATAGTCATCGTAACTGTA  60
                 |||||||||| |||||||||| ||||||||||||||||| | ||||||||  ||||||||
Sbjct  32850344  TTATAACCTTTACGTGTCCTTTCTTTCCATTGGTTACTGTTCATAGTCATTTTAACTGTA  32850285

Query  61        TAAATATGCCTTGTCTGTAAACCATTTTTGTTCTGTCTGCTGACCCCATAAACAAT  116
                 ||||||||||||||||||||||||||||||||||| ||||||||||||||||||||
Sbjct  32850284  TAAATATGCCTTGTCTGTAAACCATTTTTGTTCTG-CTGCTGACCCCATAAACAAT  32850230


 Score =   171 bits (92),  Expect = 1e-41
 Identities = 112/121 (93%), Gaps = 3/121 (2%)
 Strand=Plus/Plus

Query  1        TTATAACCTTCACGTGTCCTTCCTTTCCATTGGTTACTGATAATAGTCATCGTAACTGTA  60
                |||||||||| |||||||||| ||||||||||||||||| ||||||||||  ||||||||
Sbjct  6940218  TTATAACCTTTACGTGTCCTTTCTTTCCATTGGTTACTGTTAATAGTCATTTTAACTGTA  6940277

Query  61       TAAATATGCCTTGTCTGTAAACCA-TTTTT-GTTCTGTCTGCTGACCCCATAAACAATTC  118
                |||||||||||||||||||||||| ||||| |||||| ||||||||| ||||||||||||
Sbjct  6940278  TAAATATGCCTTGTCTGTAAACCAGTTTTTTGTTCTG-CTGCTGACCTCATAAACAATTC  6940336

Query  119      T  119
                |
Sbjct  6940337  T  6940337


 Score =   169 bits (91),  Expect = 5e-41
 Identities = 110/119 (92%), Gaps = 1/119 (1%)
 Strand=Plus/Plus

Query  1        TTATAACCTTCACGTGTCCTTCCTTTCCATTGGTTACTGATAATAGTCATCGTAACTGTA  60
                ||| |||||| |||||||||||||||||||||||||||| ||||||||||| ||||||||
Sbjct  1190838  TTACAACCTTTACGTGTCCTTCCTTTCCATTGGTTACTGTTAATAGTCATCTTAACTGTA  1190897

Query  61       TAAATATGCCTTGTCTGTAAACCATTTTTGTTCTGTCTGCTGACCCCATAAACAATTCT  119
                |||||||||||||||| |||||  ||||||||||| ||| |||||||||||||||||||
Sbjct  1190898  TAAATATGCCTTGTCTATAAACTGTTTTTGTTCTG-CTGATGACCCCATAAACAATTCT  1190955


 Score =   169 bits (91),  Expect = 5e-41
 Identities = 110/119 (92%), Gaps = 1/119 (1%)
 Strand=Plus/Minus

Query  1         TTATAACCTTCACGTGTCCTTCCTTTCCATTGGTTACTGATAATAGTCATCGTAACTGTA  60
                 |||||||||| |||||||||||||||||||||||||||| ||||||||||| ||||||||
Sbjct  83399441  TTATAACCTTTACGTGTCCTTCCTTTCCATTGGTTACTGTTAATAGTCATCTTAACTGTA  83399382

Query  61        TAAATATGCCTTGTCTGTAAACCATTTTTGTTCTGTCTGCTGACCCCATAAACAATTCT  119
                 ||||||||||||||||||||| ||| ||||  ||| || ||||||||||||||||||||
Sbjct  83399381  TAAATATGCCTTGTCTGTAAATCATCTTTGACCTG-CTTCTGACCCCATAAACAATTCT  83399324


 Score =   167 bits (90),  Expect = 2e-40
 Identities = 109/118 (92%), Gaps = 1/118 (1%)
 Strand=Plus/Plus

Query  2         TATAACCTTCACGTGTCCTTCCTTTCCATTGGTTACTGATAATAGTCATCGTAACTGTAT  61
                 |||||||||  ||||||||| ||||||||||||||||| | ||||||||| |||||||||
Sbjct  45150317  TATAACCTTTGCGTGTCCTTTCTTTCCATTGGTTACTGTTCATAGTCATCTTAACTGTAT  45150376

Query  62        AAATATGCCTTGTCTGTAAACCATTTTTGTTCTGTCTGCTGACCCCATAAACAATTCT  119
                 ||||||||||||||||||||  |||||||||||| |||||||||||||||||||||||
Sbjct  45150377  AAATATGCCTTGTCTGTAAATTATTTTTGTTCTG-CTGCTGACCCCATAAACAATTCT  45150433


 Score =   163 bits (88),  Expect = 2e-39
 Identities = 109/119 (92%), Gaps = 1/119 (1%)
 Strand=Plus/Minus

Query  1         TTATAACCTTCACGTGTCCTTCCTTTCCATTGGTTACTGATAATAGTCATCGTAACTGTA  60
                 |||||||||| |||||||||| ||||||||||||||||| | ||||||||| ||||||||
Sbjct  69445972  TTATAACCTTTACGTGTCCTTTCTTTCCATTGGTTACTGTTCATAGTCATCTTAACTGTA  69445913

Query  61        TAAATATGCCTTGTCTGTAAACCATTTTTGTTCTGTCTGCTGACCCCATAAACAATTCT  119
                 ||||||||||||||||||||| |||||||| |||| || | ||||||||||||||||||
Sbjct  69445912  TAAATATGCCTTGTCTGTAAATCATTTTTGATCTGCCT-CGGACCCCATAAACAATTCT  69445855


 Score =   152 bits (82),  Expect = 5e-36
 Identities = 107/119 (90%), Gaps = 1/119 (1%)
 Strand=Plus/Minus

Query  1         TTATAACCTTCACGTGTCCTTCCTTTCCATTGGTTACTGATAATAGTCATCGTAACTGTA  60
                 |||||||||| || ||||||| ||||||||||||||||| | ||||||| | ||||||||
Sbjct  18231409  TTATAACCTTTACATGTCCTTTCTTTCCATTGGTTACTGTTCATAGTCACCTTAACTGTA  18231350

Query  61        TAAATATGCCTTGTCTGTAAACCATTTTTGTTCTGTCTGCTGACCCCATAAACAATTCT  119
                 ||||||||||||||||||||  ||||||||||||| || | ||||||||||||||||||
Sbjct  18231349  TAAATATGCCTTGTCTGTAAGTCATTTTTGTTCTG-CTTCGGACCCCATAAACAATTCT  18231292


 Score =   152 bits (82),  Expect = 5e-36
 Identities = 107/119 (90%), Gaps = 1/119 (1%)
 Strand=Plus/Plus

Query  1         TTATAACCTTCACGTGTCCTTCCTTTCCATTGGTTACTGATAATAGTCATCGTAACTGTA  60
                 |||||||||| |||||||||| ||||||||||||||||| | |||| |||| ||||||||
Sbjct  43381855  TTATAACCTTTACGTGTCCTTTCTTTCCATTGGTTACTGTTCATAGCCATCTTAACTGTA  43381914

Query  61        TAAATATGCCTTGTCTGTAAACCATTTTTGTTCTGTCTGCTGACCCCATAAACAATTCT  119
                 ||||||||||||||||||||| |||||| | |||| || | ||||||||||||||||||
Sbjct  43381915  TAAATATGCCTTGTCTGTAAATCATTTTCGATCTG-CTTCGGACCCCATAAACAATTCT  43381972


 Score =   152 bits (82),  Expect = 5e-36
 Identities = 107/119 (90%), Gaps = 1/119 (1%)
 Strand=Plus/Minus

Query  1         TTATAACCTTCACGTGTCCTTCCTTTCCATTGGTTACTGATAATAGTCATCGTAACTGTA  60
                 ||| |||||| || ||||||| ||||||||||||||||| ||||||||||| ||||||||
Sbjct  71872117  TTACAACCTTTACATGTCCTTTCTTTCCATTGGTTACTGTTAATAGTCATCTTAACTGTA  71872058

Query  61        TAAATATGCCTTGTCTGTAAACCATTTTTGTTCTGTCTGCTGACCCCATAAACAATTCT  119
                 |||||||||||||||||||||| |||||||  ||| || | ||||||||||||||||||
Sbjct  71872057  TAAATATGCCTTGTCTGTAAACAATTTTTGACCTG-CTTCAGACCCCATAAACAATTCT  71872000


 Score =   152 bits (82),  Expect = 5e-36
 Identities = 107/119 (90%), Gaps = 1/119 (1%)
 Strand=Plus/Minus

Query  1         TTATAACCTTCACGTGTCCTTCCTTTCCATTGGTTACTGATAATAGTCATCGTAACTGTA  60
                 |||||||||| |||| ||||| ||||||||| ||||||| | ||||||||| ||||||||
Sbjct  77435828  TTATAACCTTTACGTATCCTTTCTTTCCATTCGTTACTGTTCATAGTCATCTTAACTGTA  77435769

Query  61        TAAATATGCCTTGTCTGTAAACCATTTTTGTTCTGTCTGCTGACCCCATAAACAATTCT  119
                 ||||||||||||||||||||| ||||||||||||| || | |||||||| |||||||||
Sbjct  77435768  TAAATATGCCTTGTCTGTAAATCATTTTTGTTCTG-CTTCGGACCCCATGAACAATTCT  77435711


 Score =   147 bits (79),  Expect = 2e-34
 Identities = 106/119 (89%), Gaps = 1/119 (1%)
 Strand=Plus/Minus

Query  1         TTATAACCTTCACGTGTCCTTCCTTTCCATTGGTTACTGATAATAGTCATCGTAACTGTA  60
                 |||||||||| |||||||||| ||| |||||| |||||| | ||||||||| ||||||||
Sbjct  57219515  TTATAACCTTTACGTGTCCTTTCTTCCCATTGTTTACTGTTCATAGTCATCTTAACTGTA  57219456

Query  61        TAAATATGCCTTGTCTGTAAACCATTTTTGTTCTGTCTGCTGACCCCATAAACAATTCT  119
                 ||||||||||||||||||||| |||||| | |||| || | ||||||||||||||||||
Sbjct  57219455  TAAATATGCCTTGTCTGTAAATCATTTTCGATCTG-CTTCGGACCCCATAAACAATTCT  57219398


> SM_V7_ZWH027 length=32768
Length=32768

 Score =   207 bits (112),  Expect = 1e-52
 Identities = 117/119 (98%), Gaps = 1/119 (1%)
 Strand=Plus/Minus

Query  1      TTATAACCTTCACGTGTCCTTCCTTTCCATTGGTTACTGATAATAGTCATCGTAACTGTA  60
              |||||||||| |||||||||||||||||||||||||||||||||||||||||||||||||
Sbjct  16349  TTATAACCTTTACGTGTCCTTCCTTTCCATTGGTTACTGATAATAGTCATCGTAACTGTA  16290

Query  61     TAAATATGCCTTGTCTGTAAACCATTTTTGTTCTGTCTGCTGACCCCATAAACAATTCT  119
              ||||||||||||||||||||||||||||||||||| |||||||||||||||||||||||
Sbjct  16289  TAAATATGCCTTGTCTGTAAACCATTTTTGTTCTG-CTGCTGACCCCATAAACAATTCT  16232


 Score =   207 bits (112),  Expect = 1e-52
 Identities = 117/119 (98%), Gaps = 1/119 (1%)
 Strand=Plus/Minus

Query  1      TTATAACCTTCACGTGTCCTTCCTTTCCATTGGTTACTGATAATAGTCATCGTAACTGTA  60
              |||||||||| |||||||||||||||||||||||||||||||||||||||||||||||||
Sbjct  18711  TTATAACCTTTACGTGTCCTTCCTTTCCATTGGTTACTGATAATAGTCATCGTAACTGTA  18652

Query  61     TAAATATGCCTTGTCTGTAAACCATTTTTGTTCTGTCTGCTGACCCCATAAACAATTCT  119
              ||||||||||||||||||||||||||||||||||| |||||||||||||||||||||||
Sbjct  18651  TAAATATGCCTTGTCTGTAAACCATTTTTGTTCTG-CTGCTGACCCCATAAACAATTCT  18594


> SM_V7_4H008 length=43640
Length=43640

 Score =   207 bits (112),  Expect = 1e-52
 Identities = 117/119 (98%), Gaps = 1/119 (1%)
 Strand=Plus/Minus

Query  1      TTATAACCTTCACGTGTCCTTCCTTTCCATTGGTTACTGATAATAGTCATCGTAACTGTA  60
              ||||||||||||||||||||||||||||||||||||||| ||||||||||||||||||||
Sbjct  15473  TTATAACCTTCACGTGTCCTTCCTTTCCATTGGTTACTGTTAATAGTCATCGTAACTGTA  15414

Query  61     TAAATATGCCTTGTCTGTAAACCATTTTTGTTCTGTCTGCTGACCCCATAAACAATTCT  119
              ||||||||||||||||||||||||||||||||||| |||||||||||||||||||||||
Sbjct  15413  TAAATATGCCTTGTCTGTAAACCATTTTTGTTCTG-CTGCTGACCCCATAAACAATTCT  15356


 Score =   207 bits (112),  Expect = 1e-52
 Identities = 117/119 (98%), Gaps = 1/119 (1%)
 Strand=Plus/Minus

Query  1      TTATAACCTTCACGTGTCCTTCCTTTCCATTGGTTACTGATAATAGTCATCGTAACTGTA  60
              ||||||||||||||||||||||||||||||||||||||| ||||||||||||||||||||
Sbjct  17838  TTATAACCTTCACGTGTCCTTCCTTTCCATTGGTTACTGTTAATAGTCATCGTAACTGTA  17779

Query  61     TAAATATGCCTTGTCTGTAAACCATTTTTGTTCTGTCTGCTGACCCCATAAACAATTCT  119
              ||||||||||||||||||||||||||||||||||| |||||||||||||||||||||||
Sbjct  17778  TAAATATGCCTTGTCTGTAAACCATTTTTGTTCTG-CTGCTGACCCCATAAACAATTCT  17721


 Score =   207 bits (112),  Expect = 1e-52
 Identities = 117/119 (98%), Gaps = 1/119 (1%)
 Strand=Plus/Minus

Query  1      TTATAACCTTCACGTGTCCTTCCTTTCCATTGGTTACTGATAATAGTCATCGTAACTGTA  60
              |||||||||| |||||||||||||||||||||||||||||||||||||||||||||||||
Sbjct  30914  TTATAACCTTTACGTGTCCTTCCTTTCCATTGGTTACTGATAATAGTCATCGTAACTGTA  30855

Query  61     TAAATATGCCTTGTCTGTAAACCATTTTTGTTCTGTCTGCTGACCCCATAAACAATTCT  119
              ||||||||||||||||||||||||||||||||||| |||||||||||||||||||||||
Sbjct  30854  TAAATATGCCTTGTCTGTAAACCATTTTTGTTCTG-CTGCTGACCCCATAAACAATTCT  30797


> SM_V7_1H008 length=47782
Length=47782

 Score =   207 bits (112),  Expect = 1e-52
 Identities = 117/119 (98%), Gaps = 1/119 (1%)
 Strand=Plus/Minus

Query  1      TTATAACCTTCACGTGTCCTTCCTTTCCATTGGTTACTGATAATAGTCATCGTAACTGTA  60
              |||||||||| |||||||||||||||||||||||||||||||||||||||||||||||||
Sbjct  19145  TTATAACCTTTACGTGTCCTTCCTTTCCATTGGTTACTGATAATAGTCATCGTAACTGTA  19086

Query  61     TAAATATGCCTTGTCTGTAAACCATTTTTGTTCTGTCTGCTGACCCCATAAACAATTCT  119
              ||||||||||||||||||||||||||||||||||| |||||||||||||||||||||||
Sbjct  19085  TAAATATGCCTTGTCTGTAAACCATTTTTGTTCTG-CTGCTGACCCCATAAACAATTCT  19028


 Score =   202 bits (109),  Expect = 5e-51
 Identities = 116/119 (97%), Gaps = 1/119 (1%)
 Strand=Plus/Minus

Query  1      TTATAACCTTCACGTGTCCTTCCTTTCCATTGGTTACTGATAATAGTCATCGTAACTGTA  60
              |||||||||| |||||||||||||||||||||||||||| ||||||||||||||||||||
Sbjct  21502  TTATAACCTTTACGTGTCCTTCCTTTCCATTGGTTACTGTTAATAGTCATCGTAACTGTA  21443

Query  61     TAAATATGCCTTGTCTGTAAACCATTTTTGTTCTGTCTGCTGACCCCATAAACAATTCT  119
              ||||||||||||||||||||||||||||||||||| |||||||||||||||||||||||
Sbjct  21442  TAAATATGCCTTGTCTGTAAACCATTTTTGTTCTG-CTGCTGACCCCATAAACAATTCT  21385


> SM_V7_ZWH003 length=66674
Length=66674

 Score =   207 bits (112),  Expect = 1e-52
 Identities = 117/119 (98%), Gaps = 1/119 (1%)
 Strand=Plus/Plus

Query  1     TTATAACCTTCACGTGTCCTTCCTTTCCATTGGTTACTGATAATAGTCATCGTAACTGTA  60
             |||||||||| |||||||||||||||||||||||||||||||||||||||||||||||||
Sbjct  1482  TTATAACCTTTACGTGTCCTTCCTTTCCATTGGTTACTGATAATAGTCATCGTAACTGTA  1541

Query  61    TAAATATGCCTTGTCTGTAAACCATTTTTGTTCTGTCTGCTGACCCCATAAACAATTCT  119
             ||||||||||||||||||||||||||||||||||| |||||||||||||||||||||||
Sbjct  1542  TAAATATGCCTTGTCTGTAAACCATTTTTGTTCTG-CTGCTGACCCCATAAACAATTCT  1599


> SM_V7_5H001 length=220032
Length=220032

 Score =   207 bits (112),  Expect = 1e-52
 Identities = 117/119 (98%), Gaps = 1/119 (1%)
 Strand=Plus/Plus

Query  1      TTATAACCTTCACGTGTCCTTCCTTTCCATTGGTTACTGATAATAGTCATCGTAACTGTA  60
              |||||||||| |||||||||||||||||||||||||||||||||||||||||||||||||
Sbjct  47372  TTATAACCTTTACGTGTCCTTCCTTTCCATTGGTTACTGATAATAGTCATCGTAACTGTA  47431

Query  61     TAAATATGCCTTGTCTGTAAACCATTTTTGTTCTGTCTGCTGACCCCATAAACAATTCT  119
              ||||||||||||||||||||||||||||||||||| |||||||||||||||||||||||
Sbjct  47432  TAAATATGCCTTGTCTGTAAACCATTTTTGTTCTG-CTGCTGACCCCATAAACAATTCT  47489


> SM_V7_W001 length=935871
Length=935871

 Score =   207 bits (112),  Expect = 1e-52
 Identities = 117/119 (98%), Gaps = 1/119 (1%)
 Strand=Plus/Plus

Query  1       TTATAACCTTCACGTGTCCTTCCTTTCCATTGGTTACTGATAATAGTCATCGTAACTGTA  60
               ||||||||||||||||||||||||||||||||||||||| ||||||||||||||||||||
Sbjct  593463  TTATAACCTTCACGTGTCCTTCCTTTCCATTGGTTACTGTTAATAGTCATCGTAACTGTA  593522

Query  61      TAAATATGCCTTGTCTGTAAACCATTTTTGTTCTGTCTGCTGACCCCATAAACAATTCT  119
               ||||||||||||||||||||||||||||||||||| |||||||||||||||||||||||
Sbjct  593523  TAAATATGCCTTGTCTGTAAACCATTTTTGTTCTG-CTGCTGACCCCATAAACAATTCT  593580


 Score =   207 bits (112),  Expect = 1e-52
 Identities = 117/119 (98%), Gaps = 1/119 (1%)
 Strand=Plus/Plus

Query  1       TTATAACCTTCACGTGTCCTTCCTTTCCATTGGTTACTGATAATAGTCATCGTAACTGTA  60
               ||||||||||||||||||||||||||||||||||||||| ||||||||||||||||||||
Sbjct  595825  TTATAACCTTCACGTGTCCTTCCTTTCCATTGGTTACTGTTAATAGTCATCGTAACTGTA  595884

Query  61      TAAATATGCCTTGTCTGTAAACCATTTTTGTTCTGTCTGCTGACCCCATAAACAATTCT  119
               ||||||||||||||||||||||||||||||||||| |||||||||||||||||||||||
Sbjct  595885  TAAATATGCCTTGTCTGTAAACCATTTTTGTTCTG-CTGCTGACCCCATAAACAATTCT  595942


 Score =   196 bits (106),  Expect = 2e-49
 Identities = 115/119 (97%), Gaps = 1/119 (1%)
 Strand=Plus/Minus

Query  1       TTATAACCTTCACGTGTCCTTCCTTTCCATTGGTTACTGATAATAGTCATCGTAACTGTA  60
               ||||||||||||||||||||||||||||||||||||||| ||||||||||||||||||||
Sbjct  571078  TTATAACCTTCACGTGTCCTTCCTTTCCATTGGTTACTGTTAATAGTCATCGTAACTGTA  571019

Query  61      TAAATATGCCTTGTCTGTAAACCATTTTTGTTCTGTCTGCTGACCCCATAAACAATTCT  119
               |||| ||||||||||||||||||||| |||||||| |||||||||||||||||||||||
Sbjct  571018  TAAAAATGCCTTGTCTGTAAACCATTGTTGTTCTG-CTGCTGACCCCATAAACAATTCT  570961


 Score =   187 bits (101),  Expect = 1e-46
 Identities = 112/117 (96%), Gaps = 1/117 (1%)
 Strand=Plus/Minus

Query  3       ATAACCTTCACGTGTCCTTCCTTTCCATTGGTTACTGATAATAGTCATCGTAACTGTATA  62
               |||||||| ||| |||||||||||||||||||||||| ||||||||||||||||||||||
Sbjct  573432  ATAACCTTTACGCGTCCTTCCTTTCCATTGGTTACTGTTAATAGTCATCGTAACTGTATA  573373

Query  63      AATATGCCTTGTCTGTAAACCATTTTTGTTCTGTCTGCTGACCCCATAAACAATTCT  119
               || |||||||||||||||||||||||||||||| |||||||||||||||||||||||
Sbjct  573372  AAAATGCCTTGTCTGTAAACCATTTTTGTTCTG-CTGCTGACCCCATAAACAATTCT  573317


> SM_V7_7 length=19288021
Length=19288021

 Score =   207 bits (112),  Expect = 1e-52
 Identities = 117/119 (98%), Gaps = 1/119 (1%)
 Strand=Plus/Plus

Query  1        TTATAACCTTCACGTGTCCTTCCTTTCCATTGGTTACTGATAATAGTCATCGTAACTGTA  60
                ||||||||||||||||||||||||||||||||||||||| ||||||||||||||||||||
Sbjct  8106772  TTATAACCTTCACGTGTCCTTCCTTTCCATTGGTTACTGTTAATAGTCATCGTAACTGTA  8106831

Query  61       TAAATATGCCTTGTCTGTAAACCATTTTTGTTCTGTCTGCTGACCCCATAAACAATTCT  119
                ||||||||||||||||||||||||||||||||||| |||||||||||||||||||||||
Sbjct  8106832  TAAATATGCCTTGTCTGTAAACCATTTTTGTTCTG-CTGCTGACCCCATAAACAATTCT  8106889


 Score =   207 bits (112),  Expect = 1e-52
 Identities = 117/119 (98%), Gaps = 1/119 (1%)
 Strand=Plus/Minus

Query  1        TTATAACCTTCACGTGTCCTTCCTTTCCATTGGTTACTGATAATAGTCATCGTAACTGTA  60
                ||||||||||||||||||||||||||||||||||||||| ||||||||||||||||||||
Sbjct  8259012  TTATAACCTTCACGTGTCCTTCCTTTCCATTGGTTACTGTTAATAGTCATCGTAACTGTA  8258953

Query  61       TAAATATGCCTTGTCTGTAAACCATTTTTGTTCTGTCTGCTGACCCCATAAACAATTCT  119
                ||||||||||||||||||||||||||||||||||| |||||||||||||||||||||||
Sbjct  8258952  TAAATATGCCTTGTCTGTAAACCATTTTTGTTCTG-CTGCTGACCCCATAAACAATTCT  8258895


 Score =   207 bits (112),  Expect = 1e-52
 Identities = 117/119 (98%), Gaps = 1/119 (1%)
 Strand=Plus/Minus

Query  1        TTATAACCTTCACGTGTCCTTCCTTTCCATTGGTTACTGATAATAGTCATCGTAACTGTA  60
                ||||||||||||||||||||||||||||||||||||||| ||||||||||||||||||||
Sbjct  8261377  TTATAACCTTCACGTGTCCTTCCTTTCCATTGGTTACTGTTAATAGTCATCGTAACTGTA  8261318

Query  61       TAAATATGCCTTGTCTGTAAACCATTTTTGTTCTGTCTGCTGACCCCATAAACAATTCT  119
                ||||||||||||||||||||||||||||||||||| |||||||||||||||||||||||
Sbjct  8261317  TAAATATGCCTTGTCTGTAAACCATTTTTGTTCTG-CTGCTGACCCCATAAACAATTCT  8261260


 Score =   207 bits (112),  Expect = 1e-52
 Identities = 117/119 (98%), Gaps = 1/119 (1%)
 Strand=Plus/Minus

Query  1         TTATAACCTTCACGTGTCCTTCCTTTCCATTGGTTACTGATAATAGTCATCGTAACTGTA  60
                 ||||||||||||||||||||||||||||||||||||||| ||||||||||||||||||||
Sbjct  12636760  TTATAACCTTCACGTGTCCTTCCTTTCCATTGGTTACTGTTAATAGTCATCGTAACTGTA  12636701

Query  61        TAAATATGCCTTGTCTGTAAACCATTTTTGTTCTGTCTGCTGACCCCATAAACAATTCT  119
                 ||||||||||||||||||||||||||||||||||| |||||||||||||||||||||||
Sbjct  12636700  TAAATATGCCTTGTCTGTAAACCATTTTTGTTCTG-CTGCTGACCCCATAAACAATTCT  12636643


 Score =   207 bits (112),  Expect = 1e-52
 Identities = 117/119 (98%), Gaps = 1/119 (1%)
 Strand=Plus/Plus

Query  1         TTATAACCTTCACGTGTCCTTCCTTTCCATTGGTTACTGATAATAGTCATCGTAACTGTA  60
                 ||||||||||||||||||||||||||||||||||||||| ||||||||||||||||||||
Sbjct  14355231  TTATAACCTTCACGTGTCCTTCCTTTCCATTGGTTACTGTTAATAGTCATCGTAACTGTA  14355290

Query  61        TAAATATGCCTTGTCTGTAAACCATTTTTGTTCTGTCTGCTGACCCCATAAACAATTCT  119
                 ||||||||||||||||||||||||||||||||||| |||||||||||||||||||||||
Sbjct  14355291  TAAATATGCCTTGTCTGTAAACCATTTTTGTTCTG-CTGCTGACCCCATAAACAATTCT  14355348


 Score =   207 bits (112),  Expect = 1e-52
 Identities = 117/119 (98%), Gaps = 1/119 (1%)
 Strand=Plus/Plus

Query  1         TTATAACCTTCACGTGTCCTTCCTTTCCATTGGTTACTGATAATAGTCATCGTAACTGTA  60
                 ||||||||||||||||||||||||||||||||||||||| ||||||||||||||||||||
Sbjct  14357596  TTATAACCTTCACGTGTCCTTCCTTTCCATTGGTTACTGTTAATAGTCATCGTAACTGTA  14357655

Query  61        TAAATATGCCTTGTCTGTAAACCATTTTTGTTCTGTCTGCTGACCCCATAAACAATTCT  119
                 ||||||||||||||||||||||||||||||||||| |||||||||||||||||||||||
Sbjct  14357656  TAAATATGCCTTGTCTGTAAACCATTTTTGTTCTG-CTGCTGACCCCATAAACAATTCT  14357713


 Score =   202 bits (109),  Expect = 5e-51
 Identities = 116/119 (97%), Gaps = 1/119 (1%)
 Strand=Plus/Minus

Query  1        TTATAACCTTCACGTGTCCTTCCTTTCCATTGGTTACTGATAATAGTCATCGTAACTGTA  60
                |||||||||| |||||||||||||||||||||||||||| ||||||||||||||||||||
Sbjct  6241458  TTATAACCTTTACGTGTCCTTCCTTTCCATTGGTTACTGTTAATAGTCATCGTAACTGTA  6241399

Query  61       TAAATATGCCTTGTCTGTAAACCATTTTTGTTCTGTCTGCTGACCCCATAAACAATTCT  119
                ||||||||||||||||||||||||||||||||||| |||||||||||||||||||||||
Sbjct  6241398  TAAATATGCCTTGTCTGTAAACCATTTTTGTTCTG-CTGCTGACCCCATAAACAATTCT  6241341


 Score =   202 bits (109),  Expect = 5e-51
 Identities = 116/119 (97%), Gaps = 1/119 (1%)
 Strand=Plus/Minus

Query  1        TTATAACCTTCACGTGTCCTTCCTTTCCATTGGTTACTGATAATAGTCATCGTAACTGTA  60
                |||||||||| |||||||||||||||||||||||||||| ||||||||||||||||||||
Sbjct  6243823  TTATAACCTTTACGTGTCCTTCCTTTCCATTGGTTACTGTTAATAGTCATCGTAACTGTA  6243764

Query  61       TAAATATGCCTTGTCTGTAAACCATTTTTGTTCTGTCTGCTGACCCCATAAACAATTCT  119
                ||||||||||||||||||||||||||||||||||| |||||||||||||||||||||||
Sbjct  6243763  TAAATATGCCTTGTCTGTAAACCATTTTTGTTCTG-CTGCTGACCCCATAAACAATTCT  6243706


 Score =   196 bits (106),  Expect = 2e-49
 Identities = 115/119 (97%), Gaps = 1/119 (1%)
 Strand=Plus/Minus

Query  1         TTATAACCTTCACGTGTCCTTCCTTTCCATTGGTTACTGATAATAGTCATCGTAACTGTA  60
                 |||||||||| |||||||||||||||||||||||||||| ||||||||||| ||||||||
Sbjct  16224916  TTATAACCTTTACGTGTCCTTCCTTTCCATTGGTTACTGTTAATAGTCATCTTAACTGTA  16224857

Query  61        TAAATATGCCTTGTCTGTAAACCATTTTTGTTCTGTCTGCTGACCCCATAAACAATTCT  119
                 ||||||||||||||||||||||||||||||||||| |||||||||||||||||||||||
Sbjct  16224856  TAAATATGCCTTGTCTGTAAACCATTTTTGTTCTG-CTGCTGACCCCATAAACAATTCT  16224799


 Score =   191 bits (103),  Expect = 1e-47
 Identities = 114/119 (96%), Gaps = 1/119 (1%)
 Strand=Plus/Plus

Query  1         TTATAACCTTCACGTGTCCTTCCTTTCCATTGGTTACTGATAATAGTCATCGTAACTGTA  60
                 |||||||||| |||||||||||||||||||||||||||| ||||||||||| ||||||||
Sbjct  12556573  TTATAACCTTTACGTGTCCTTCCTTTCCATTGGTTACTGTTAATAGTCATCTTAACTGTA  12556632

Query  61        TAAATATGCCTTGTCTGTAAACCATTTTTGTTCTGTCTGCTGACCCCATAAACAATTCT  119
                 ||||||||||||||||||||||||||||||||||| |||||||||||||||| ||||||
Sbjct  12556633  TAAATATGCCTTGTCTGTAAACCATTTTTGTTCTG-CTGCTGACCCCATAAATAATTCT  12556690


 Score =   191 bits (103),  Expect = 1e-47
 Identities = 114/119 (96%), Gaps = 1/119 (1%)
 Strand=Plus/Plus

Query  1         TTATAACCTTCACGTGTCCTTCCTTTCCATTGGTTACTGATAATAGTCATCGTAACTGTA  60
                 |||||||||| |||||||||||||||||||||||||||| ||||||||||| ||||||||
Sbjct  12558937  TTATAACCTTTACGTGTCCTTCCTTTCCATTGGTTACTGTTAATAGTCATCTTAACTGTA  12558996

Query  61        TAAATATGCCTTGTCTGTAAACCATTTTTGTTCTGTCTGCTGACCCCATAAACAATTCT  119
                 ||||||||||||||||||||||||||||||||||| |||||||||||||||| ||||||
Sbjct  12558997  TAAATATGCCTTGTCTGTAAACCATTTTTGTTCTG-CTGCTGACCCCATAAATAATTCT  12559054


 Score =   169 bits (91),  Expect = 5e-41
 Identities = 110/119 (92%), Gaps = 1/119 (1%)
 Strand=Plus/Plus

Query  1        TTATAACCTTCACGTGTCCTTCCTTTCCATTGGTTACTGATAATAGTCATCGTAACTGTA  60
                |||||||||| |||||||||||||||||||||||||||| ||||||| ||| ||||||||
Sbjct  7016784  TTATAACCTTTACGTGTCCTTCCTTTCCATTGGTTACTGTTAATAGTTATCTTAACTGTA  7016843

Query  61       TAAATATGCCTTGTCTGTAAACCATTTTTGTTCTGTCTGCTGACCCCATAAACAATTCT  119
                ||||||||||||||||||||| ||||||||  ||| || ||||||||||||||||||||
Sbjct  7016844  TAAATATGCCTTGTCTGTAAATCATTTTTGACCTG-CTACTGACCCCATAAACAATTCT  7016901


 Score =   152 bits (82),  Expect = 5e-36
 Identities = 107/119 (90%), Gaps = 1/119 (1%)
 Strand=Plus/Minus

Query  1         TTATAACCTTCACGTGTCCTTCCTTTCCATTGGTTACTGATAATAGTCATCGTAACTGTA  60
                 |||||||||| || ||||||| ||||||||||||||||| | ||||||||| ||||||||
Sbjct  18406472  TTATAACCTTTACATGTCCTTTCTTTCCATTGGTTACTGTTCATAGTCATCTTAACTGTA  18406413

Query  61        TAAATATGCCTTGTCTGTAAACCATTTTTGTTCTGTCTGCTGACCCCATAAACAATTCT  119
                 ||||||||||||||||||||| |||||||| |||| || | ||||||||||||| ||||
Sbjct  18406412  TAAATATGCCTTGTCTGTAAATCATTTTTGATCTG-CTTCGGACCCCATAAACAGTTCT  18406355


> SM_V7_5 length=25256119
Length=25256119

 Score =   207 bits (112),  Expect = 1e-52
 Identities = 117/119 (98%), Gaps = 1/119 (1%)
 Strand=Plus/Plus

Query  1         TTATAACCTTCACGTGTCCTTCCTTTCCATTGGTTACTGATAATAGTCATCGTAACTGTA  60
                 |||||||||| |||||||||||||||||||||||||||||||||||||||||||||||||
Sbjct  18374642  TTATAACCTTTACGTGTCCTTCCTTTCCATTGGTTACTGATAATAGTCATCGTAACTGTA  18374701

Query  61        TAAATATGCCTTGTCTGTAAACCATTTTTGTTCTGTCTGCTGACCCCATAAACAATTCT  119
                 ||||||||||||||||||||||||||||||||||| |||||||||||||||||||||||
Sbjct  18374702  TAAATATGCCTTGTCTGTAAACCATTTTTGTTCTG-CTGCTGACCCCATAAACAATTCT  18374759


 Score =   207 bits (112),  Expect = 1e-52
 Identities = 117/119 (98%), Gaps = 1/119 (1%)
 Strand=Plus/Plus

Query  1         TTATAACCTTCACGTGTCCTTCCTTTCCATTGGTTACTGATAATAGTCATCGTAACTGTA  60
                 |||||||||| |||||||||||||||||||||||||||||||||||||||||||||||||
Sbjct  18377007  TTATAACCTTTACGTGTCCTTCCTTTCCATTGGTTACTGATAATAGTCATCGTAACTGTA  18377066

Query  61        TAAATATGCCTTGTCTGTAAACCATTTTTGTTCTGTCTGCTGACCCCATAAACAATTCT  119
                 ||||||||||||||||||||||||||||||||||| |||||||||||||||||||||||
Sbjct  18377067  TAAATATGCCTTGTCTGTAAACCATTTTTGTTCTG-CTGCTGACCCCATAAACAATTCT  18377124


 Score =   207 bits (112),  Expect = 1e-52
 Identities = 117/119 (98%), Gaps = 1/119 (1%)
 Strand=Plus/Plus

Query  1         TTATAACCTTCACGTGTCCTTCCTTTCCATTGGTTACTGATAATAGTCATCGTAACTGTA  60
                 |||||||||| |||||||||||||||||||||||||||||||||||||||||||||||||
Sbjct  18379369  TTATAACCTTTACGTGTCCTTCCTTTCCATTGGTTACTGATAATAGTCATCGTAACTGTA  18379428

Query  61        TAAATATGCCTTGTCTGTAAACCATTTTTGTTCTGTCTGCTGACCCCATAAACAATTCT  119
                 ||||||||||||||||||||||||||||||||||| |||||||||||||||||||||||
Sbjct  18379429  TAAATATGCCTTGTCTGTAAACCATTTTTGTTCTG-CTGCTGACCCCATAAACAATTCT  18379486


 Score =   207 bits (112),  Expect = 1e-52
 Identities = 117/119 (98%), Gaps = 1/119 (1%)
 Strand=Plus/Plus

Query  1         TTATAACCTTCACGTGTCCTTCCTTTCCATTGGTTACTGATAATAGTCATCGTAACTGTA  60
                 |||||||||| |||||||||||||||||||||||||||||||||||||||||||||||||
Sbjct  18381734  TTATAACCTTTACGTGTCCTTCCTTTCCATTGGTTACTGATAATAGTCATCGTAACTGTA  18381793

Query  61        TAAATATGCCTTGTCTGTAAACCATTTTTGTTCTGTCTGCTGACCCCATAAACAATTCT  119
                 ||||||||||||||||||||||||||||||||||| |||||||||||||||||||||||
Sbjct  18381794  TAAATATGCCTTGTCTGTAAACCATTTTTGTTCTG-CTGCTGACCCCATAAACAATTCT  18381851


 Score =   207 bits (112),  Expect = 1e-52
 Identities = 117/119 (98%), Gaps = 1/119 (1%)
 Strand=Plus/Plus

Query  1         TTATAACCTTCACGTGTCCTTCCTTTCCATTGGTTACTGATAATAGTCATCGTAACTGTA  60
                 |||||||||| |||||||||||||||||||||||||||||||||||||||||||||||||
Sbjct  18384099  TTATAACCTTTACGTGTCCTTCCTTTCCATTGGTTACTGATAATAGTCATCGTAACTGTA  18384158

Query  61        TAAATATGCCTTGTCTGTAAACCATTTTTGTTCTGTCTGCTGACCCCATAAACAATTCT  119
                 ||||||||||||||||||||||||||||||||||| |||||||||||||||||||||||
Sbjct  18384159  TAAATATGCCTTGTCTGTAAACCATTTTTGTTCTG-CTGCTGACCCCATAAACAATTCT  18384216


 Score =   207 bits (112),  Expect = 1e-52
 Identities = 117/119 (98%), Gaps = 1/119 (1%)
 Strand=Plus/Plus

Query  1         TTATAACCTTCACGTGTCCTTCCTTTCCATTGGTTACTGATAATAGTCATCGTAACTGTA  60
                 ||||||||||||||||||||||||||||||||||||||| ||||||||||||||||||||
Sbjct  24466780  TTATAACCTTCACGTGTCCTTCCTTTCCATTGGTTACTGTTAATAGTCATCGTAACTGTA  24466839

Query  61        TAAATATGCCTTGTCTGTAAACCATTTTTGTTCTGTCTGCTGACCCCATAAACAATTCT  119
                 ||||||||||||||||||||||||||||||||||| |||||||||||||||||||||||
Sbjct  24466840  TAAATATGCCTTGTCTGTAAACCATTTTTGTTCTG-CTGCTGACCCCATAAACAATTCT  24466897


 Score =   202 bits (109),  Expect = 5e-51
 Identities = 116/119 (97%), Gaps = 1/119 (1%)
 Strand=Plus/Minus

Query  1        TTATAACCTTCACGTGTCCTTCCTTTCCATTGGTTACTGATAATAGTCATCGTAACTGTA  60
                ||||||||||||||||||||||||||||||||||||| | ||||||||||||||||||||
Sbjct  6382538  TTATAACCTTCACGTGTCCTTCCTTTCCATTGGTTACCGTTAATAGTCATCGTAACTGTA  6382479

Query  61       TAAATATGCCTTGTCTGTAAACCATTTTTGTTCTGTCTGCTGACCCCATAAACAATTCT  119
                ||||||||||||||||||||||||||||||||||| |||||||||||||||||||||||
Sbjct  6382478  TAAATATGCCTTGTCTGTAAACCATTTTTGTTCTG-CTGCTGACCCCATAAACAATTCT  6382421


 Score =   202 bits (109),  Expect = 5e-51
 Identities = 116/119 (97%), Gaps = 1/119 (1%)
 Strand=Plus/Minus

Query  1        TTATAACCTTCACGTGTCCTTCCTTTCCATTGGTTACTGATAATAGTCATCGTAACTGTA  60
                ||||||||||||||||||||||||||||||||||||| | ||||||||||||||||||||
Sbjct  6384903  TTATAACCTTCACGTGTCCTTCCTTTCCATTGGTTACCGTTAATAGTCATCGTAACTGTA  6384844

Query  61       TAAATATGCCTTGTCTGTAAACCATTTTTGTTCTGTCTGCTGACCCCATAAACAATTCT  119
                ||||||||||||||||||||||||||||||||||| |||||||||||||||||||||||
Sbjct  6384843  TAAATATGCCTTGTCTGTAAACCATTTTTGTTCTG-CTGCTGACCCCATAAACAATTCT  6384786


 Score =   202 bits (109),  Expect = 5e-51
 Identities = 116/119 (97%), Gaps = 1/119 (1%)
 Strand=Plus/Minus

Query  1        TTATAACCTTCACGTGTCCTTCCTTTCCATTGGTTACTGATAATAGTCATCGTAACTGTA  60
                |||||||||| |||||||||||||||||||||||||||| ||||||||||||||||||||
Sbjct  9839938  TTATAACCTTTACGTGTCCTTCCTTTCCATTGGTTACTGTTAATAGTCATCGTAACTGTA  9839879

Query  61       TAAATATGCCTTGTCTGTAAACCATTTTTGTTCTGTCTGCTGACCCCATAAACAATTCT  119
                ||||||||||||||||||||||||||||||||||| |||||||||||||||||||||||
Sbjct  9839878  TAAATATGCCTTGTCTGTAAACCATTTTTGTTCTG-CTGCTGACCCCATAAACAATTCT  9839821


 Score =   202 bits (109),  Expect = 5e-51
 Identities = 116/119 (97%), Gaps = 1/119 (1%)
 Strand=Plus/Plus

Query  1         TTATAACCTTCACGTGTCCTTCCTTTCCATTGGTTACTGATAATAGTCATCGTAACTGTA  60
                 ||||||||||||||||||||||||||||||||||||| | ||||||||||||||||||||
Sbjct  18969518  TTATAACCTTCACGTGTCCTTCCTTTCCATTGGTTACCGTTAATAGTCATCGTAACTGTA  18969577

Query  61        TAAATATGCCTTGTCTGTAAACCATTTTTGTTCTGTCTGCTGACCCCATAAACAATTCT  119
                 ||||||||||||||||||||||||||||||||||| |||||||||||||||||||||||
Sbjct  18969578  TAAATATGCCTTGTCTGTAAACCATTTTTGTTCTG-CTGCTGACCCCATAAACAATTCT  18969635


 Score =   202 bits (109),  Expect = 5e-51
 Identities = 116/119 (97%), Gaps = 1/119 (1%)
 Strand=Plus/Plus

Query  1         TTATAACCTTCACGTGTCCTTCCTTTCCATTGGTTACTGATAATAGTCATCGTAACTGTA  60
                 ||||||||||||||||||||||||||||||||||||| | ||||||||||||||||||||
Sbjct  18971886  TTATAACCTTCACGTGTCCTTCCTTTCCATTGGTTACCGTTAATAGTCATCGTAACTGTA  18971945

Query  61        TAAATATGCCTTGTCTGTAAACCATTTTTGTTCTGTCTGCTGACCCCATAAACAATTCT  119
                 ||||||||||||||||||||||||||||||||||| |||||||||||||||||||||||
Sbjct  18971946  TAAATATGCCTTGTCTGTAAACCATTTTTGTTCTG-CTGCTGACCCCATAAACAATTCT  18972003


 Score =   202 bits (109),  Expect = 5e-51
 Identities = 116/119 (97%), Gaps = 2/119 (2%)
 Strand=Plus/Plus

Query  1         TTATAACCTTCACGTGTCCTTCCTTTCCATTGGTTACTGATAATAGTCATCGTAACTGTA  60
                 ||||||||||||||||||||||||||||||||||||||| ||||||||||||||||||||
Sbjct  23349597  TTATAACCTTCACGTGTCCTTCCTTTCCATTGGTTACTGTTAATAGTCATCGTAACTGTA  23349656

Query  61        TAAATATGCCTTGTCTGTAAACCATTTTTGTTCTGTCTGCTGACCCCATAAACAATTCT  119
                 |||||||||||||||||||||||||||| |||||| |||||||||||||||||||||||
Sbjct  23349657  TAAATATGCCTTGTCTGTAAACCATTTT-GTTCTG-CTGCTGACCCCATAAACAATTCT  23349713


 Score =   196 bits (106),  Expect = 2e-49
 Identities = 115/119 (97%), Gaps = 1/119 (1%)
 Strand=Plus/Plus

Query  1         TTATAACCTTCACGTGTCCTTCCTTTCCATTGGTTACTGATAATAGTCATCGTAACTGTA  60
                 ||||||||||||||||||||||||||||||||||||| | ||||||||||||||||||||
Sbjct  21361986  TTATAACCTTCACGTGTCCTTCCTTTCCATTGGTTACCGTTAATAGTCATCGTAACTGTA  21362045

Query  61        TAAATATGCCTTGTCTGTAAACCATTTTTGTTCTGTCTGCTGACCCCATAAACAATTCT  119
                 |||||||||||||||||||||||||| |||||||| |||||||||||||||||||||||
Sbjct  21362046  TAAATATGCCTTGTCTGTAAACCATTGTTGTTCTG-CTGCTGACCCCATAAACAATTCT  21362103


 Score =   196 bits (106),  Expect = 2e-49
 Identities = 115/119 (97%), Gaps = 1/119 (1%)
 Strand=Plus/Plus

Query  1         TTATAACCTTCACGTGTCCTTCCTTTCCATTGGTTACTGATAATAGTCATCGTAACTGTA  60
                 ||||||||||||||||||||||||||||||||||||| | ||||||||||||||||||||
Sbjct  21364347  TTATAACCTTCACGTGTCCTTCCTTTCCATTGGTTACCGTTAATAGTCATCGTAACTGTA  21364406

Query  61        TAAATATGCCTTGTCTGTAAACCATTTTTGTTCTGTCTGCTGACCCCATAAACAATTCT  119
                 |||||||||||||||||||||||||| |||||||| |||||||||||||||||||||||
Sbjct  21364407  TAAATATGCCTTGTCTGTAAACCATTGTTGTTCTG-CTGCTGACCCCATAAACAATTCT  21364464


 Score =   195 bits (105),  Expect = 8e-49
 Identities = 114/118 (97%), Gaps = 1/118 (1%)
 Strand=Plus/Minus

Query  1         TTATAACCTTCACGTGTCCTTCCTTTCCATTGGTTACTGATAATAGTCATCGTAACTGTA  60
                 |||||||||| |||||||||||||||||||||||||||| ||||||||||||||||||||
Sbjct  12009909  TTATAACCTTTACGTGTCCTTCCTTTCCATTGGTTACTGTTAATAGTCATCGTAACTGTA  12009850

Query  61        TAAATATGCCTTGTCTGTAAACCATTTTTGTTCTGTCTGCTGACCCCATAAACAATTC  118
                 |||||||||||||||||||||||||||||||||||| ||||||||||||||| |||||
Sbjct  12009849  TAAATATGCCTTGTCTGTAAACCATTTTTGTTCTGT-TGCTGACCCCATAAATAATTC  12009793


 Score =   191 bits (103),  Expect = 1e-47
 Identities = 114/119 (96%), Gaps = 1/119 (1%)
 Strand=Plus/Plus

Query  1        TTATAACCTTCACGTGTCCTTCCTTTCCATTGGTTACTGATAATAGTCATCGTAACTGTA  60
                |||||||||| |||||||||||||||||||||||||||| ||||||| ||| ||||||||
Sbjct  1335381  TTATAACCTTTACGTGTCCTTCCTTTCCATTGGTTACTGTTAATAGTAATCTTAACTGTA  1335440

Query  61       TAAATATGCCTTGTCTGTAAACCATTTTTGTTCTGTCTGCTGACCCCATAAACAATTCT  119
                ||||||||||||||||||||||||||||||||||| |||||||||||||||||||||||
Sbjct  1335441  TAAATATGCCTTGTCTGTAAACCATTTTTGTTCTG-CTGCTGACCCCATAAACAATTCT  1335498


 Score =   191 bits (103),  Expect = 1e-47
 Identities = 114/119 (96%), Gaps = 1/119 (1%)
 Strand=Plus/Plus

Query  1        TTATAACCTTCACGTGTCCTTCCTTTCCATTGGTTACTGATAATAGTCATCGTAACTGTA  60
                |||||||||| |||||||||||||||||||||||||||| ||||||| ||| ||||||||
Sbjct  1340004  TTATAACCTTTACGTGTCCTTCCTTTCCATTGGTTACTGTTAATAGTAATCTTAACTGTA  1340063

Query  61       TAAATATGCCTTGTCTGTAAACCATTTTTGTTCTGTCTGCTGACCCCATAAACAATTCT  119
                ||||||||||||||||||||||||||||||||||| |||||||||||||||||||||||
Sbjct  1340064  TAAATATGCCTTGTCTGTAAACCATTTTTGTTCTG-CTGCTGACCCCATAAACAATTCT  1340121


 Score =   191 bits (103),  Expect = 1e-47
 Identities = 114/119 (96%), Gaps = 1/119 (1%)
 Strand=Plus/Minus

Query  1        TTATAACCTTCACGTGTCCTTCCTTTCCATTGGTTACTGATAATAGTCATCGTAACTGTA  60
                |||||||||| ||||||||||||||||||||||||| || ||||||||||| ||||||||
Sbjct  1499811  TTATAACCTTTACGTGTCCTTCCTTTCCATTGGTTAATGTTAATAGTCATCTTAACTGTA  1499752

Query  61       TAAATATGCCTTGTCTGTAAACCATTTTTGTTCTGTCTGCTGACCCCATAAACAATTCT  119
                ||||||||||||||||||||||||||||||||||| |||||||||||||||||||||||
Sbjct  1499751  TAAATATGCCTTGTCTGTAAACCATTTTTGTTCTG-CTGCTGACCCCATAAACAATTCT  1499694


 Score =   191 bits (103),  Expect = 1e-47
 Identities = 114/119 (96%), Gaps = 1/119 (1%)
 Strand=Plus/Minus

Query  1        TTATAACCTTCACGTGTCCTTCCTTTCCATTGGTTACTGATAATAGTCATCGTAACTGTA  60
                |||||||||| |||||||||||||||||||||||||||| ||||||| ||| ||||||||
Sbjct  2675174  TTATAACCTTTACGTGTCCTTCCTTTCCATTGGTTACTGTTAATAGTAATCTTAACTGTA  2675115

Query  61       TAAATATGCCTTGTCTGTAAACCATTTTTGTTCTGTCTGCTGACCCCATAAACAATTCT  119
                ||||||||||||||||||||||||||||||||||| |||||||||||||||||||||||
Sbjct  2675114  TAAATATGCCTTGTCTGTAAACCATTTTTGTTCTG-CTGCTGACCCCATAAACAATTCT  2675057


 Score =   185 bits (100),  Expect = 5e-46
 Identities = 113/119 (95%), Gaps = 1/119 (1%)
 Strand=Plus/Plus

Query  1         TTATAACCTTCACGTGTCCTTCCTTTCCATTGGTTACTGATAATAGTCATCGTAACTGTA  60
                 |||||||||| |||||||||||||||||||||||||||| ||||||||||| ||||||||
Sbjct  23347236  TTATAACCTTTACGTGTCCTTCCTTTCCATTGGTTACTGTTAATAGTCATCTTAACTGTA  23347295

Query  61        TAAATATGCCTTGTCTGTAAACCATTTTTGTTCTGTCTGCTGACCCCATAAACAATTCT  119
                 ||||||||||||||||| |||||||| |||||||| |||||||||||||||||||||||
Sbjct  23347296  TAAATATGCCTTGTCTGCAAACCATTGTTGTTCTG-CTGCTGACCCCATAAACAATTCT  23347353


 Score =   163 bits (88),  Expect = 2e-39
 Identities = 109/119 (92%), Gaps = 1/119 (1%)
 Strand=Plus/Minus

Query  1         TTATAACCTTCACGTGTCCTTCCTTTCCATTGGTTACTGATAATAGTCATCGTAACTGTA  60
                 |||||||||| |||||||||||  || || ||||||| | ||||||| ||||||||| ||
Sbjct  16104472  TTATAACCTTTACGTGTCCTTCGATTTCAATGGTTACGGTTAATAGTTATCGTAACTATA  16104413

Query  61        TAAATATGCCTTGTCTGTAAACCATTTTTGTTCTGTCTGCTGACCCCATAAACAATTCT  119
                 ||||||||||||||||||||||||||||||||||| |||||||||||||||||||||||
Sbjct  16104412  TAAATATGCCTTGTCTGTAAACCATTTTTGTTCTG-CTGCTGACCCCATAAACAATTCT  16104355


 Score =   163 bits (88),  Expect = 2e-39
 Identities = 109/119 (92%), Gaps = 1/119 (1%)
 Strand=Plus/Plus

Query  1         TTATAACCTTCACGTGTCCTTCCTTTCCATTGGTTACTGATAATAGTCATCGTAACTGTA  60
                 |||||||||| |||||||||||||||||||||||||||  || |||||||| ||||||||
Sbjct  18717174  TTATAACCTTTACGTGTCCTTCCTTTCCATTGGTTACTATTAGTAGTCATCTTAACTGTA  18717233

Query  61        TAAATATGCCTTGTCTGTAAACCATTTTTGTTCTGTCTGCTGACCCCATAAACAATTCT  119
                 ||||||||||||||||||||||||||||||  ||  || ||||||||||||||||||||
Sbjct  18717234  TAAATATGCCTTGTCTGTAAACCATTTTTGACCTA-CTTCTGACCCCATAAACAATTCT  18717291


 Score =   163 bits (88),  Expect = 2e-39
 Identities = 109/119 (92%), Gaps = 1/119 (1%)
 Strand=Plus/Minus

Query  1         TTATAACCTTCACGTGTCCTTCCTTTCCATTGGTTACTGATAATAGTCATCGTAACTGTA  60
                 |||||||||| |||||||||||||||||||||||||||  || |||||||| ||||||||
Sbjct  18721443  TTATAACCTTTACGTGTCCTTCCTTTCCATTGGTTACTATTAGTAGTCATCTTAACTGTA  18721384

Query  61        TAAATATGCCTTGTCTGTAAACCATTTTTGTTCTGTCTGCTGACCCCATAAACAATTCT  119
                 ||||||||||||||||||||||||||||||  ||  || ||||||||||||||||||||
Sbjct  18721383  TAAATATGCCTTGTCTGTAAACCATTTTTGACCTA-CTTCTGACCCCATAAACAATTCT  18721326


 Score =   143 bits (77),  Expect = 3e-33
 Identities = 104/117 (89%), Gaps = 2/117 (2%)
 Strand=Plus/Minus

Query  1         TTATAACC-TTCACGTGTCCTTCCTTTCCATTGGTTACTGATAATAGTCATCGTAACTGT  59
                 |||||||| || |||||||||| ||||||||||||| ||| | ||||||||| |||||||
Sbjct  13013723  TTATAACCTTTTACGTGTCCTTTCTTTCCATTGGTTGCTGTTCATAGTCATCTTAACTGT  13013664

Query  60        ATAAATATGCCTTGTCTGTAAACCATTTTTGTTCTGTCTGCTGACCCCATAAACAAT  116
                 |||||||||||||||||||||| |||||| | |||| || | |||||||||||||||
Sbjct  13013663  ATAAATATGCCTTGTCTGTAAATCATTTTCGATCTG-CTTCGGACCCCATAAACAAT  13013608


> SM_V7_ZW length=88385488
Length=88385488

 Score =   207 bits (112),  Expect = 1e-52
 Identities = 117/119 (98%), Gaps = 1/119 (1%)
 Strand=Plus/Minus

Query  1        TTATAACCTTCACGTGTCCTTCCTTTCCATTGGTTACTGATAATAGTCATCGTAACTGTA  60
                ||||||||||||||||||||||||||||||||||||||| ||||||||||||||||||||
Sbjct  2689741  TTATAACCTTCACGTGTCCTTCCTTTCCATTGGTTACTGTTAATAGTCATCGTAACTGTA  2689682

Query  61       TAAATATGCCTTGTCTGTAAACCATTTTTGTTCTGTCTGCTGACCCCATAAACAATTCT  119
                ||||||||||||||||||||||||||||||||||| |||||||||||||||||||||||
Sbjct  2689681  TAAATATGCCTTGTCTGTAAACCATTTTTGTTCTG-CTGCTGACCCCATAAACAATTCT  2689624


 Score =   207 bits (112),  Expect = 1e-52
 Identities = 117/119 (98%), Gaps = 1/119 (1%)
 Strand=Plus/Minus

Query  1         TTATAACCTTCACGTGTCCTTCCTTTCCATTGGTTACTGATAATAGTCATCGTAACTGTA  60
                 ||||||||||||||||||||||||||||||||||||||| ||||||||||||||||||||
Sbjct  12280728  TTATAACCTTCACGTGTCCTTCCTTTCCATTGGTTACTGTTAATAGTCATCGTAACTGTA  12280669

Query  61        TAAATATGCCTTGTCTGTAAACCATTTTTGTTCTGTCTGCTGACCCCATAAACAATTCT  119
                 ||||||||||||||||||||||||||||||||||| |||||||||||||||||||||||
Sbjct  12280668  TAAATATGCCTTGTCTGTAAACCATTTTTGTTCTG-CTGCTGACCCCATAAACAATTCT  12280611


 Score =   207 bits (112),  Expect = 1e-52
 Identities = 117/119 (98%), Gaps = 1/119 (1%)
 Strand=Plus/Minus

Query  1         TTATAACCTTCACGTGTCCTTCCTTTCCATTGGTTACTGATAATAGTCATCGTAACTGTA  60
                 ||||||||||||||||||||||||||||||||||||||| ||||||||||||||||||||
Sbjct  12283090  TTATAACCTTCACGTGTCCTTCCTTTCCATTGGTTACTGTTAATAGTCATCGTAACTGTA  12283031

Query  61        TAAATATGCCTTGTCTGTAAACCATTTTTGTTCTGTCTGCTGACCCCATAAACAATTCT  119
                 ||||||||||||||||||||||||||||||||||| |||||||||||||||||||||||
Sbjct  12283030  TAAATATGCCTTGTCTGTAAACCATTTTTGTTCTG-CTGCTGACCCCATAAACAATTCT  12282973


 Score =   207 bits (112),  Expect = 1e-52
 Identities = 117/119 (98%), Gaps = 1/119 (1%)
 Strand=Plus/Minus

Query  1         TTATAACCTTCACGTGTCCTTCCTTTCCATTGGTTACTGATAATAGTCATCGTAACTGTA  60
                 ||||||||||||||||||||||||||||||||||||||| ||||||||||||||||||||
Sbjct  51044276  TTATAACCTTCACGTGTCCTTCCTTTCCATTGGTTACTGTTAATAGTCATCGTAACTGTA  51044217

Query  61        TAAATATGCCTTGTCTGTAAACCATTTTTGTTCTGTCTGCTGACCCCATAAACAATTCT  119
                 ||||||||||||||||||||||||||||||||||| |||||||||||||||||||||||
Sbjct  51044216  TAAATATGCCTTGTCTGTAAACCATTTTTGTTCTG-CTGCTGACCCCATAAACAATTCT  51044159


 Score =   207 bits (112),  Expect = 1e-52
 Identities = 117/119 (98%), Gaps = 1/119 (1%)
 Strand=Plus/Minus

Query  1         TTATAACCTTCACGTGTCCTTCCTTTCCATTGGTTACTGATAATAGTCATCGTAACTGTA  60
                 ||||||||||||||||||||||||||||||||||||||| ||||||||||||||||||||
Sbjct  51046642  TTATAACCTTCACGTGTCCTTCCTTTCCATTGGTTACTGTTAATAGTCATCGTAACTGTA  51046583

Query  61        TAAATATGCCTTGTCTGTAAACCATTTTTGTTCTGTCTGCTGACCCCATAAACAATTCT  119
                 ||||||||||||||||||||||||||||||||||| |||||||||||||||||||||||
Sbjct  51046582  TAAATATGCCTTGTCTGTAAACCATTTTTGTTCTG-CTGCTGACCCCATAAACAATTCT  51046525


 Score =   207 bits (112),  Expect = 1e-52
 Identities = 117/119 (98%), Gaps = 1/119 (1%)
 Strand=Plus/Plus

Query  1         TTATAACCTTCACGTGTCCTTCCTTTCCATTGGTTACTGATAATAGTCATCGTAACTGTA  60
                 ||||||||||||||||||||||||||||||||||||||| ||||||||||||||||||||
Sbjct  75557678  TTATAACCTTCACGTGTCCTTCCTTTCCATTGGTTACTGTTAATAGTCATCGTAACTGTA  75557737

Query  61        TAAATATGCCTTGTCTGTAAACCATTTTTGTTCTGTCTGCTGACCCCATAAACAATTCT  119
                 ||||||||||||||||||||||||||||||||||| |||||||||||||||||||||||
Sbjct  75557738  TAAATATGCCTTGTCTGTAAACCATTTTTGTTCTG-CTGCTGACCCCATAAACAATTCT  75557795


 Score =   207 bits (112),  Expect = 1e-52
 Identities = 117/119 (98%), Gaps = 1/119 (1%)
 Strand=Plus/Minus

Query  1         TTATAACCTTCACGTGTCCTTCCTTTCCATTGGTTACTGATAATAGTCATCGTAACTGTA  60
                 ||||||||||||||||||||||||||||||||||||||| ||||||||||||||||||||
Sbjct  78044884  TTATAACCTTCACGTGTCCTTCCTTTCCATTGGTTACTGTTAATAGTCATCGTAACTGTA  78044825

Query  61        TAAATATGCCTTGTCTGTAAACCATTTTTGTTCTGTCTGCTGACCCCATAAACAATTCT  119
                 ||||||||||||||||||||||||||||||||||| |||||||||||||||||||||||
Sbjct  78044824  TAAATATGCCTTGTCTGTAAACCATTTTTGTTCTG-CTGCTGACCCCATAAACAATTCT  78044767


 Score =   207 bits (112),  Expect = 1e-52
 Identities = 117/119 (98%), Gaps = 1/119 (1%)
 Strand=Plus/Minus

Query  1         TTATAACCTTCACGTGTCCTTCCTTTCCATTGGTTACTGATAATAGTCATCGTAACTGTA  60
                 ||||||||||||||||||||||||||||||||||||||| ||||||||||||||||||||
Sbjct  78047249  TTATAACCTTCACGTGTCCTTCCTTTCCATTGGTTACTGTTAATAGTCATCGTAACTGTA  78047190

Query  61        TAAATATGCCTTGTCTGTAAACCATTTTTGTTCTGTCTGCTGACCCCATAAACAATTCT  119
                 ||||||||||||||||||||||||||||||||||| |||||||||||||||||||||||
Sbjct  78047189  TAAATATGCCTTGTCTGTAAACCATTTTTGTTCTG-CTGCTGACCCCATAAACAATTCT  78047132


 Score =   207 bits (112),  Expect = 1e-52
 Identities = 117/119 (98%), Gaps = 1/119 (1%)
 Strand=Plus/Minus

Query  1         TTATAACCTTCACGTGTCCTTCCTTTCCATTGGTTACTGATAATAGTCATCGTAACTGTA  60
                 ||||||||||||||||||||||||||||||||||||||| ||||||||||||||||||||
Sbjct  79447694  TTATAACCTTCACGTGTCCTTCCTTTCCATTGGTTACTGTTAATAGTCATCGTAACTGTA  79447635

Query  61        TAAATATGCCTTGTCTGTAAACCATTTTTGTTCTGTCTGCTGACCCCATAAACAATTCT  119
                 ||||||||||||||||||||||||||||||||||| |||||||||||||||||||||||
Sbjct  79447634  TAAATATGCCTTGTCTGTAAACCATTTTTGTTCTG-CTGCTGACCCCATAAACAATTCT  79447577


 Score =   207 bits (112),  Expect = 1e-52
 Identities = 117/119 (98%), Gaps = 1/119 (1%)
 Strand=Plus/Minus

Query  1         TTATAACCTTCACGTGTCCTTCCTTTCCATTGGTTACTGATAATAGTCATCGTAACTGTA  60
                 |||||||||| |||||||||||||||||||||||||||||||||||||||||||||||||
Sbjct  82441296  TTATAACCTTTACGTGTCCTTCCTTTCCATTGGTTACTGATAATAGTCATCGTAACTGTA  82441237

Query  61        TAAATATGCCTTGTCTGTAAACCATTTTTGTTCTGTCTGCTGACCCCATAAACAATTCT  119
                 ||||||||||||||||||||||||||||||||||| |||||||||||||||||||||||
Sbjct  82441236  TAAATATGCCTTGTCTGTAAACCATTTTTGTTCTG-CTGCTGACCCCATAAACAATTCT  82441179


 Score =   207 bits (112),  Expect = 1e-52
 Identities = 117/119 (98%), Gaps = 1/119 (1%)
 Strand=Plus/Minus

Query  1         TTATAACCTTCACGTGTCCTTCCTTTCCATTGGTTACTGATAATAGTCATCGTAACTGTA  60
                 |||||||||| |||||||||||||||||||||||||||||||||||||||||||||||||
Sbjct  82443662  TTATAACCTTTACGTGTCCTTCCTTTCCATTGGTTACTGATAATAGTCATCGTAACTGTA  82443603

Query  61        TAAATATGCCTTGTCTGTAAACCATTTTTGTTCTGTCTGCTGACCCCATAAACAATTCT  119
                 ||||||||||||||||||||||||||||||||||| |||||||||||||||||||||||
Sbjct  82443602  TAAATATGCCTTGTCTGTAAACCATTTTTGTTCTG-CTGCTGACCCCATAAACAATTCT  82443545


 Score =   207 bits (112),  Expect = 1e-52
 Identities = 117/119 (98%), Gaps = 1/119 (1%)
 Strand=Plus/Plus

Query  1         TTATAACCTTCACGTGTCCTTCCTTTCCATTGGTTACTGATAATAGTCATCGTAACTGTA  60
                 ||||||||||||||||||||||||||||||||||||||| ||||||||||||||||||||
Sbjct  85966943  TTATAACCTTCACGTGTCCTTCCTTTCCATTGGTTACTGTTAATAGTCATCGTAACTGTA  85967002

Query  61        TAAATATGCCTTGTCTGTAAACCATTTTTGTTCTGTCTGCTGACCCCATAAACAATTCT  119
                 ||||||||||||||||||||||||||||||||||| |||||||||||||||||||||||
Sbjct  85967003  TAAATATGCCTTGTCTGTAAACCATTTTTGTTCTG-CTGCTGACCCCATAAACAATTCT  85967060


 Score =   202 bits (109),  Expect = 5e-51
 Identities = 116/119 (97%), Gaps = 1/119 (1%)
 Strand=Plus/Plus

Query  1         TTATAACCTTCACGTGTCCTTCCTTTCCATTGGTTACTGATAATAGTCATCGTAACTGTA  60
                 ||||||||||||||||||||||||||||||||||||| | ||||||||||||||||||||
Sbjct  35602049  TTATAACCTTCACGTGTCCTTCCTTTCCATTGGTTACCGTTAATAGTCATCGTAACTGTA  35602108

Query  61        TAAATATGCCTTGTCTGTAAACCATTTTTGTTCTGTCTGCTGACCCCATAAACAATTCT  119
                 ||||||||||||||||||||||||||||||||||| |||||||||||||||||||||||
Sbjct  35602109  TAAATATGCCTTGTCTGTAAACCATTTTTGTTCTG-CTGCTGACCCCATAAACAATTCT  35602166


 Score =   202 bits (109),  Expect = 5e-51
 Identities = 116/119 (97%), Gaps = 1/119 (1%)
 Strand=Plus/Plus

Query  1         TTATAACCTTCACGTGTCCTTCCTTTCCATTGGTTACTGATAATAGTCATCGTAACTGTA  60
                 ||||||||||||||||||||||||||||||||||||| | ||||||||||||||||||||
Sbjct  35604417  TTATAACCTTCACGTGTCCTTCCTTTCCATTGGTTACCGTTAATAGTCATCGTAACTGTA  35604476

Query  61        TAAATATGCCTTGTCTGTAAACCATTTTTGTTCTGTCTGCTGACCCCATAAACAATTCT  119
                 ||||||||||||||||||||||||||||||||||| |||||||||||||||||||||||
Sbjct  35604477  TAAATATGCCTTGTCTGTAAACCATTTTTGTTCTG-CTGCTGACCCCATAAACAATTCT  35604534


 Score =   202 bits (109),  Expect = 5e-51
 Identities = 116/119 (97%), Gaps = 1/119 (1%)
 Strand=Plus/Minus

Query  1         TTATAACCTTCACGTGTCCTTCCTTTCCATTGGTTACTGATAATAGTCATCGTAACTGTA  60
                 |||||||||| |||||||||||||||||||||||||||||||||||||||||||||||||
Sbjct  45675454  TTATAACCTTTACGTGTCCTTCCTTTCCATTGGTTACTGATAATAGTCATCGTAACTGTA  45675395

Query  61        TAAATATGCCTTGTCTGTAAACCATTTTTGTTCTGTCTGCTGACCCCATAAACAATTCT  119
                 ||||||||||||||||||||||||| ||||||||| |||||||||||||||||||||||
Sbjct  45675394  TAAATATGCCTTGTCTGTAAACCATGTTTGTTCTG-CTGCTGACCCCATAAACAATTCT  45675337


 Score =   202 bits (109),  Expect = 5e-51
 Identities = 116/119 (97%), Gaps = 1/119 (1%)
 Strand=Plus/Minus

Query  1         TTATAACCTTCACGTGTCCTTCCTTTCCATTGGTTACTGATAATAGTCATCGTAACTGTA  60
                 ||||||||||||||||||||||||||||||||||||| | ||||||||||||||||||||
Sbjct  60390115  TTATAACCTTCACGTGTCCTTCCTTTCCATTGGTTACCGTTAATAGTCATCGTAACTGTA  60390056

Query  61        TAAATATGCCTTGTCTGTAAACCATTTTTGTTCTGTCTGCTGACCCCATAAACAATTCT  119
                 ||||||||||||||||||||||||||||||||||| |||||||||||||||||||||||
Sbjct  60390055  TAAATATGCCTTGTCTGTAAACCATTTTTGTTCTG-CTGCTGACCCCATAAACAATTCT  60389998


 Score =   202 bits (109),  Expect = 5e-51
 Identities = 116/119 (97%), Gaps = 1/119 (1%)
 Strand=Plus/Minus

Query  1         TTATAACCTTCACGTGTCCTTCCTTTCCATTGGTTACTGATAATAGTCATCGTAACTGTA  60
                 ||||||||||||||||||||||||||||||||||||| | ||||||||||||||||||||
Sbjct  60392480  TTATAACCTTCACGTGTCCTTCCTTTCCATTGGTTACCGTTAATAGTCATCGTAACTGTA  60392421

Query  61        TAAATATGCCTTGTCTGTAAACCATTTTTGTTCTGTCTGCTGACCCCATAAACAATTCT  119
                 ||||||||||||||||||||||||||||||||||| |||||||||||||||||||||||
Sbjct  60392420  TAAATATGCCTTGTCTGTAAACCATTTTTGTTCTG-CTGCTGACCCCATAAACAATTCT  60392363


 Score =   202 bits (109),  Expect = 5e-51
 Identities = 116/119 (97%), Gaps = 1/119 (1%)
 Strand=Plus/Minus

Query  1         TTATAACCTTCACGTGTCCTTCCTTTCCATTGGTTACTGATAATAGTCATCGTAACTGTA  60
                 ||||||||||||||||||||||||||||||||||||||| ||||||||||||||||||||
Sbjct  82114151  TTATAACCTTCACGTGTCCTTCCTTTCCATTGGTTACTGTTAATAGTCATCGTAACTGTA  82114092

Query  61        TAAATATGCCTTGTCTGTAAACCATTTTTGTTCTGTCTGCTGACCCCATAAACAATTCT  119
                 ||||||||||||||||||||||||||||||||||| ||||||||| |||||||||||||
Sbjct  82114091  TAAATATGCCTTGTCTGTAAACCATTTTTGTTCTG-CTGCTGACCGCATAAACAATTCT  82114034


 Score =   202 bits (109),  Expect = 5e-51
 Identities = 116/119 (97%), Gaps = 1/119 (1%)
 Strand=Plus/Minus

Query  1         TTATAACCTTCACGTGTCCTTCCTTTCCATTGGTTACTGATAATAGTCATCGTAACTGTA  60
                 ||||||||||||||||||||||||||||||||||||||| ||||||||||||||||||||
Sbjct  82116516  TTATAACCTTCACGTGTCCTTCCTTTCCATTGGTTACTGTTAATAGTCATCGTAACTGTA  82116457

Query  61        TAAATATGCCTTGTCTGTAAACCATTTTTGTTCTGTCTGCTGACCCCATAAACAATTCT  119
                 ||||||||||||||||||||||||||||||||||| ||||||||| |||||||||||||
Sbjct  82116456  TAAATATGCCTTGTCTGTAAACCATTTTTGTTCTG-CTGCTGACCGCATAAACAATTCT  82116399


 Score =   202 bits (109),  Expect = 5e-51
 Identities = 116/119 (97%), Gaps = 2/119 (2%)
 Strand=Plus/Plus

Query  1         TTATAACCTTCACGTGTCCTTCCTTTCCATTGGTTACTGATAATAGTCATCGTAACTGTA  60
                 |||||| |||||||||||||||||||||||||||||||| ||||||||||||||||||||
Sbjct  85969304  TTATAA-CTTCACGTGTCCTTCCTTTCCATTGGTTACTGTTAATAGTCATCGTAACTGTA  85969362

Query  61        TAAATATGCCTTGTCTGTAAACCATTTTTGTTCTGTCTGCTGACCCCATAAACAATTCT  119
                 ||||||||||||||||||||||||||||||||||| |||||||||||||||||||||||
Sbjct  85969363  TAAATATGCCTTGTCTGTAAACCATTTTTGTTCTG-CTGCTGACCCCATAAACAATTCT  85969420


 Score =   196 bits (106),  Expect = 2e-49
 Identities = 115/119 (97%), Gaps = 1/119 (1%)
 Strand=Plus/Plus

Query  1         TTATAACCTTCACGTGTCCTTCCTTTCCATTGGTTACTGATAATAGTCATCGTAACTGTA  60
                 |||||||||| |||||||||||||||||||||||||||| ||||||||||||||||||||
Sbjct  29301929  TTATAACCTTTACGTGTCCTTCCTTTCCATTGGTTACTGTTAATAGTCATCGTAACTGTA  29301988

Query  61        TAAATATGCCTTGTCTGTAAACCATTTTTGTTCTGTCTGCTGACCCCATAAACAATTCT  119
                 ||||||||||||||||||||||||||||||||||| |||||||||||||||||| ||||
Sbjct  29301989  TAAATATGCCTTGTCTGTAAACCATTTTTGTTCTG-CTGCTGACCCCATAAACATTTCT  29302046


 Score =   196 bits (106),  Expect = 2e-49
 Identities = 115/119 (97%), Gaps = 1/119 (1%)
 Strand=Plus/Plus

Query  1         TTATAACCTTCACGTGTCCTTCCTTTCCATTGGTTACTGATAATAGTCATCGTAACTGTA  60
                 |||||||||| |||||||||||||||||||||||||||| ||||||||||||||||||||
Sbjct  29304295  TTATAACCTTTACGTGTCCTTCCTTTCCATTGGTTACTGTTAATAGTCATCGTAACTGTA  29304354

Query  61        TAAATATGCCTTGTCTGTAAACCATTTTTGTTCTGTCTGCTGACCCCATAAACAATTCT  119
                 ||||||||||||||||||||||||||||||||||| |||||||||||||||||| ||||
Sbjct  29304355  TAAATATGCCTTGTCTGTAAACCATTTTTGTTCTG-CTGCTGACCCCATAAACATTTCT  29304412


 Score =   196 bits (106),  Expect = 2e-49
 Identities = 113/116 (97%), Gaps = 1/116 (1%)
 Strand=Plus/Plus

Query  4         TAACCTTCACGTGTCCTTCCTTTCCATTGGTTACTGATAATAGTCATCGTAACTGTATAA  63
                 |||||||||||||||||||||||||||||||||| | |||||||||||||||||||||||
Sbjct  71228121  TAACCTTCACGTGTCCTTCCTTTCCATTGGTTACCGTTAATAGTCATCGTAACTGTATAA  71228180

Query  64        ATATGCCTTGTCTGTAAACCATTTTTGTTCTGTCTGCTGACCCCATAAACAATTCT  119
                 |||||||||||||||||||||||||||||||| |||||||||||||||||||||||
Sbjct  71228181  ATATGCCTTGTCTGTAAACCATTTTTGTTCTG-CTGCTGACCCCATAAACAATTCT  71228235


 Score =   196 bits (106),  Expect = 2e-49
 Identities = 113/116 (97%), Gaps = 1/116 (1%)
 Strand=Plus/Plus

Query  4         TAACCTTCACGTGTCCTTCCTTTCCATTGGTTACTGATAATAGTCATCGTAACTGTATAA  63
                 |||||||||||||||||||||||||||||||||| | |||||||||||||||||||||||
Sbjct  71232742  TAACCTTCACGTGTCCTTCCTTTCCATTGGTTACCGTTAATAGTCATCGTAACTGTATAA  71232801

Query  64        ATATGCCTTGTCTGTAAACCATTTTTGTTCTGTCTGCTGACCCCATAAACAATTCT  119
                 |||||||||||||||||||||||||||||||| |||||||||||||||||||||||
Sbjct  71232802  ATATGCCTTGTCTGTAAACCATTTTTGTTCTG-CTGCTGACCCCATAAACAATTCT  71232856


 Score =   195 bits (105),  Expect = 8e-49
 Identities = 114/118 (97%), Gaps = 1/118 (1%)
 Strand=Plus/Minus

Query  1         TTATAACCTTCACGTGTCCTTCCTTTCCATTGGTTACTGATAATAGTCATCGTAACTGTA  60
                 |||||||||| |||||||||||||||||||||||||||| ||||||||||||||||||||
Sbjct  46917260  TTATAACCTTTACGTGTCCTTCCTTTCCATTGGTTACTGTTAATAGTCATCGTAACTGTA  46917201

Query  61        TAAATATGCCTTGTCTGTAAACCATTTTTGTTCTGTCTGCTGACCCCATAAACAATTC  118
                 ||||||||||||||||||||||||||||||||||| ||||||||||||||| ||||||
Sbjct  46917200  TAAATATGCCTTGTCTGTAAACCATTTTTGTTCTG-CTGCTGACCCCATAAGCAATTC  46917144


 Score =   185 bits (100),  Expect = 5e-46
 Identities = 113/119 (95%), Gaps = 1/119 (1%)
 Strand=Plus/Plus

Query  1         TTATAACCTTCACGTGTCCTTCCTTTCCATTGGTTACTGATAATAGTCATCGTAACTGTA  60
                 |||||||||| || ||||||||||||||||||||||||| ||||||||||| ||||||||
Sbjct  83858828  TTATAACCTTTACATGTCCTTCCTTTCCATTGGTTACTGTTAATAGTCATCTTAACTGTA  83858887

Query  61        TAAATATGCCTTGTCTGTAAACCATTTTTGTTCTGTCTGCTGACCCCATAAACAATTCT  119
                 ||||||||||||||||||||||||||||||||||| ||||||| |||||||||||||||
Sbjct  83858888  TAAATATGCCTTGTCTGTAAACCATTTTTGTTCTG-CTGCTGAACCCATAAACAATTCT  83858945


 Score =   180 bits (97),  Expect = 2e-44
 Identities = 112/119 (94%), Gaps = 1/119 (1%)
 Strand=Plus/Minus

Query  1      TTATAACCTTCACGTGTCCTTCCTTTCCATTGGTTACTGATAATAGTCATCGTAACTGTA  60
              |||||||||| |||| ||||| ||||||||||||||||| |||||||||||  |||||||
Sbjct  98800  TTATAACCTTTACGTTTCCTTTCTTTCCATTGGTTACTGTTAATAGTCATCTAAACTGTA  98741

Query  61     TAAATATGCCTTGTCTGTAAACCATTTTTGTTCTGTCTGCTGACCCCATAAACAATTCT  119
              ||||||||||||||||||||||||||||||||||| |||||||||||||||||||||||
Sbjct  98740  TAAATATGCCTTGTCTGTAAACCATTTTTGTTCTG-CTGCTGACCCCATAAACAATTCT  98683


 Score =   174 bits (94),  Expect = 1e-42
 Identities = 111/119 (93%), Gaps = 1/119 (1%)
 Strand=Plus/Plus

Query  1         TTATAACCTTCACGTGTCCTTCCTTTCCATTGGTTACTGATAATAGTCATCGTAACTGTA  60
                 |||||||||| |||||||||||||||||||||||||||| ||||||||||||||||||||
Sbjct  75315695  TTATAACCTTTACGTGTCCTTCCTTTCCATTGGTTACTGTTAATAGTCATCGTAACTGTA  75315754

Query  61        TAAATATGCCTTGTCTGTAAACCATTTTTGTTCTGTCTGCTGACCCCATAAACAATTCT  119
                 ||||||||||||||||||||| ||||||||  ||| || ||||||||| ||||||||||
Sbjct  75315755  TAAATATGCCTTGTCTGTAAATCATTTTTGACCTG-CTTCTGACCCCACAAACAATTCT  75315812


 Score =   174 bits (94),  Expect = 1e-42
 Identities = 111/119 (93%), Gaps = 1/119 (1%)
 Strand=Plus/Plus

Query  1         TTATAACCTTCACGTGTCCTTCCTTTCCATTGGTTACTGATAATAGTCATCGTAACTGTA  60
                 ||||||||||  ||||||||| ||||||||||||||||| | ||||||||| ||||||||
Sbjct  76729953  TTATAACCTTTGCGTGTCCTTTCTTTCCATTGGTTACTGTTCATAGTCATCTTAACTGTA  76730012

Query  61        TAAATATGCCTTGTCTGTAAACCATTTTTGTTCTGTCTGCTGACCCCATAAACAATTCT  119
                 ||||||||||||||||||||| ||||||||||||| |||||||||||||||||||||||
Sbjct  76730013  TAAATATGCCTTGTCTGTAAATCATTTTTGTTCTG-CTGCTGACCCCATAAACAATTCT  76730070


 Score =   163 bits (88),  Expect = 2e-39
 Identities = 109/119 (92%), Gaps = 1/119 (1%)
 Strand=Plus/Minus

Query  1         TTATAACCTTCACGTGTCCTTCCTTTCCATTGGTTACTGATAATAGTCATCGTAACTGTA  60
                 ||||||||||||| | ||||| ||||||||||||||||| | ||||||||| ||||||||
Sbjct  82075933  TTATAACCTTCACATATCCTTTCTTTCCATTGGTTACTGGTCATAGTCATCTTAACTGTA  82075874

Query  61        TAAATATGCCTTGTCTGTAAACCATTTTTGTTCTGTCTGCTGACCCCATAAACAATTCT  119
                 ||||||||||||||||||||| ||||||||||||| || | ||||||||||||||||||
Sbjct  82075873  TAAATATGCCTTGTCTGTAAATCATTTTTGTTCTG-CTTCGGACCCCATAAACAATTCT  82075816


 Score =   159 bits (86),  Expect = 3e-38
 Identities = 107/117 (91%), Gaps = 1/117 (1%)
 Strand=Plus/Minus

Query  3         ATAACCTTCACGTGTCCTTCCTTTCCATTGGTTACTGATAATAGTCATCGTAACTGTATA  62
                 |||||||| |||||||||| |||||||| |||||||| | ||||||||  ||||||||||
Sbjct  34581584  ATAACCTTTACGTGTCCTTTCTTTCCATCGGTTACTGTTCATAGTCATTTTAACTGTATA  34581525

Query  63        AATATGCCTTGTCTGTAAACCATTTTTGTTCTGTCTGCTGACCCCATAAACAATTCT  119
                 |||||||||||||||||||||| |||| ||||| |||||||||||||||||||||||
Sbjct  34581524  AATATGCCTTGTCTGTAAACCAATTTTCTTCTG-CTGCTGACCCCATAAACAATTCT  34581469


 Score =   158 bits (85),  Expect = 1e-37
 Identities = 108/119 (91%), Gaps = 1/119 (1%)
 Strand=Plus/Plus

Query  1        TTATAACCTTCACGTGTCCTTCCTTTCCATTGGTTACTGATAATAGTCATCGTAACTGTA  60
                ||| |||||| ||||||||||||||| |||||||||| | ||||||||||| ||||||||
Sbjct  7964205  TTAAAACCTTTACGTGTCCTTCCTTTTCATTGGTTACCGTTAATAGTCATCTTAACTGTA  7964264

Query  61       TAAATATGCCTTGTCTGTAAACCATTTTTGTTCTGTCTGCTGACCCCATAAACAATTCT  119
                ||||||||||||||||||||| ||||||||  ||| || ||||||||||||||||||||
Sbjct  7964265  TAAATATGCCTTGTCTGTAAATCATTTTTGACCTG-CTTCTGACCCCATAAACAATTCT  7964322


 Score =   152 bits (82),  Expect = 5e-36
 Identities = 105/116 (91%), Gaps = 1/116 (1%)
 Strand=Plus/Plus

Query  4         TAACCTTCACGTGTCCTTCCTTTCCATTGGTTACTGATAATAGTCATCGTAACTGTATAA  63
                 ||| ||| |||||||||| ||||||||||||||||| | ||||||||| |||||||||||
Sbjct  33283410  TAATCTTTACGTGTCCTTTCTTTCCATTGGTTACTGTTCATAGTCATCTTAACTGTATAA  33283469

Query  64        ATATGCCTTGTCTGTAAACCATTTTTGTTCTGTCTGCTGACCCCATAAACAATTCT  119
                 |||||||||||||||||| |||||||| |||| || || |||||||||||||||||
Sbjct  33283470  ATATGCCTTGTCTGTAAATCATTTTTGATCTG-CTTCTTACCCCATAAACAATTCT  33283524


 Score =   152 bits (82),  Expect = 5e-36
 Identities = 107/119 (90%), Gaps = 1/119 (1%)
 Strand=Plus/Plus

Query  1         TTATAACCTTCACGTGTCCTTCCTTTCCATTGGTTACTGATAATAGTCATCGTAACTGTA  60
                 ||| |||||| |||||||||||||||||||||||||||| ||||||||||  ||||||||
Sbjct  79919357  TTACAACCTTTACGTGTCCTTCCTTTCCATTGGTTACTGTTAATAGTCATTTTAACTGTA  79919416

Query  61        TAAATATGCCTTGTCTGTAAACCATTTTTGTTCTGTCTGCTGACCCCATAAACAATTCT  119
                 |||||||||||||||||||||||||||  |  ||| || | ||||||||||||||||||
Sbjct  79919417  TAAATATGCCTTGTCTGTAAACCATTTCCGACCTG-CTTCAGACCCCATAAACAATTCT  79919474


 Score =   152 bits (82),  Expect = 5e-36
 Identities = 107/119 (90%), Gaps = 1/119 (1%)
 Strand=Plus/Plus

Query  1         TTATAACCTTCACGTGTCCTTCCTTTCCATTGGTTACTGATAATAGTCATCGTAACTGTA  60
                 |||||||||| |||||||||| ||||||||||||||||| | ||||||||  ||||||||
Sbjct  86553567  TTATAACCTTTACGTGTCCTTTCTTTCCATTGGTTACTGTTCATAGTCATTTTAACTGTA  86553626

Query  61        TAAATATGCCTTGTCTGTAAACCATTTTTGTTCTGTCTGCTGACCCCATAAACAATTCT  119
                 ||||||||||||||||||||||||||||||  ||| || || |||| ||||||||||||
Sbjct  86553627  TAAATATGCCTTGTCTGTAAACCATTTTTGACCTG-CTTCTTACCCTATAAACAATTCT  86553684


> SM_V7_4H027 length=32106
Length=32106

 Score =   202 bits (109),  Expect = 5e-51
 Identities = 116/119 (97%), Gaps = 1/119 (1%)
 Strand=Plus/Plus

Query  1      TTATAACCTTCACGTGTCCTTCCTTTCCATTGGTTACTGATAATAGTCATCGTAACTGTA  60
              |||||||||| |||||||||||||||||||||||||||| ||||||||||||||||||||
Sbjct  19484  TTATAACCTTTACGTGTCCTTCCTTTCCATTGGTTACTGTTAATAGTCATCGTAACTGTA  19543

Query  61     TAAATATGCCTTGTCTGTAAACCATTTTTGTTCTGTCTGCTGACCCCATAAACAATTCT  119
              ||||||||||||||||||||||||||||||||||| |||||||||||||||||||||||
Sbjct  19544  TAAATATGCCTTGTCTGTAAACCATTTTTGTTCTG-CTGCTGACCCCATAAACAATTCT  19601


 Score =   196 bits (106),  Expect = 2e-49
 Identities = 115/119 (97%), Gaps = 1/119 (1%)
 Strand=Plus/Plus

Query  1      TTATAACCTTCACGTGTCCTTCCTTTCCATTGGTTACTGATAATAGTCATCGTAACTGTA  60
              |||||||||| |||||||||||||||||||||||||||| ||||||||||||||||||||
Sbjct  17123  TTATAACCTTTACGTGTCCTTCCTTTCCATTGGTTACTGTTAATAGTCATCGTAACTGTA  17182

Query  61     TAAATATGCCTTGTCTGTAAACCATTTTTGTTCTGTCTGCTGACCCCATAAACAATTCT  119
              ||||||||||||||||||||||||||||||||||| |||||||||||| ||||||||||
Sbjct  17183  TAAATATGCCTTGTCTGTAAACCATTTTTGTTCTG-CTGCTGACCCCACAAACAATTCT  17240


> SM_V7_ZWH011 length=46325
Length=46325

 Score =   202 bits (109),  Expect = 5e-51
 Identities = 116/119 (97%), Gaps = 1/119 (1%)
 Strand=Plus/Plus

Query  1      TTATAACCTTCACGTGTCCTTCCTTTCCATTGGTTACTGATAATAGTCATCGTAACTGTA  60
              ||||||||||||||||||||||||||||||||||||||| |||||||||||| |||||||
Sbjct  15459  TTATAACCTTCACGTGTCCTTCCTTTCCATTGGTTACTGTTAATAGTCATCGCAACTGTA  15518

Query  61     TAAATATGCCTTGTCTGTAAACCATTTTTGTTCTGTCTGCTGACCCCATAAACAATTCT  119
              ||||||||||||||||||||||||||||||||||| |||||||||||||||||||||||
Sbjct  15519  TAAATATGCCTTGTCTGTAAACCATTTTTGTTCTG-CTGCTGACCCCATAAACAATTCT  15576


 Score =   202 bits (109),  Expect = 5e-51
 Identities = 116/119 (97%), Gaps = 1/119 (1%)
 Strand=Plus/Plus

Query  1      TTATAACCTTCACGTGTCCTTCCTTTCCATTGGTTACTGATAATAGTCATCGTAACTGTA  60
              ||||||||||||||||||||||||||||||||||||||| |||||||||||| |||||||
Sbjct  17819  TTATAACCTTCACGTGTCCTTCCTTTCCATTGGTTACTGTTAATAGTCATCGCAACTGTA  17878

Query  61     TAAATATGCCTTGTCTGTAAACCATTTTTGTTCTGTCTGCTGACCCCATAAACAATTCT  119
              ||||||||||||||||||||||||||||||||||| |||||||||||||||||||||||
Sbjct  17879  TAAATATGCCTTGTCTGTAAACCATTTTTGTTCTG-CTGCTGACCCCATAAACAATTCT  17936


> SM_V7_7H001 length=110230
Length=110230

 Score =   202 bits (109),  Expect = 5e-51
 Identities = 116/119 (97%), Gaps = 1/119 (1%)
 Strand=Plus/Minus

Query  1      TTATAACCTTCACGTGTCCTTCCTTTCCATTGGTTACTGATAATAGTCATCGTAACTGTA  60
              |||||||||| |||||||||||||||||||||||||||| ||||||||||||||||||||
Sbjct  86080  TTATAACCTTTACGTGTCCTTCCTTTCCATTGGTTACTGTTAATAGTCATCGTAACTGTA  86021

Query  61     TAAATATGCCTTGTCTGTAAACCATTTTTGTTCTGTCTGCTGACCCCATAAACAATTCT  119
              ||||||||||||||||||||||||||||||||||| |||||||||||||||||||||||
Sbjct  86020  TAAATATGCCTTGTCTGTAAACCATTTTTGTTCTG-CTGCTGACCCCATAAACAATTCT  85963


 Score =   202 bits (109),  Expect = 5e-51
 Identities = 116/119 (97%), Gaps = 1/119 (1%)
 Strand=Plus/Minus

Query  1      TTATAACCTTCACGTGTCCTTCCTTTCCATTGGTTACTGATAATAGTCATCGTAACTGTA  60
              |||||||||| |||||||||||||||||||||||||||| ||||||||||||||||||||
Sbjct  88432  TTATAACCTTTACGTGTCCTTCCTTTCCATTGGTTACTGTTAATAGTCATCGTAACTGTA  88373

Query  61     TAAATATGCCTTGTCTGTAAACCATTTTTGTTCTGTCTGCTGACCCCATAAACAATTCT  119
              ||||||||||||||||||||||||||||||||||| |||||||||||||||||||||||
Sbjct  88372  TAAATATGCCTTGTCTGTAAACCATTTTTGTTCTG-CTGCTGACCCCATAAACAATTCT  88315


 Score =   202 bits (109),  Expect = 5e-51
 Identities = 116/119 (97%), Gaps = 1/119 (1%)
 Strand=Plus/Minus

Query  1      TTATAACCTTCACGTGTCCTTCCTTTCCATTGGTTACTGATAATAGTCATCGTAACTGTA  60
              |||||||||| |||||||||||||||||||||||||||| ||||||||||||||||||||
Sbjct  90781  TTATAACCTTTACGTGTCCTTCCTTTCCATTGGTTACTGTTAATAGTCATCGTAACTGTA  90722

Query  61     TAAATATGCCTTGTCTGTAAACCATTTTTGTTCTGTCTGCTGACCCCATAAACAATTCT  119
              ||||||||||||||||||||||||||||||||||| |||||||||||||||||||||||
Sbjct  90721  TAAATATGCCTTGTCTGTAAACCATTTTTGTTCTG-CTGCTGACCCCATAAACAATTCT  90664


 Score =   196 bits (106),  Expect = 2e-49
 Identities = 115/119 (97%), Gaps = 1/119 (1%)
 Strand=Plus/Minus

Query  1      TTATAACCTTCACGTGTCCTTCCTTTCCATTGGTTACTGATAATAGTCATCGTAACTGTA  60
              |||||||||| |||||||||||||||||||||||||||| ||||||||||| ||||||||
Sbjct  83719  TTATAACCTTTACGTGTCCTTCCTTTCCATTGGTTACTGTTAATAGTCATCTTAACTGTA  83660

Query  61     TAAATATGCCTTGTCTGTAAACCATTTTTGTTCTGTCTGCTGACCCCATAAACAATTCT  119
              ||||||||||||||||||||||||||||||||||| |||||||||||||||||||||||
Sbjct  83659  TAAATATGCCTTGTCTGTAAACCATTTTTGTTCTG-CTGCTGACCCCATAAACAATTCT  83602


 Score =   196 bits (106),  Expect = 2e-49
 Identities = 115/119 (97%), Gaps = 1/119 (1%)
 Strand=Plus/Minus

Query  1      TTATAACCTTCACGTGTCCTTCCTTTCCATTGGTTACTGATAATAGTCATCGTAACTGTA  60
              |||||||||| |||||||||||||||||||||||||||| ||||||||||| ||||||||
Sbjct  93139  TTATAACCTTTACGTGTCCTTCCTTTCCATTGGTTACTGTTAATAGTCATCTTAACTGTA  93080

Query  61     TAAATATGCCTTGTCTGTAAACCATTTTTGTTCTGTCTGCTGACCCCATAAACAATTCT  119
              ||||||||||||||||||||||||||||||||||| |||||||||||||||||||||||
Sbjct  93079  TAAATATGCCTTGTCTGTAAACCATTTTTGTTCTG-CTGCTGACCCCATAAACAATTCT  93022


 Score =   196 bits (106),  Expect = 2e-49
 Identities = 115/119 (97%), Gaps = 1/119 (1%)
 Strand=Plus/Minus

Query  1      TTATAACCTTCACGTGTCCTTCCTTTCCATTGGTTACTGATAATAGTCATCGTAACTGTA  60
              |||||||||| |||||||||||||||||||||||||||| ||||||||||| ||||||||
Sbjct  95501  TTATAACCTTTACGTGTCCTTCCTTTCCATTGGTTACTGTTAATAGTCATCTTAACTGTA  95442

Query  61     TAAATATGCCTTGTCTGTAAACCATTTTTGTTCTGTCTGCTGACCCCATAAACAATTCT  119
              ||||||||||||||||||||||||||||||||||| |||||||||||||||||||||||
Sbjct  95441  TAAATATGCCTTGTCTGTAAACCATTTTTGTTCTG-CTGCTGACCCCATAAACAATTCT  95384


 Score =   196 bits (106),  Expect = 2e-49
 Identities = 115/119 (97%), Gaps = 1/119 (1%)
 Strand=Plus/Minus

Query  1      TTATAACCTTCACGTGTCCTTCCTTTCCATTGGTTACTGATAATAGTCATCGTAACTGTA  60
              |||||||||| |||||||||||||||||||||||||||| ||||||||||| ||||||||
Sbjct  97865  TTATAACCTTTACGTGTCCTTCCTTTCCATTGGTTACTGTTAATAGTCATCTTAACTGTA  97806

Query  61     TAAATATGCCTTGTCTGTAAACCATTTTTGTTCTGTCTGCTGACCCCATAAACAATTCT  119
              ||||||||||||||||||||||||||||||||||| |||||||||||||||||||||||
Sbjct  97805  TAAATATGCCTTGTCTGTAAACCATTTTTGTTCTG-CTGCTGACCCCATAAACAATTCT  97748


> SM_V7_2H019 length=35649
Length=35649

 Score =   158 bits (85),  Expect = 1e-37
 Identities = 108/119 (91%), Gaps = 1/119 (1%)
 Strand=Plus/Plus

Query  1      TTATAACCTTCACGTGTCCTTCCTTTCCATTGGTTACTGATAATAGTCATCGTAACTGTA  60
              ||||||| || |||||||||| ||||||||||||||||| | ||||||||| ||||||||
Sbjct  20945  TTATAACATTTACGTGTCCTTTCTTTCCATTGGTTACTGTTCATAGTCATCTTAACTGTA  21004

Query  61     TAAATATGCCTTGTCTGTAAACCATTTTTGTTCTGTCTGCTGACCCCATAAACAATTCT  119
              ||||||||||||||||||||| |||||||| |||| || |||||||||||||||| |||
Sbjct  21005  TAAATATGCCTTGTCTGTAAATCATTTTTGATCTG-CTTCTGACCCCATAAACAACTCT  21062


> SM_V7_6H002 length=77628
Length=77628

 Score =   158 bits (85),  Expect = 1e-37
 Identities = 109/120 (91%), Gaps = 3/120 (3%)
 Strand=Plus/Minus

Query  1     TTATAACCTTCACGTGTCCTT-CCTTTCCATTGGTTACTGATAATAGTCATCGTAACTGT  59
             |||||||||| |||||||||| |||||||||||||||||| ||||||||||| |||||||
Sbjct  3605  TTATAACCTTTACGTGTCCTTTCCTTTCCATTGGTTACTGTTAATAGTCATCTTAACTGT  3546

Query  60    ATAAATATGCCTTGTCTGTAAACCATTTTTGTTCTGTCTGCTGACCCCATAAACAATTCT  119
             |||||||||||||||||||||| ||||||||  ||| || |||||| ||||| |||||||
Sbjct  3545  ATAAATATGCCTTGTCTGTAAATCATTTTTGACCTG-CTTCTGACCTCATAA-CAATTCT  3488


Lambda      K        H
    1.33    0.621     1.12 

Gapped
Lambda      K        H
    1.28    0.460    0.850 

Effective search space used: 38499674752


Query= Region

Length=695
                                                                      Score     E
Sequences producing significant alignments:                          (Bits)  Value

  SM_V7_6 length=24989083                                              1284   0.0   
  SM_V7_2 length=48130368                                               983   0.0   
  SM_V7_4H008 length=43640                                              981   0.0   
  SM_V7_7 length=19288021                                               981   0.0   
  SM_V7_ZW length=88385488                                              981   0.0   
  SM_V7_1 length=88881357                                               977   0.0   
  SM_V7_3 length=50458499                                               976   0.0   
  SM_V7_4 length=47279781                                               966   0.0   
  SM_V7_7H001 length=110230                                             961   0.0   
  SM_V7_5 length=25256119                                               961   0.0   
  SM_V7_1H008 length=47782                                              935   0.0   
  SM_V7_ZWH011 length=46325                                             929   0.0   
  SM_V7_W001 length=935871                                              928   0.0   
  SM_V7_4H036 length=25454                                              926   0.0   
  SM_V7_ZWH027 length=32768                                             915   0.0   
  SM_V7_ZWH003 length=66674                                             900   0.0   
  SM_V7_4H027 length=32106                                              876   0.0   
  SM_V7_5H001 length=220032                                             710   0.0   
  SM_V7_1H014 length=41416                                              641   0.0   
  SM_V7_6H002 length=77628                                              573   6e-162
  SM_V7_4H002 length=102981                                             568   3e-160
  SM_V7_2H019 length=35649                                              556   6e-157
  SM_V7_ZWH006 length=59443                                             446   1e-123
  SM_V7_1H019 length=39836                                              305   2e-81 
  SM_V7_1H038 length=29346                                            82.4    4e-14 
  SM_V7_ZWH010 length=47057                                           76.8    2e-12 


> SM_V7_6 length=24989083
Length=24989083

 Score =  1284 bits (695),  Expect = 0.0
 Identities = 695/695 (100%), Gaps = 0/695 (0%)
 Strand=Plus/Plus

Query  1        TCTAATCAAGCAGAACATTCTTCAAGTTCTCGGTCGTTACCTCGAAGGAGGTCGGCACGC  60
                ||||||||||||||||||||||||||||||||||||||||||||||||||||||||||||
Sbjct  6003089  TCTAATCAAGCAGAACATTCTTCAAGTTCTCGGTCGTTACCTCGAAGGAGGTCGGCACGC  6003148

Query  61       AAACGCAGAAAACCAAAGAACTTTCAGGTAAACCCACGATTGCGTCGCTATTAATTTTTT  120
                ||||||||||||||||||||||||||||||||||||||||||||||||||||||||||||
Sbjct  6003149  AAACGCAGAAAACCAAAGAACTTTCAGGTAAACCCACGATTGCGTCGCTATTAATTTTTT  6003208

Query  121      CCAAGGGGAGGTGTTAGGATATTCACAAGAATATCCCAAAAATTATCTCGAATGTAAAAT  180
                ||||||||||||||||||||||||||||||||||||||||||||||||||||||||||||
Sbjct  6003209  CCAAGGGGAGGTGTTAGGATATTCACAAGAATATCCCAAAAATTATCTCGAATGTAAAAT  6003268

Query  181      GGTATGTTTTCAGACTCTTCACATAATTCGCATGTTATTTCCTATTGGCCACTATTTACA  240
                ||||||||||||||||||||||||||||||||||||||||||||||||||||||||||||
Sbjct  6003269  GGTATGTTTTCAGACTCTTCACATAATTCGCATGTTATTTCCTATTGGCCACTATTTACA  6003328

Query  241      GTGTCCTAACTATGACTTTCATGTGTCGTTTCCCTATTGGTCAATTTTGAGTCGTCCTAA  300
                ||||||||||||||||||||||||||||||||||||||||||||||||||||||||||||
Sbjct  6003329  GTGTCCTAACTATGACTTTCATGTGTCGTTTCCCTATTGGTCAATTTTGAGTCGTCCTAA  6003388

Query  301      TTATAACCTTCACGTGTCCTTCCTTTCCATTGGTTACTGATAATAGTCATCGTAACTGTA  360
                ||||||||||||||||||||||||||||||||||||||||||||||||||||||||||||
Sbjct  6003389  TTATAACCTTCACGTGTCCTTCCTTTCCATTGGTTACTGATAATAGTCATCGTAACTGTA  6003448

Query  361      TAAATATGCCTTGTCTGTAAACCATTTTTGTTCTGCTGCTGACCCCATAAACAATTCTTA  420
                ||||||||||||||||||||||||||||||||||||||||||||||||||||||||||||
Sbjct  6003449  TAAATATGCCTTGTCTGTAAACCATTTTTGTTCTGCTGCTGACCCCATAAACAATTCTTA  6003508

Query  421      TTTAACGGCTGTGTTCTGATTTATTGGAGTTGGGGAACAGTATTGGGGTCGAACTAGGAT  480
                ||||||||||||||||||||||||||||||||||||||||||||||||||||||||||||
Sbjct  6003509  TTTAACGGCTGTGTTCTGATTTATTGGAGTTGGGGAACAGTATTGGGGTCGAACTAGGAT  6003568

Query  481      ATCTGAATTCGGTCAATCGGTAGAATTGCGTGTAGTCCTATCGCAATACGCTATATTTCG  540
                ||||||||||||||||||||||||||||||||||||||||||||||||||||||||||||
Sbjct  6003569  ATCTGAATTCGGTCAATCGGTAGAATTGCGTGTAGTCCTATCGCAATACGCTATATTTCG  6003628

Query  541      CATTATAACAGTTTTTAAAGACGCTCTATTGAAATATATGTGATGCAAACTATTCTATAC  600
                ||||||||||||||||||||||||||||||||||||||||||||||||||||||||||||
Sbjct  6003629  CATTATAACAGTTTTTAAAGACGCTCTATTGAAATATATGTGATGCAAACTATTCTATAC  6003688

Query  601      AAATATTGATATAAAGATCAAGAGAAAGATCATTGATCACAAATCTGAAGGGGATTTTGT  660
                ||||||||||||||||||||||||||||||||||||||||||||||||||||||||||||
Sbjct  6003689  AAATATTGATATAAAGATCAAGAGAAAGATCATTGATCACAAATCTGAAGGGGATTTTGT  6003748

Query  661      GGAGATTTCAGTATTTTTCATGGTTGAAATCATGA  695
                |||||||||||||||||||||||||||||||||||
Sbjct  6003749  GGAGATTTCAGTATTTTTCATGGTTGAAATCATGA  6003783


 Score =   976 bits (528),  Expect = 0.0
 Identities = 543/550 (99%), Gaps = 1/550 (0%)
 Strand=Plus/Minus

Query  1         TCTAATCAAGCAGAACATTCTTCAAGTTCTCGGTCGTTACCTCGAAGGAGGTCGGCACGC  60
                 ||||||||||||||||||||||||||||||||||||||||||||||||||||||||||||
Sbjct  21530387  TCTAATCAAGCAGAACATTCTTCAAGTTCTCGGTCGTTACCTCGAAGGAGGTCGGCACGC  21530328

Query  61        AAACGCAGAAAACCAAAGAACTTTCAGGTAAACCCACGATTGCGTCGCTATTAATTTTTT  120
                 ||||||||||||||||||||||||||||||||||||||||||||||||||||||||||||
Sbjct  21530327  AAACGCAGAAAACCAAAGAACTTTCAGGTAAACCCACGATTGCGTCGCTATTAATTTTTT  21530268

Query  121       CCAAGGGGAGGTGTTAGGATATTCACAAGAATATCCCAAAAATTATCTCGAATGTAAAAT  180
                 ||||||||||||||||||||||||||||||||||||||||||||||||||||||||||||
Sbjct  21530267  CCAAGGGGAGGTGTTAGGATATTCACAAGAATATCCCAAAAATTATCTCGAATGTAAAAT  21530208

Query  181       GGTATGTTTTCAGACTCTTCACATAATTCGCATGTTATTTCCTATTGGCCACTATTTACA  240
                 |||||||||||||||||||||||||||||||| |||||||||||||||||| ||||||||
Sbjct  21530207  GGTATGTTTTCAGACTCTTCACATAATTCGCACGTTATTTCCTATTGGCCATTATTTACA  21530148

Query  241       GTGTCCTAACTATGACTTTCATGTGTCGTTTCCCTATTGGTCAATTTTGAGTCGTCCTAA  300
                 ||||||||||||||||||||||||||||||||||||||||||||||||||||||||||||
Sbjct  21530147  GTGTCCTAACTATGACTTTCATGTGTCGTTTCCCTATTGGTCAATTTTGAGTCGTCCTAA  21530088

Query  301       TTATAACCTTCACGTGTCCTTCCTTTCCATTGGTTACTGATAATAGTCATCGTAACTGTA  360
                 ||||||||||||||||||||||||| ||||||||||||| ||||||||||||||||||||
Sbjct  21530087  TTATAACCTTCACGTGTCCTTCCTT-CCATTGGTTACTGTTAATAGTCATCGTAACTGTA  21530029

Query  361       TAAATATGCCTTGTCTGTAAACCATTTTTGTTCTGCTGCTGACCCCATAAACAATTCTTA  420
                 |||||||||||||||||||||||||||||||||||||||||||||||||||||||||| |
Sbjct  21530028  TAAATATGCCTTGTCTGTAAACCATTTTTGTTCTGCTGCTGACCCCATAAACAATTCTCA  21529969

Query  421       TTTAACGGCTGTGTTCTGATTTATTGGAGTTGGGGAACAGTATTGGGGTCGAACTAGGAT  480
                 ||||||||||||||||||||||||||||||||||||||||||||||||||||||||||||
Sbjct  21529968  TTTAACGGCTGTGTTCTGATTTATTGGAGTTGGGGAACAGTATTGGGGTCGAACTAGGAT  21529909

Query  481       ATCTGAATTCGGTCAATCGGTAGAATTGCGTGTAGTCCTATCGCAATACGCTATATTTCG  540
                 ||||||||||||||||||||||||||| || |||||||||||||||||||||||||||||
Sbjct  21529908  ATCTGAATTCGGTCAATCGGTAGAATTTCGCGTAGTCCTATCGCAATACGCTATATTTCG  21529849

Query  541       CATTATAACA  550
                 ||||||||||
Sbjct  21529848  CATTATAACA  21529839


 Score =   961 bits (520),  Expect = 0.0
 Identities = 540/550 (98%), Gaps = 0/550 (0%)
 Strand=Plus/Minus

Query  1         TCTAATCAAGCAGAACATTCTTCAAGTTCTCGGTCGTTACCTCGAAGGAGGTCGGCACGC  60
                 ||||||||||||||||||||||||||||||||||||||||||||||||||||||||||||
Sbjct  11454005  TCTAATCAAGCAGAACATTCTTCAAGTTCTCGGTCGTTACCTCGAAGGAGGTCGGCACGC  11453946

Query  61        AAACGCAGAAAACCAAAGAACTTTCAGGTAAACCCACGATTGCGTCGCTATTAATTTTTT  120
                 |||||||||||||||||||||||||||||||||||||||||||||||||||| |||||||
Sbjct  11453945  AAACGCAGAAAACCAAAGAACTTTCAGGTAAACCCACGATTGCGTCGCTATTGATTTTTT  11453886

Query  121       CCAAGGGGAGGTGTTAGGATATTCACAAGAATATCCCAAAAATTATCTCGAATGTAAAAT  180
                 ||||||||||||||||||||||||||||||||||||||||||||||||||||||||||||
Sbjct  11453885  CCAAGGGGAGGTGTTAGGATATTCACAAGAATATCCCAAAAATTATCTCGAATGTAAAAT  11453826

Query  181       GGTATGTTTTCAGACTCTTCACATAATTCGCATGTTATTTCCTATTGGCCACTATTTACA  240
                 ||||||||| ||||||||||||||||||||||||||||||||||||||||| ||||||||
Sbjct  11453825  GGTATGTTTCCAGACTCTTCACATAATTCGCATGTTATTTCCTATTGGCCATTATTTACA  11453766

Query  241       GTGTCCTAACTATGACTTTCATGTGTCGTTTCCCTATTGGTCAATTTTGAGTCGTCCTAA  300
                 ||||||||||||||||||||||||||||||||||||||||||||||||||||||||||||
Sbjct  11453765  GTGTCCTAACTATGACTTTCATGTGTCGTTTCCCTATTGGTCAATTTTGAGTCGTCCTAA  11453706

Query  301       TTATAACCTTCACGTGTCCTTCCTTTCCATTGGTTACTGATAATAGTCATCGTAACTGTA  360
                 |||||||||| |||||||||||||||||||||||||||| ||||||||||||||||||||
Sbjct  11453705  TTATAACCTTTACGTGTCCTTCCTTTCCATTGGTTACTGTTAATAGTCATCGTAACTGTA  11453646

Query  361       TAAATATGCCTTGTCTGTAAACCATTTTTGTTCTGCTGCTGACCCCATAAACAATTCTTA  420
                 ||||||||||||||||||||||||||||||||||||||||||||||||||||||||||||
Sbjct  11453645  TAAATATGCCTTGTCTGTAAACCATTTTTGTTCTGCTGCTGACCCCATAAACAATTCTTA  11453586

Query  421       TTTAACGGCTGTGTTCTGATTTATTGGAGTTGGGGAACAGTATTGGGGTCGAACTAGGAT  480
                 ||||||||||||||||||||||||||||||||||||||||||||||| ||||||||||||
Sbjct  11453585  TTTAACGGCTGTGTTCTGATTTATTGGAGTTGGGGAACAGTATTGGGATCGAACTAGGAT  11453526

Query  481       ATCTGAATTCGGTCAATCGGTAGAATTGCGTGTAGTCCTATCGCAATACGCTATATTTCG  540
                 ||||||||| ||||||||||||||||| |||||||||||||||||||||| |||||||||
Sbjct  11453525  ATCTGAATTTGGTCAATCGGTAGAATTTCGTGTAGTCCTATCGCAATACGTTATATTTCG  11453466

Query  541       CATTATAACA  550
                 | ||||||||
Sbjct  11453465  CGTTATAACA  11453456


 Score =   955 bits (517),  Expect = 0.0
 Identities = 542/553 (98%), Gaps = 5/553 (1%)
 Strand=Plus/Plus

Query  1        TCTAATCAAGCAGAACATTCTTCAAGTTCTCGGTCGTTACCTCGAAGGAGGTCGGCACGC  60
                ||||||||||||||||||||||||||||||||||||||||||||||||||||||||||||
Sbjct  6844997  TCTAATCAAGCAGAACATTCTTCAAGTTCTCGGTCGTTACCTCGAAGGAGGTCGGCACGC  6845056

Query  61       AAACGCAGAAAACCAAAGAACTTTCAGGTAAACCCACGATTGCGTCGCTATTAATTTTTT  120
                ||||||||||||||||||||||||||||||||||||||||||||||||||||||||||||
Sbjct  6845057  AAACGCAGAAAACCAAAGAACTTTCAGGTAAACCCACGATTGCGTCGCTATTAATTTTTT  6845116

Query  121      CCAAGGGGAGGTGTTAGGATATTCACAAGAATATCCCAAAAATTATCTCGAATGTAAAAT  180
                ||||||||||||||||||||||||||||||||||||| ||||||||||||||||||||||
Sbjct  6845117  CCAAGGGGAGGTGTTAGGATATTCACAAGAATATCCC-AAAATTATCTCGAATGTAAAAT  6845175

Query  181      GGTATGTTTTCAGACTCTTCACATAATTCGCATGTTATTTCCTATTGGCCACTATTTACA  240
                ||||||||||||||||||||||||||||||||||||||||||||||||||| ||||||||
Sbjct  6845176  GGTATGTTTTCAGACTCTTCACATAATTCGCATGTTATTTCCTATTGGCCATTATTTACA  6845235

Query  241      GTGTCCTAACTATGACTTTCATGTGTCGTTTCCCTATTGGTCAATTTTGAGTCGTCCTAA  300
                |||||||||||||||||||||||||||||||||||||||| ||| |||||||||||||||
Sbjct  6845236  GTGTCCTAACTATGACTTTCATGTGTCGTTTCCCTATTGGCCAA-TTTGAGTCGTCCTAA  6845294

Query  301      TTATAACCTTCACGTGTCCTTCCTTTCCATTGGTTACTGATAATAGTCATCGTAACTGTA  360
                ||||||||||||||||||||||||||||||||||||||| ||||||||||||||||||||
Sbjct  6845295  TTATAACCTTCACGTGTCCTTCCTTTCCATTGGTTACTGTTAATAGTCATCGTAACTGTA  6845354

Query  361      TAAATATGCCTTGTCTGTAAACCATTTTTGTTCTGCTGCTGACCCCATAAACAATTCTTA  420
                |||||||||||||||||||||||||||||||||||||||||||||||||||||||||| |
Sbjct  6845355  TAAATATGCCTTGTCTGTAAACCATTTTTGTTCTGCTGCTGACCCCATAAACAATTCTCA  6845414

Query  421      TTTAACGGCTGTGTTCTGATTTATTGGAGTTGGGGAACAGTATTGGGGTCGAACTAGGAT  480
                ||||||||||||||||||||||||||||||||||||||||||||||||||||||||||||
Sbjct  6845415  TTTAACGGCTGTGTTCTGATTTATTGGAGTTGGGGAACAGTATTGGGGTCGAACTAGGAT  6845474

Query  481      ATCTGAATTCGGTCAATCGGTAGAATTGCGTGTAGTCCTATCGCAATACG---CTATATT  537
                ||||||||| |||||||||||||||||||||||||||||||||||||||    |||||||
Sbjct  6845475  ATCTGAATTTGGTCAATCGGTAGAATTGCGTGTAGTCCTATCGCAATACCACTCTATATT  6845534

Query  538      TCGCATTATAACA  550
                |||||||||||||
Sbjct  6845535  TCGCATTATAACA  6845547


 Score =   939 bits (508),  Expect = 0.0
 Identities = 541/556 (97%), Gaps = 6/556 (1%)
 Strand=Plus/Minus

Query  1         TCTAATCAAGCAGAACATTCTTCAAGTTCTCGGTCGTTACCTCGAAGGAGGTCGGCACGC  60
                 ||||||||||||||||||||||||||||||||||||||||||||||||||||||||||||
Sbjct  22303861  TCTAATCAAGCAGAACATTCTTCAAGTTCTCGGTCGTTACCTCGAAGGAGGTCGGCACGC  22303802

Query  61        AAACGCAGAAAACCAAAGAACTTTCAGGTAAACCCACGATTGCGTCGCTATTAATTTTTT  120
                 ||||||||||||||||||||||||||||||||||| ||||||||||||||||||||||||
Sbjct  22303801  AAACGCAGAAAACCAAAGAACTTTCAGGTAAACCCTCGATTGCGTCGCTATTAATTTTTT  22303742

Query  121       --CCAAGGGGAGGTGTTAGGATATTCACAAGAATATCCCAAAAATTATCTCGAATGTAAA  178
                   ||||||||||||||||||||||||||||||||||||||||||||||||||||||||||
Sbjct  22303741  TTCCAAGGGGAGGTGTTAGGATATTCACAAGAATATCCCAAAAATTATCTCGAATGTAAA  22303682

Query  179       ATGGTATGTTTTCAGACTCTTCACATAATTCGCATGTTATTTCCTATTGGCCACTATTTA  238
                 |||||||||||||||||||||||||||||||||||||||| |||||||||||| ||||||
Sbjct  22303681  ATGGTATGTTTTCAGACTCTTCACATAATTCGCATGTTATCTCCTATTGGCCATTATTTA  22303622

Query  239       CAGTGTCCTAACTATGACTTTCATGTGTCGTTTCCCTATTGGTCAATTTTGAGTCGTCCT  298
                 ||||||||||||||||||||||||||||||||||||||||||||||||||||||||||||
Sbjct  22303621  CAGTGTCCTAACTATGACTTTCATGTGTCGTTTCCCTATTGGTCAATTTTGAGTCGTCCT  22303562

Query  299       AATTATAACCTTCACGTGTCCTTCCTTTCCATTGGTTACTGATAATAGTCATCGTAACTG  358
                 |||||||||||| |||||||||||||||||||||||||||||||||||||||||||||||
Sbjct  22303561  AATTATAACCTTTACGTGTCCTTCCTTTCCATTGGTTACTGATAATAGTCATCGTAACTG  22303502

Query  359       TATAAATATGCCTTGTCTGTAAACCATTTTTGTTCTGCTGCTGACCCCATAAACAATTCT  418
                 ||||||||||||||||||||||||||||||||||||||||||||||||||||||||||||
Sbjct  22303501  TATAAATATGCCTTGTCTGTAAACCATTTTTGTTCTGCTGCTGACCCCATAAACAATTCT  22303442

Query  419       TATTTAACGGCTGTGTTCTGATTTATTGGAGTTGGGGAACAGTATTGGGGTCGAACTAGG  478
                  |||||||||||||||||||||||||||||||||||| ||||||||||||||||||||||
Sbjct  22303441  CATTTAACGGCTGTGTTCTGATTTATTGGAGTTGGGGGACAGTATTGGGGTCGAACTAGG  22303382

Query  479       ATATCTGAATTCGGTCAATCGGTAGAATTGCGTGTAGTCCTATCGCAATAC----GCTAT  534
                 ||||||||||| ||||||||||||||||| || ||||||||||||||||||    |||||
Sbjct  22303381  ATATCTGAATTTGGTCAATCGGTAGAATTTCGCGTAGTCCTATCGCAATACCCACGCTAT  22303322

Query  535       ATTTCGCATTATAACA  550
                 ||||||||||||||||
Sbjct  22303321  ATTTCGCATTATAACA  22303306


 Score =   904 bits (489),  Expect = 0.0
 Identities = 533/554 (96%), Gaps = 4/554 (1%)
 Strand=Plus/Plus

Query  1         TCTAATCAAGCAGAACATTCTTCAAGTTCTCGGTCGTTACCTCGAAGGAGGTCGGCACGC  60
                 ||||| |||||||||||||||||| |||||  |||||||||||||||||||||    |||
Sbjct  20732473  TCTAACCAAGCAGAACATTCTTCAGGTTCTTCGTCGTTACCTCGAAGGAGGTCAAAGCGC  20732532

Query  61        AAACGCAGAAAACCAAAGAACTTTCAGGTAAACCCACGATTGCGTCGCTATTAATTTTTT  120
                 ||||| |||||||||||||||| |||||||||||||||||||||||||||||||||||||
Sbjct  20732533  AAACGAAGAAAACCAAAGAACTGTCAGGTAAACCCACGATTGCGTCGCTATTAATTTTTT  20732592

Query  121       CCAAGGGGAGGTGTTAGGATATTCACAAGAATATCCCAAAAATTATCTCGAATGTAAAAT  180
                 ||||||||||||||||||||||||||||||||||||||||||||||||||||||||||||
Sbjct  20732593  CCAAGGGGAGGTGTTAGGATATTCACAAGAATATCCCAAAAATTATCTCGAATGTAAAAT  20732652

Query  181       GGTATGTTTTCAGACTCTTCACATAATTCGCATGTTATTTCCTATTGGCCACTATTTACA  240
                 ||||||||||||||||||||||||||||||||||||||||||||||||||| ||||||||
Sbjct  20732653  GGTATGTTTTCAGACTCTTCACATAATTCGCATGTTATTTCCTATTGGCCATTATTTACA  20732712

Query  241       GTGTCCTAACTATGACTTTCATGTGTCGTTTCCCTATTGGTCAATTTTGAGTCGTCCTAA  300
                 ||||||||||||||||||||||||||||||||||||||||||||||||||||||||||||
Sbjct  20732713  GTGTCCTAACTATGACTTTCATGTGTCGTTTCCCTATTGGTCAATTTTGAGTCGTCCTAA  20732772

Query  301       TTATAACCTTCACGTGTCCTTCCTTTCCATTGGTTACTGATAATAGTCATCGTAACTGTA  360
                 ||||||||||||||||||||||||||||||||||||||| ||||||||||||||||||||
Sbjct  20732773  TTATAACCTTCACGTGTCCTTCCTTTCCATTGGTTACTGTTAATAGTCATCGTAACTGTA  20732832

Query  361       TAAATATGCCTTGTCTGTAAACCATTTTTGTTCTGCTGCTGACCCCATAAACAATTCTTA  420
                 |||||||||||||||||||||||||||||||||||||||||||||||||||||||||| |
Sbjct  20732833  TAAATATGCCTTGTCTGTAAACCATTTTTGTTCTGCTGCTGACCCCATAAACAATTCTCA  20732892

Query  421       TTTAACGGCTGTGTTCTGATTTATTGGAGTTGGGGAACAGTATTGGGGTCGAACTAGGAT  480
                 ||||||||||||||||||||||||||||||||||||||||||||||||||||||||||||
Sbjct  20732893  TTTAACGGCTGTGTTCTGATTTATTGGAGTTGGGGAACAGTATTGGGGTCGAACTAGGAT  20732952

Query  481       ATCTGAATTCGGTCAATCGGTAGAATTGCGTGTAGTCCTATCGCAATACGC----TATAT  536
                 ||||||||| ||||||||||||||||| || |||||||||||||||||| |    |||||
Sbjct  20732953  ATCTGAATTTGGTCAATCGGTAGAATTTCGCGTAGTCCTATCGCAATACCCACGTTATAT  20733012

Query  537       TTCGCATTATAACA  550
                 ||||||||||||||
Sbjct  20733013  TTCGCATTATAACA  20733026


 Score =   902 bits (488),  Expect = 0.0
 Identities = 531/552 (96%), Gaps = 2/552 (0%)
 Strand=Plus/Minus

Query  1        TCTAATCAAGCAGAACATTCTTCAAGTTCTCGGTCGTTACCTCGAAGGAGGTCGGCACGC  60
                ||||| |||||||||||||||||| |||||  |||||||||||||||||||||    |||
Sbjct  7973893  TCTAACCAAGCAGAACATTCTTCAGGTTCTTCGTCGTTACCTCGAAGGAGGTCAAAGCGC  7973834

Query  61       AAACGCAGAAAACCAAAGAACTTTCAGGTAAACCCACGATTGCGTCGCTATTAATTTTTT  120
                ||||| ||||||||||||||||||||||||||||||||||||||||||||||||||||||
Sbjct  7973833  AAACGAAGAAAACCAAAGAACTTTCAGGTAAACCCACGATTGCGTCGCTATTAATTTTTT  7973774

Query  121      -CCAAGGGGAGGTGTTAGGATATTCACAAGAATATCCCAAAAATTATCTCGAATGTAAAA  179
                 |||||||||||||||||||||||||||||||||||||||||||||||||||||||||||
Sbjct  7973773  TCCAAGGGGAGGTGTTAGGATATTCACAAGAATATCCCAAAAATTATCTCGAATGTAAAA  7973714

Query  180      TGGTATGTTTTCAGACTCTTCACATAATTCGCATGTTATTTCCTATTGGCCACTATTTAC  239
                || ||||||||||||||||||||||||||||||||||||||||||||||||| |||||||
Sbjct  7973713  TGTTATGTTTTCAGACTCTTCACATAATTCGCATGTTATTTCCTATTGGCCATTATTTAC  7973654

Query  240      AGTGTCCTAACTATGACTTTCATGTGTCGTTTCCCTATTGGTCAATTTTGAGTCGTCCTA  299
                ||||||||||||||||||||||||||||||||||||||||||||||||||||||||||||
Sbjct  7973653  AGTGTCCTAACTATGACTTTCATGTGTCGTTTCCCTATTGGTCAATTTTGAGTCGTCCTA  7973594

Query  300      ATTATAACCTTCACGTGTCCTTCCTTTCCATTGGTTACTGATAATAGTCATCGTAACTGT  359
                ||||||||||||||||||||||||||||||||||||||||||||||||||||||||||||
Sbjct  7973593  ATTATAACCTTCACGTGTCCTTCCTTTCCATTGGTTACTGATAATAGTCATCGTAACTGT  7973534

Query  360      ATAAATATGCCTTGTCTGTAAACCATTTTTGTTCTGCTGCTGACCCCATAAACAATTCTT  419
                ||||||||||||||||||||||||||||||||||||||||||||||||||||||||||| 
Sbjct  7973533  ATAAATATGCCTTGTCTGTAAACCATTTTTGTTCTGCTGCTGACCCCATAAACAATTCTC  7973474

Query  420      ATTTAACGGCTGTGTTCTGATTTATTGGAGTTGGGGAACAGTATTGGGGTCGAACTAGGA  479
                ||||||||||||||||||||||||||||||||||||||||||||||||||||||||||||
Sbjct  7973473  ATTTAACGGCTGTGTTCTGATTTATTGGAGTTGGGGAACAGTATTGGGGTCGAACTAGGA  7973414

Query  480      TATCTGAATTCGGTCAATCGGTAGAATTGCGTGTAGTCCTATCGCAAT-ACGCTATATTT  538
                |||||||||| ||||||||||||||||| || ||||||||||||||   ||| |||| ||
Sbjct  7973413  TATCTGAATTTGGTCAATCGGTAGAATTTCGCGTAGTCCTATCGCACCCACGTTATAATT  7973354

Query  539      CGCATTATAACA  550
                ||||||||||||
Sbjct  7973353  CGCATTATAACA  7973342


 Score =   893 bits (483),  Expect = 0.0
 Identities = 514/529 (97%), Gaps = 1/529 (0%)
 Strand=Plus/Plus

Query  1         TCTAATCAAGCAGAACATTCTTCAAGTTCTCGGTCGTTACCTCGAAGGAGGTCGGCACGC  60
                 ||||| |||||||||||||||||| |||||  |||||||||||||||||||||    |||
Sbjct  12869349  TCTAACCAAGCAGAACATTCTTCAGGTTCTTCGTCGTTACCTCGAAGGAGGTCAAAGCGC  12869408

Query  61        AAACGCAGAAAACCAAAGAACTTTCAGGTAAACCCACGATTGCGTCGCTATTAATTTTTT  120
                 ||||| ||||||||||||||||||||||||||||||||||||||||||||||||||||||
Sbjct  12869409  AAACGAAGAAAACCAAAGAACTTTCAGGTAAACCCACGATTGCGTCGCTATTAATTTTTT  12869468

Query  121       CCAAGGGGAGGTGTTAGGATATTCACAAGAATATCCCAAAAATTATCTCGAATGTAAAAT  180
                 ||||||||||||||||||||||||||||||||||||||||||||||||||||||||||||
Sbjct  12869469  CCAAGGGGAGGTGTTAGGATATTCACAAGAATATCCCAAAAATTATCTCGAATGTAAAAT  12869528

Query  181       GGTATGTTTTCAGACTCTTCACATAATTCGCATGTTATTTCCTATTGGCCACTATTTACA  240
                 ||||||||||||||||||||||||||||||||||||||||||||||||||| ||||||||
Sbjct  12869529  GGTATGTTTTCAGACTCTTCACATAATTCGCATGTTATTTCCTATTGGCCATTATTTACA  12869588

Query  241       GTGTCCTAACTATGACTTTCATGTGTCGTTTCCCTATTGGTCAATTTTGAGTCGTCCTAA  300
                 ||||||||||||||||||||||||||||||||||||||||||||||||||||||||||||
Sbjct  12869589  GTGTCCTAACTATGACTTTCATGTGTCGTTTCCCTATTGGTCAATTTTGAGTCGTCCTAA  12869648

Query  301       TTATAACCTTCACGTGTCCTTCCTTTCCATTGGTTACTGATAATAGTCATCGTAACTGTA  360
                 ||||||||||||||||||||||||||||||||||||||| ||||||||||||||||||||
Sbjct  12869649  TTATAACCTTCACGTGTCCTTCCTTTCCATTGGTTACTGTTAATAGTCATCGTAACTGTA  12869708

Query  361       TAAATATGCCTTGTCTGTAAACCATTTTTGTTCTGCTGCTGACCCCATAAACAATTCTTA  420
                 |||||||||||||||||||||||||||||||||||||||||| |||||||||||||||||
Sbjct  12869709  TAAATATGCCTTGTCTGTAAACCATTTTTGTTCTGCTGCTGA-CCCATAAACAATTCTTA  12869767

Query  421       TTTAACGGCTGTGTTCTGATTTATTGGAGTTGGGGAACAGTATTGGGGTCGAACTAGGAT  480
                 ||||||||||||||||||||||||||||||||||||||||||||||||||||||||||||
Sbjct  12869768  TTTAACGGCTGTGTTCTGATTTATTGGAGTTGGGGAACAGTATTGGGGTCGAACTAGGAT  12869827

Query  481       ATCTGAATTCGGTCAATCGGTAGAATTGCGTGTAGTCCTATCGCAATAC  529
                 ||||||||| ||||||||||||||||| || ||||||||||||||||||
Sbjct  12869828  ATCTGAATTTGGTCAATCGGTAGAATTTCGCGTAGTCCTATCGCAATAC  12869876


 Score =   776 bits (420),  Expect = 0.0
 Identities = 422/423 (99%), Gaps = 0/423 (0%)
 Strand=Plus/Plus

Query  132      TGTTAGGATATTCACAAGAATATCCCAAAAATTATCTCGAATGTAAAATGGTATGTTTTC  191
                ||||||||||||||||||||||||||||||||||||||||||||||||||||||||||||
Sbjct  5998600  TGTTAGGATATTCACAAGAATATCCCAAAAATTATCTCGAATGTAAAATGGTATGTTTTC  5998659

Query  192      AGACTCTTCACATAATTCGCATGTTATTTCCTATTGGCCACTATTTACAGTGTCCTAACT  251
                ||||||||||||||||||||||||||||||||||||||||||||||||||||||||||||
Sbjct  5998660  AGACTCTTCACATAATTCGCATGTTATTTCCTATTGGCCACTATTTACAGTGTCCTAACT  5998719

Query  252      ATGACTTTCATGTGTCGTTTCCCTATTGGTCAATTTTGAGTCGTCCTAATTATAACCTTC  311
                ||||||||||||||||||||||||||||||||||||||||||||||||||||||||||||
Sbjct  5998720  ATGACTTTCATGTGTCGTTTCCCTATTGGTCAATTTTGAGTCGTCCTAATTATAACCTTC  5998779

Query  312      ACGTGTCCTTCCTTTCCATTGGTTACTGATAATAGTCATCGTAACTGTATAAATATGCCT  371
                ||||||||||||||||||||||||||||||||||||||||||||||||||||||||||||
Sbjct  5998780  ACGTGTCCTTCCTTTCCATTGGTTACTGATAATAGTCATCGTAACTGTATAAATATGCCT  5998839

Query  372      TGTCTGTAAACCATTTTTGTTCTGCTGCTGACCCCATAAACAATTCTTATTTAACGGCTG  431
                ||||||||||||||||||||||||||||||||||||||||||||||||||||||||||||
Sbjct  5998840  TGTCTGTAAACCATTTTTGTTCTGCTGCTGACCCCATAAACAATTCTTATTTAACGGCTG  5998899

Query  432      TGTTCTGATTTATTGGAGTTGGGGAACAGTATTGGGGTCGAACTAGGATATCTGAATTCG  491
                ||||||||||||||||||||||||||||||||||||||||||||||||||||||||||||
Sbjct  5998900  TGTTCTGATTTATTGGAGTTGGGGAACAGTATTGGGGTCGAACTAGGATATCTGAATTCG  5998959

Query  492      GTCAATCGGTAGAATTGCGTGTAGTCCTATCGCAATACGCTATATTTCGCATTATAACAG  551
                ||||||||||||||||||||||||||||||||||||||||||||||||||||||||||| 
Sbjct  5998960  GTCAATCGGTAGAATTGCGTGTAGTCCTATCGCAATACGCTATATTTCGCATTATAACAA  5999019

Query  552      TTT  554
                |||
Sbjct  5999020  TTT  5999022


 Score =   743 bits (402),  Expect = 0.0
 Identities = 417/424 (98%), Gaps = 1/424 (0%)
 Strand=Plus/Minus

Query  131       GTGTTAGGATATTCACAAGAATATCCCAAAAATTATCTCGAATGTAAAATGGTATGTTTT  190
                 ||||||||||||||||||||||||||||||||||||||||||||||||||||||||||||
Sbjct  21532617  GTGTTAGGATATTCACAAGAATATCCCAAAAATTATCTCGAATGTAAAATGGTATGTTTT  21532558

Query  191       CAGACTCTTCACATAATTCGCATGTTATTTCCTATTGGCCACTATTTACAGTGTCCTAAC  250
                 ||||||||||||||||||||||||||||||||||||||||| ||||||||||||||||||
Sbjct  21532557  CAGACTCTTCACATAATTCGCATGTTATTTCCTATTGGCCATTATTTACAGTGTCCTAAC  21532498

Query  251       TATGACTTTCATGTGTCGTTTCCCTATTGGTCAATTTTGAGTCGTCCTAATTATAACCTT  310
                 ||||||||||||||||||||||||||||||||||||||||||||||||||||||||||||
Sbjct  21532497  TATGACTTTCATGTGTCGTTTCCCTATTGGTCAATTTTGAGTCGTCCTAATTATAACCTT  21532438

Query  311       CACGTGTCCTTCCTTTCCATTGGTTACTGATAATAGTCATCGTAACTGTATAAATATGCC  370
                 ||||||||||||||| ||||||||||||| ||||||||||||||||||||||||||||||
Sbjct  21532437  CACGTGTCCTTCCTT-CCATTGGTTACTGTTAATAGTCATCGTAACTGTATAAATATGCC  21532379

Query  371       TTGTCTGTAAACCATTTTTGTTCTGCTGCTGACCCCATAAACAATTCTTATTTAACGGCT  430
                 |||||||||||||||||||||||||||||||||||||||||||||||| |||||||||||
Sbjct  21532378  TTGTCTGTAAACCATTTTTGTTCTGCTGCTGACCCCATAAACAATTCTCATTTAACGGCT  21532319

Query  431       GTGTTCTGATTTATTGGAGTTGGGGAACAGTATTGGGGTCGAACTAGGATATCTGAATTC  490
                 ||||||||||||||||||||||||||||||||||||||||||||||||||||||||||||
Sbjct  21532318  GTGTTCTGATTTATTGGAGTTGGGGAACAGTATTGGGGTCGAACTAGGATATCTGAATTC  21532259

Query  491       GGTCAATCGGTAGAATTGCGTGTAGTCCTATCGCAATACGCTATATTTCGCATTATAACA  550
                 ||||||||||||||||| || |||||||||||||||||||||||||||||||||||||||
Sbjct  21532258  GGTCAATCGGTAGAATTTCGCGTAGTCCTATCGCAATACGCTATATTTCGCATTATAACA  21532199

Query  551       GTTT  554
                  |||
Sbjct  21532198  ATTT  21532195


 Score =   719 bits (389),  Expect = 0.0
 Identities = 415/427 (97%), Gaps = 4/427 (1%)
 Strand=Plus/Plus

Query  132       TGTTAGGATATTCACAAGAATATCCCAAAAATTATCTCGAATGTAAAATGGTATGTTTTC  191
                 ||||||||||||||||||||||||||||||||||||||||||||||||||||||||||||
Sbjct  20730239  TGTTAGGATATTCACAAGAATATCCCAAAAATTATCTCGAATGTAAAATGGTATGTTTTC  20730298

Query  192       AGACTCTTCACATAATTCGCATGTTATTTCCTATTGGCCACTATTTACAGTGTCCTAACT  251
                 |||||||||||||||||||||||||||||||||||||||| |||||||||||||||||||
Sbjct  20730299  AGACTCTTCACATAATTCGCATGTTATTTCCTATTGGCCATTATTTACAGTGTCCTAACT  20730358

Query  252       ATGACTTTCATGTGTCGTTTCCCTATTGGTCAATTTTGAGTCGTCCTAATTATAACCTTC  311
                 ||||||||||||||||||||||||||||||||||||||||||||||||||||||||||||
Sbjct  20730359  ATGACTTTCATGTGTCGTTTCCCTATTGGTCAATTTTGAGTCGTCCTAATTATAACCTTC  20730418

Query  312       ACGTGTCCTTCCTTTCCATTGGTTACTGATAATAGTCATCGTAACTGTATAAATATGCCT  371
                 |||||||||||||||||||||||||||| |||||||||||||||||||||||||||||||
Sbjct  20730419  ACGTGTCCTTCCTTTCCATTGGTTACTGTTAATAGTCATCGTAACTGTATAAATATGCCT  20730478

Query  372       TGTCTGTAAACCATTTTTGTTCTGCTGCTGACCCCATAAACAATTCTTATTTAACGGCTG  431
                 ||||||||||||||||||||||||||||||||||||||||||||||| ||||||||||||
Sbjct  20730479  TGTCTGTAAACCATTTTTGTTCTGCTGCTGACCCCATAAACAATTCTCATTTAACGGCTG  20730538

Query  432       TGTTCTGATTTATTGGAGTTGGGGAACAGTATTGGGGTCGAACTAGGATATCTGAATTCG  491
                 |||||||||||||||||||||||||||||||||||||||||||||||||||||||||| |
Sbjct  20730539  TGTTCTGATTTATTGGAGTTGGGGAACAGTATTGGGGTCGAACTAGGATATCTGAATTTG  20730598

Query  492       GTCAATCGGTAGAATTGCGTGTAGTCCTATCGCAATACG----CTATATTTCGCATTATA  547
                 |||||||||||||||| || ||||||||||||||||||     |||||||||||||||||
Sbjct  20730599  GTCAATCGGTAGAATTTCGCGTAGTCCTATCGCAATACCCACACTATATTTCGCATTATA  20730658

Query  548       ACAGTTT  554
                 ||| |||
Sbjct  20730659  ACAATTT  20730665


 Score =   715 bits (387),  Expect = 0.0
 Identities = 412/424 (97%), Gaps = 1/424 (0%)
 Strand=Plus/Minus

Query  132      TGTTAGGATATTCACAAGAATATCCCAAAAATTATCTCGAATGTAAAATGGTATGTTTTC  191
                |||||||||||||||||||||||||||||||||||||||||||||||||| |||||||||
Sbjct  7976124  TGTTAGGATATTCACAAGAATATCCCAAAAATTATCTCGAATGTAAAATGTTATGTTTTC  7976065

Query  192      AGACTCTTCACATAATTCGCATGTTATTTCCTATTGGCCACTATTTACAGTGTCCTAACT  251
                |||||||||||||||||||||||||||||||||||||||| |||||||||||||||||||
Sbjct  7976064  AGACTCTTCACATAATTCGCATGTTATTTCCTATTGGCCATTATTTACAGTGTCCTAACT  7976005

Query  252      ATGACTTTCATGTGTCGTTTCCCTATTGGTCAATTTTGAGTCGTCCTAATTATAACCTTC  311
                ||||||||||||||||||||||||||||||||||||||||||||||||||||||||||||
Sbjct  7976004  ATGACTTTCATGTGTCGTTTCCCTATTGGTCAATTTTGAGTCGTCCTAATTATAACCTTC  7975945

Query  312      ACGTGTCCTTCCTTTCCATTGGTTACTGATAATAGTCATCGTAACTGTATAAATATGCCT  371
                ||||||||||||||||||||||||||||||||||||||||||||||||||||||||||||
Sbjct  7975944  ACGTGTCCTTCCTTTCCATTGGTTACTGATAATAGTCATCGTAACTGTATAAATATGCCT  7975885

Query  372      TGTCTGTAAACCATTTTTGTTCTGCTGCTGACCCCATAAACAATTCTTATTTAACGGCTG  431
                ||||||||||||||||||||||||||||||||||||||||||||||| ||||||||||||
Sbjct  7975884  TGTCTGTAAACCATTTTTGTTCTGCTGCTGACCCCATAAACAATTCTCATTTAACGGCTG  7975825

Query  432      TGTTCTGATTTATTGGAGTTGGGGAACAGTATTGGGGTCGAACTAGGATATCTGAATTCG  491
                |||||||||||||||||||||||||||||||||||||||||||||||||||||||||| |
Sbjct  7975824  TGTTCTGATTTATTGGAGTTGGGGAACAGTATTGGGGTCGAACTAGGATATCTGAATTTG  7975765

Query  492      GTCAATCGGTAGAATTGCGTGTAGTCCTATCGCAAT-ACGCTATATTTCGCATTATAACA  550
                |||||||||||||||| || ||| ||||||||||   ||| |||||||||||||||||||
Sbjct  7975764  GTCAATCGGTAGAATTTCGCGTATTCCTATCGCACCCACGTTATATTTCGCATTATAACA  7975705

Query  551      GTTT  554
                 |||
Sbjct  7975704  ATTT  7975701


 Score =   713 bits (386),  Expect = 0.0
 Identities = 414/427 (97%), Gaps = 4/427 (1%)
 Strand=Plus/Minus

Query  132       TGTTAGGATATTCACAAGAATATCCCAAAAATTATCTCGAATGTAAAATGGTATGTTTTC  191
                 ||||||||||||||||||||||||||||||||||||||||||||||||||||||||||||
Sbjct  22306095  TGTTAGGATATTCACAAGAATATCCCAAAAATTATCTCGAATGTAAAATGGTATGTTTTC  22306036

Query  192       AGACTCTTCACATAATTCGCATGTTATTTCCTATTGGCCACTATTTACAGTGTCCTAACT  251
                 ||||||||||||||||||||||||||| |||||||||||| |||||||||||||||||||
Sbjct  22306035  AGACTCTTCACATAATTCGCATGTTATCTCCTATTGGCCATTATTTACAGTGTCCTAACT  22305976

Query  252       ATGACTTTCATGTGTCGTTTCCCTATTGGTCAATTTTGAGTCGTCCTAATTATAACCTTC  311
                 ||||||||||||||||||||||||||||||||||||||||||||||||||||||||||| 
Sbjct  22305975  ATGACTTTCATGTGTCGTTTCCCTATTGGTCAATTTTGAGTCGTCCTAATTATAACCTTT  22305916

Query  312       ACGTGTCCTTCCTTTCCATTGGTTACTGATAATAGTCATCGTAACTGTATAAATATGCCT  371
                 ||||||||||||||||||||||||||||||||||||||||||||||||||||||||||||
Sbjct  22305915  ACGTGTCCTTCCTTTCCATTGGTTACTGATAATAGTCATCGTAACTGTATAAATATGCCT  22305856

Query  372       TGTCTGTAAACCATTTTTGTTCTGCTGCTGACCCCATAAACAATTCTTATTTAACGGCTG  431
                 ||||||||||||||||||||||||||||||||||||||||||||||| ||||||||||||
Sbjct  22305855  TGTCTGTAAACCATTTTTGTTCTGCTGCTGACCCCATAAACAATTCTCATTTAACGGCTG  22305796

Query  432       TGTTCTGATTTATTGGAGTTGGGGAACAGTATTGGGGTCGAACTAGGATATCTGAATTCG  491
                 |||||||||||||||||||||||| ||||||||||||||||||||||||||||||||| |
Sbjct  22305795  TGTTCTGATTTATTGGAGTTGGGGGACAGTATTGGGGTCGAACTAGGATATCTGAATTTG  22305736

Query  492       GTCAATCGGTAGAATTGCGTGTAGTCCTATCGCAATAC----GCTATATTTCGCATTATA  547
                 |||||||||||||||| || ||||||||||||||||||    ||||||||||||||||||
Sbjct  22305735  GTCAATCGGTAGAATTTCGCGTAGTCCTATCGCAATACCCACGCTATATTTCGCATTATA  22305676

Query  548       ACAGTTT  554
                 ||| |||
Sbjct  22305675  ACAATTT  22305669


 Score =   702 bits (380),  Expect = 0.0
 Identities = 393/399 (98%), Gaps = 1/399 (0%)
 Strand=Plus/Plus

Query  131       GTGTTAGGATATTCACAAGAATATCCCAAAAATTATCTCGAATGTAAAATGGTATGTTTT  190
                 ||||||||||||||||||||||||||||||||||||||||||||||||||||||||||||
Sbjct  12867110  GTGTTAGGATATTCACAAGAATATCCCAAAAATTATCTCGAATGTAAAATGGTATGTTTT  12867169

Query  191       CAGACTCTTCACATAATTCGCATGTTATTTCCTATTGGCCACTATTTACAGTGTCCTAAC  250
                 ||||||||||||||||||||||||||||||||||||||||| ||||||||||||||||||
Sbjct  12867170  CAGACTCTTCACATAATTCGCATGTTATTTCCTATTGGCCATTATTTACAGTGTCCTAAC  12867229

Query  251       TATGACTTTCATGTGTCGTTTCCCTATTGGTCAATTTTGAGTCGTCCTAATTATAACCTT  310
                 ||||||||||||||||||||||||||||||||||||||||||||||||||||||||||||
Sbjct  12867230  TATGACTTTCATGTGTCGTTTCCCTATTGGTCAATTTTGAGTCGTCCTAATTATAACCTT  12867289

Query  311       CACGTGTCCTTCCTTTCCATTGGTTACTGATAATAGTCATCGTAACTGTATAAATATGCC  370
                 ||||||||||||||||||||||||||||| ||||||||||||||||||||||||||||||
Sbjct  12867290  CACGTGTCCTTCCTTTCCATTGGTTACTGTTAATAGTCATCGTAACTGTATAAATATGCC  12867349

Query  371       TTGTCTGTAAACCATTTTTGTTCTGCTGCTGACCCCATAAACAATTCTTATTTAACGGCT  430
                 ||||||||||||||||||||||||||||||||||||||||||||||| ||||||||||||
Sbjct  12867350  TTGTCTGTAAACCATTTTTGTTCTGCTGCTGACCCCATAAACAATTC-TATTTAACGGCT  12867408

Query  431       GTGTTCTGATTTATTGGAGTTGGGGAACAGTATTGGGGTCGAACTAGGATATCTGAATTC  490
                 ||||||||||||||||||||||||||||||||||||||||||||||||||||||||||| 
Sbjct  12867409  GTGTTCTGATTTATTGGAGTTGGGGAACAGTATTGGGGTCGAACTAGGATATCTGAATTT  12867468

Query  491       GGTCAATCGGTAGAATTGCGTGTAGTCCTATCGCAATAC  529
                 ||||||||||||||||| || ||||||||||||||||||
Sbjct  12867469  GGTCAATCGGTAGAATTTCGCGTAGTCCTATCGCAATAC  12867507


 Score =   699 bits (378),  Expect = 0.0
 Identities = 414/430 (96%), Gaps = 7/430 (2%)
 Strand=Plus/Minus

Query  132       TGTTAGGATATTCACAAGAATATCCCAAAAATTATCTCGAATGTAAAATGGTATGTTTTC  191
                 |||||||||||||||||||||||||||||||||||||||||||||||||||||||||| |
Sbjct  11456242  TGTTAGGATATTCACAAGAATATCCCAAAAATTATCTCGAATGTAAAATGGTATGTTTCC  11456183

Query  192       AGACTCTTCACATAATTCGCATGTTATTTCCTATTGGCCACTATTTACAGTGTCCTAACT  251
                 |||||||||||||||||||||||||||||||||||||||| |||||||||||||||||||
Sbjct  11456182  AGACTCTTCACATAATTCGCATGTTATTTCCTATTGGCCATTATTTACAGTGTCCTAACT  11456123

Query  252       ATGACTTTCATGTGTCGTTTCCCTATTGGTCAATTTTGAGTCGTCCTAATTATAACCTTC  311
                 ||||||||||||||||||||||||||||||||||||||||||||||||||||||||||| 
Sbjct  11456122  ATGACTTTCATGTGTCGTTTCCCTATTGGTCAATTTTGAGTCGTCCTAATTATAACCTTT  11456063

Query  312       ACGTGTCCTTCCTTTCCATTGGTTACTGATAATAGTCATCGTAACTGTATAAATATGCCT  371
                 |||||||||||||||||||||||||||| |||||||||||||||||||||||||||||||
Sbjct  11456062  ACGTGTCCTTCCTTTCCATTGGTTACTGTTAATAGTCATCGTAACTGTATAAATATGCCT  11456003

Query  372       TGTCTGTAAACCATTTTTGTTCTGCTGCTGACCCCATAAACAATTCTTATTTAACGGCTG  431
                 ||||||||||||||||||||||||||||||||||||||||||||||| ||||||| ||||
Sbjct  11456002  TGTCTGTAAACCATTTTTGTTCTGCTGCTGACCCCATAAACAATTCTCATTTAACAGCTG  11455943

Query  432       TGTTCTGATTTATTGGAGTTGGGGAACAGTATTGGGGTCGAACTAGGATATCTGAATTCG  491
                 ||||||||||||||||||||||||||||||||||||||||||||||||||||||||||||
Sbjct  11455942  TGTTCTGATTTATTGGAGTTGGGGAACAGTATTGGGGTCGAACTAGGATATCTGAATTCG  11455883

Query  492       GTCAATCGGTAGAATTGCGTGTAGTCCTATCGCAATAC----GCTATAT---TTCGCATT  544
                 |||||||||||||||||| |||||||||||||||||||    |||||||   ||||| ||
Sbjct  11455882  GTCAATCGGTAGAATTGCATGTAGTCCTATCGCAATACCCACGCTATATATATTCGCGTT  11455823

Query  545       ATAACAGTTT  554
                 |||||| |||
Sbjct  11455822  ATAACAATTT  11455813


 Score =   699 bits (378),  Expect = 0.0
 Identities = 414/430 (96%), Gaps = 7/430 (2%)
 Strand=Plus/Minus

Query  132       TGTTAGGATATTCACAAGAATATCCCAAAAATTATCTCGAATGTAAAATGGTATGTTTTC  191
                 |||||||||||||||||||||||||||||||||||||||||||||||||||||||||| |
Sbjct  11457472  TGTTAGGATATTCACAAGAATATCCCAAAAATTATCTCGAATGTAAAATGGTATGTTTCC  11457413

Query  192       AGACTCTTCACATAATTCGCATGTTATTTCCTATTGGCCACTATTTACAGTGTCCTAACT  251
                 |||||||||||||||||||||||||||||||||||||||| |||||||||||||||||||
Sbjct  11457412  AGACTCTTCACATAATTCGCATGTTATTTCCTATTGGCCATTATTTACAGTGTCCTAACT  11457353

Query  252       ATGACTTTCATGTGTCGTTTCCCTATTGGTCAATTTTGAGTCGTCCTAATTATAACCTTC  311
                 ||||||||||||||||||||||||||||||||||||||||||||||||||||||||||| 
Sbjct  11457352  ATGACTTTCATGTGTCGTTTCCCTATTGGTCAATTTTGAGTCGTCCTAATTATAACCTTT  11457293

Query  312       ACGTGTCCTTCCTTTCCATTGGTTACTGATAATAGTCATCGTAACTGTATAAATATGCCT  371
                 |||||||||||||||||||||||||||| |||||||||||||||||||||||||||||||
Sbjct  11457292  ACGTGTCCTTCCTTTCCATTGGTTACTGTTAATAGTCATCGTAACTGTATAAATATGCCT  11457233

Query  372       TGTCTGTAAACCATTTTTGTTCTGCTGCTGACCCCATAAACAATTCTTATTTAACGGCTG  431
                 ||||||||||||||||||||||||||||||||||||||||||||||| ||||||| ||||
Sbjct  11457232  TGTCTGTAAACCATTTTTGTTCTGCTGCTGACCCCATAAACAATTCTCATTTAACAGCTG  11457173

Query  432       TGTTCTGATTTATTGGAGTTGGGGAACAGTATTGGGGTCGAACTAGGATATCTGAATTCG  491
                 ||||||||||||||||||||||||||||||||||||||||||||||||||||||||||||
Sbjct  11457172  TGTTCTGATTTATTGGAGTTGGGGAACAGTATTGGGGTCGAACTAGGATATCTGAATTCG  11457113

Query  492       GTCAATCGGTAGAATTGCGTGTAGTCCTATCGCAATAC----GCTATAT---TTCGCATT  544
                 |||||||||||||||||| |||||||||||||||||||    |||||||   ||||| ||
Sbjct  11457112  GTCAATCGGTAGAATTGCATGTAGTCCTATCGCAATACCCACGCTATATATATTCGCGTT  11457053

Query  545       ATAACAGTTT  554
                 |||||| |||
Sbjct  11457052  ATAACAATTT  11457043


 Score =   599 bits (324),  Expect = 1e-169
 Identities = 381/409 (93%), Gaps = 2/409 (0%)
 Strand=Plus/Minus

Query  131      GTGTTAGGATATTCACAAGAATATCCCAAAAATTATCTCGAATGTAAAATGGTATGTTTT  190
                ||||||||||||||||| ||||||||||||| |||||||||| ||||| | |||||||||
Sbjct  8187391  GTGTTAGGATATTCACAGGAATATCCCAAAA-TTATCTCGAAAGTAAAGTTGTATGTTTT  8187333

Query  191      CAGACTCTTCACATAATTCGCATGTTATTTCCTATTGGCCACTATTTACAGT-GTCCTAA  249
                ||||||||||||||| |||||||||||||| ||||||| || |||||||||| |||||||
Sbjct  8187332  CAGACTCTTCACATATTTCGCATGTTATTTTCTATTGGTCATTATTTACAGTTGTCCTAA  8187273

Query  250      CTATGACTTTCATGTGTCGTTTCCCTATTGGTCAATTTTGAGTCGTCCTAATTATAACCT  309
                |||||||||||| ||||||||  |||||||||||||||||||| ||||||||||||||||
Sbjct  8187272  CTATGACTTTCACGTGTCGTTGTCCTATTGGTCAATTTTGAGTTGTCCTAATTATAACCT  8187213

Query  310      TCACGTGTCCTTCCTTTCCATTGGTTACTGATAATAGTCATCGTAACTGTATAAATATGC  369
                | |||||||||| ||||||||||||||||| | ||||||||  |||||||||||||||||
Sbjct  8187212  TTACGTGTCCTTTCTTTCCATTGGTTACTGCTCATAGTCATTTTAACTGTATAAATATGC  8187153

Query  370      CTTGTCTGTAAACCATTTTTGTTCTGCTGCTGACCCCATAAACAATTCTTATTTAACGGC  429
                ||||||||||||||||||||||||||||||||||||||||||| || || ||||||||||
Sbjct  8187152  CTTGTCTGTAAACCATTTTTGTTCTGCTGCTGACCCCATAAACCATCCTCATTTAACGGC  8187093

Query  430      TGTGTTCTGATTTATTGGAGTTGGGGAACAGTATTGGGGTCGAACTAGGATATCTGAATT  489
                ||||||||||||||||||||||||||||||||||||||||||||||||||||||||||||
Sbjct  8187092  TGTGTTCTGATTTATTGGAGTTGGGGAACAGTATTGGGGTCGAACTAGGATATCTGAATT  8187033

Query  490      CGGTCAATCGGTAGAATTGCGTGTAGTCCTATCGCAATACGCTATATTT  538
                 ||||||||||||||||| ||||||||| ||||||||||||  ||||||
Sbjct  8187032  TGGTCAATCGGTAGAATTCCGTGTAGTCATATCGCAATACGTAATATTT  8186984


 Score =   593 bits (321),  Expect = 5e-168
 Identities = 380/409 (93%), Gaps = 2/409 (0%)
 Strand=Plus/Plus

Query  132       TGTTAGGATATTCACAAGAATATCCCAAAAATTATCTCGAATGTAAAATGGTATGTTTTC  191
                 |||||||||||||||| |||||||||||||||||||||||||||||| ||||||||||||
Sbjct  10135966  TGTTAGGATATTCACAGGAATATCCCAAAAATTATCTCGAATGTAAAGTGGTATGTTTTC  10136025

Query  192       AGACTCTTCACATAATTCGCATGTTATTTCCTATTGGCCACTATTTACAG-TGTCCTAAC  250
                 ||||||||||||||||||||||||||||| ||||||| || ||||||||| ||||| |||
Sbjct  10136026  AGACTCTTCACATAATTCGCATGTTATTTTCTATTGGTCATTATTTACAGTTGTCCGAAC  10136085

Query  251       TATGACTTTCATGTGTCGTTTCCCTATTGGTCAATTTTGAGTCGTCCTAATTATAACCTT  310
                 ||||||||||| ||||||||| ||||||| |||||||||||| |||||||||||||||||
Sbjct  10136086  TATGACTTTCACGTGTCGTTTTCCTATTGATCAATTTTGAGTTGTCCTAATTATAACCTT  10136145

Query  311       CACGTGTCCTTCCTTTCCATTGGTTACTGATAATAGTCATCGTAACTGTATAAATATGCC  370
                  ||||||||||| |||||||||||||||| ||||||||||| ||||||||||||||||||
Sbjct  10136146  TACGTGTCCTTCTTTTCCATTGGTTACTGTTAATAGTCATCATAACTGTATAAATATGCC  10136205

Query  371       TTGTCTGTAAACCATTTTTGTTCTGCTGCTGACCCCATAAACAATTCTTATTTAACGGCT  430
                 ||||||||||| ||||||||  ||||| |||||||||||||||||||||||| |||||||
Sbjct  10136206  TTGTCTGTAAATCATTTTTGACCTGCTTCTGACCCCATAAACAATTCTTATTCAACGGCT  10136265

Query  431       GTGTTCTGATTTATTGGA-GTTGGGGAACAGTATTGGGGTCGAACTAGGATATCTGAATT  489
                 ||||||||||||| |||| ||||||||||||||||||||||| |||||||||||||||||
Sbjct  10136266  GTGTTCTGATTTACTGGAGGTTGGGGAACAGTATTGGGGTCGTACTAGGATATCTGAATT  10136325

Query  490       CGGTCAATCGGTAGAATTGCGTGTAGTCCTATCGCAATACGCTATATTT  538
                  |||||| |||||||||| ||||||||| |||| |||||||| ||||||
Sbjct  10136326  TGGTCAACCGGTAGAATTTCGTGTAGTCTTATCACAATACGCAATATTT  10136374


 Score =   534 bits (289),  Expect = 3e-150
 Identities = 373/414 (90%), Gaps = 3/414 (1%)
 Strand=Plus/Plus

Query  132       TGTTAGGATATTCACAAGAATATCCCAAAAATTATCTCGAATGTAAAATGGTATGTTTTC  191
                 |||||||||||||||| |||||||||||||||||||||||| ||||| | ||||||||||
Sbjct  14096570  TGTTAGGATATTCACAGGAATATCCCAAAAATTATCTCGAACGTAAAGTAGTATGTTTTC  14096629

Query  192       AGACTCTTCACATAATTCGCATGTTATTTCCTATTGGCCACTATTTACAGT-GTCCTAAC  250
                 ||||| | |||||| ||| ||||||  |||||||||| || |||||||||| ||||||||
Sbjct  14096630  AGACTTTGCACATATTTCACATGTTTATTCCTATTGGTCATTATTTACAGTCGTCCTAAC  14096689

Query  251       TATGACTTTCATGTGTCGTTTCCCTATTGGTCAATTTTGAGTCGTCCTAATTATAACCTT  310
                 ||||||||||| ||||||||| ||||||| |||||||||||| |||||||||||||||||
Sbjct  14096690  TATGACTTTCACGTGTCGTTTTCCTATTGATCAATTTTGAGTTGTCCTAATTATAACCTT  14096749

Query  311       CACGTGTCCTTCCTTTCCATTGGTTACTGATAATAGTCATCGTAACTGTATAAATATGCC  370
                  || ||||||||||||||||||||||||| ||||||||||| ||||||||||||||||||
Sbjct  14096750  TACCTGTCCTTCCTTTCCATTGGTTACTGTTAATAGTCATCTTAACTGTATAAATATGCC  14096809

Query  371       TTGTCTGTAAACCATTTTT-GTTCTGCTGCTGACCCCATAAACAATTCTTATTTAACGGC  429
                  |||||||||||| ||||| |  ||||| ||||||||| |||||||||||||||||||||
Sbjct  14096810  CTGTCTGTAAACCCTTTTTGGACCTGCTTCTGACCCCACAAACAATTCTTATTTAACGGC  14096869

Query  430       TGTGTTCTGATTTATTGGAG-TTGGGGAACAGTATTGGGGTCGAACTAGGATATCTGAAT  488
                 |||||||||||||| | ||| |||||||||||||||||||||| ||||| ||||||||||
Sbjct  14096870  TGTGTTCTGATTTACTAGAGATTGGGGAACAGTATTGGGGTCGTACTAGAATATCTGAAT  14096929

Query  489       TCGGTCAATCGGTAGAATTGCGTGTAGTCCTATCGCAATACGCTATATTTCGCA  542
                 | ||||| ||| ||||| | ||||||||||||||||||||| | |||||| |||
Sbjct  14096930  TTGGTCAGTCGTTAGAAATTCGTGTAGTCCTATCGCAATACACAATATTTAGCA  14096983


 Score =   527 bits (285),  Expect = 5e-148
 Identities = 293/297 (99%), Gaps = 0/297 (0%)
 Strand=Plus/Plus

Query  131      GTGTTAGGATATTCACAAGAATATCCCAAAAATTATCTCGAATGTAAAATGGTATGTTTT  190
                ||||||||||||||||||||||||||||||||||||||||||||||||||||||||||||
Sbjct  6838815  GTGTTAGGATATTCACAAGAATATCCCAAAAATTATCTCGAATGTAAAATGGTATGTTTT  6838874

Query  191      CAGACTCTTCACATAATTCGCATGTTATTTCCTATTGGCCACTATTTACAGTGTCCTAAC  250
                ||||||||||||||||||||||||||||||||||||||||| ||||||||||||||||||
Sbjct  6838875  CAGACTCTTCACATAATTCGCATGTTATTTCCTATTGGCCATTATTTACAGTGTCCTAAC  6838934

Query  251      TATGACTTTCATGTGTCGTTTCCCTATTGGTCAATTTTGAGTCGTCCTAATTATAACCTT  310
                |||||||||||||||||||||||||||||| |||||||||||||||||||||||||||||
Sbjct  6838935  TATGACTTTCATGTGTCGTTTCCCTATTGGCCAATTTTGAGTCGTCCTAATTATAACCTT  6838994

Query  311      CACGTGTCCTTCCTTTCCATTGGTTACTGATAATAGTCATCGTAACTGTATAAATATGCC  370
                ||||||||||||||||||||||||||||| ||||||||||||||||||||||||||||||
Sbjct  6838995  CACGTGTCCTTCCTTTCCATTGGTTACTGTTAATAGTCATCGTAACTGTATAAATATGCC  6839054

Query  371      TTGTCTGTAAACCATTTTTGTTCTGCTGCTGACCCCATAAACAATTCTTATTTAACG  427
                |||||||||||||||||||||||||||||||||||||||||||||||| ||||||||
Sbjct  6839055  TTGTCTGTAAACCATTTTTGTTCTGCTGCTGACCCCATAAACAATTCTCATTTAACG  6839111


 Score =   514 bits (278),  Expect = 4e-144
 Identities = 369/412 (90%), Gaps = 10/412 (2%)
 Strand=Plus/Plus

Query  132      TGTTAGGATATTCACAAGAATATCCCAAAAATTATCTCGAATGTAAAATGGTATGTTTTC  191
                |||||||||||||||| |||||||||||||||||||||||||||||| ||||||||||||
Sbjct  6429056  TGTTAGGATATTCACAGGAATATCCCAAAAATTATCTCGAATGTAAAGTGGTATGTTTTC  6429115

Query  192      AGACTCTTCACATAATTCGCATGTTATTTCCTATTGGCCACTATTTACAG-TGTCCTAAC  250
                ||||||||||||||||||||||||||||| ||||||| || ||||||||| ||||| |||
Sbjct  6429116  AGACTCTTCACATAATTCGCATGTTATTTTCTATTGGTCATTATTTACAGTTGTCCGAAC  6429175

Query  251      TATGACTTTCATGTGTCGTTTCCCTATTGGTCAATTTTGAGTCGTCCTAATTATAACCTT  310
                ||||||||||| ||||||||| |||||||||||||||||||| |||||||||| ||||||
Sbjct  6429176  TATGACTTTCACGTGTCGTTTTCCTATTGGTCAATTTTGAGTTGTCCTAATTACAACCTT  6429235

Query  311      CACGTGTCCTTCCTTTCCATTGGTTACTGATAATAGTCATCGTAACTGTATAAATATGCC  370
                 || ||||||| ||||||||||||||||| | ||||||||| ||||||| |||| |||||
Sbjct  6429236  TACATGTCCTTTCTTTCCATTGGTTACTGTTCATAGTCATCTTAACTGTCTAAAAATGCC  6429295

Query  371      TTGTCTGTAAACCATTTTTGTTCTGCTGCTGACCCCATAAACAATTCTTATTTAACGGCT  430
                ||||||||||| ||||||||  ||||| ||||||| ||||||||||||||||||||||||
Sbjct  6429296  TTGTCTGTAAATCATTTTTGACCTGCTTCTGACCCTATAAACAATTCTTATTTAACGGCT  6429355

Query  431      GTGTTCTGATTTATTGGAGTTGGGGAACAGTATTGGGGTCGAACTAGGATATCTGAATTC  490
                || | |||    |  |  ||||||||||||||||||||||  ||||| ||||||||||| 
Sbjct  6429356  GT-T-CTGG---A--G--GTTGGGGAACAGTATTGGGGTCATACTAGAATATCTGAATTT  6429406

Query  491      GGTCAATCGGTAGAATTGCGTGTAGTCCTATCGCAATACGCTATATTTCGCA  542
                |||||| |||||||||| ||||||||| ||||||||||||| |||||| |||
Sbjct  6429407  GGTCAACCGGTAGAATTTCGTGTAGTCTTATCGCAATACGCAATATTTAGCA  6429458


 Score =   492 bits (266),  Expect = 2e-137
 Identities = 336/370 (91%), Gaps = 4/370 (1%)
 Strand=Plus/Plus

Query  174       GTAAAATGGTATGTTTTCAGACTCTT-CACATAATTCGCATGTTATTTCCTATTGGCCAC  232
                 ||||| |||||||||| ||||| ||| |||||| ||| |||||||||||||||||| || 
Sbjct  10023633  GTAAAGTGGTATGTTTCCAGAC-CTTCCACATATTTCACATGTTATTTCCTATTGGTCAT  10023691

Query  233       TATTTACAG-TGTCCTAACTATGACTTTCATGTGTCGTTTCCCTATTGGTCAATTTTGAG  291
                 ||||||||| |||||||||||||||||||| | ||||||| ||||||||| |||||||||
Sbjct  10023692  TATTTACAGTTGTCCTAACTATGACTTTCACGCGTCGTTTTCCTATTGGTAAATTTTGAG  10023751

Query  292       TCGTCCTAATTATAACCTTCACGTGTCCTTCCTTTCCATTGGTTACTGATAATAGTCATC  351
                 | ||||||||||||||||| |||||||||| ||||||||| ||||||| | |||||||||
Sbjct  10023752  TTGTCCTAATTATAACCTTTACGTGTCCTTTCTTTCCATTAGTTACTGTTCATAGTCATC  10023811

Query  352       GTAACTGTATAAATATGCCTTGTCTGTAAACCATTTTTGTTCTGCTGCTGACCCCATAAA  411
                  |||||||||||||||||||||||||||||  |||||||||||||| |||||||||||||
Sbjct  10023812  TTAACTGTATAAATATGCCTTGTCTGTAAATTATTTTTGTTCTGCTTCTGACCCCATAAA  10023871

Query  412       CAATTCTTATTTAACGGCTGTGTTCTGATTTATTGGAGTTGGGGAACAGTATTGGGGTCG  471
                 |||||||   |||||  ||||||||||||||||||||||||||||||||||| |||||||
Sbjct  10023872  CAATTCTCGCTTAACATCTGTGTTCTGATTTATTGGAGTTGGGGAACAGTATCGGGGTCG  10023931

Query  472       AACTAGGATATCTGAATTCGGTCAATCGGTAGAATTGCGTGTAGTCCTATCGCAATACGC  531
                  ||||||||||||||||| |||||||| |||||||| |||||||||||||||||||||||
Sbjct  10023932  TACTAGGATATCTGAATTTGGTCAATC-GTAGAATTTCGTGTAGTCCTATCGCAATACGC  10023990

Query  532       TATATTTCGC  541
                  |||||||||
Sbjct  10023991  GATATTTCGC  10024000


 Score =   215 bits (116),  Expect = 4e-54
 Identities = 130/136 (96%), Gaps = 4/136 (3%)
 Strand=Plus/Plus

Query  423      TAACGGCTGTGTTCTGATTTATTGGAGTTGGGGAACAGTATTGGGGTCGAACTAGGATAT  482
                ||||||||||||||||||||||||||||||||||||||||||||||||||||||||||||
Sbjct  6843054  TAACGGCTGTGTTCTGATTTATTGGAGTTGGGGAACAGTATTGGGGTCGAACTAGGATAT  6843113

Query  483      CTGAATTCGGTCAATCGGTAGAATTGCGTGTAGTCCTATCGCAAT----ACGCTATATTT  538
                ||||||| |||||||||||||||||||||||||||||||||||||    |||||||||||
Sbjct  6843114  CTGAATTTGGTCAATCGGTAGAATTGCGTGTAGTCCTATCGCAATACCCACGCTATATTT  6843173

Query  539      CGCATTATAACAGTTT  554
                |||||||||||| |||
Sbjct  6843174  CGCATTATAACAATTT  6843189


 Score = 84.2 bits (45),  Expect = 1e-14
 Identities = 48/49 (98%), Gaps = 1/49 (2%)
 Strand=Plus/Plus

Query  647       GAAGGGGATTTTGTGGAGATTTCAGTATTTTTCATGGTTGAAATCATGA  695
                 ||||||| |||||||||||||||||||||||||||||||||||||||||
Sbjct  11621661  GAAGGGG-TTTTGTGGAGATTTCAGTATTTTTCATGGTTGAAATCATGA  11621708


 Score = 63.9 bits (34),  Expect = 2e-08
 Identities = 43/47 (91%), Gaps = 1/47 (2%)
 Strand=Plus/Plus

Query  647      GAAGGGGATTTTGTGGAGATTTCAGTATTTTTCATGGTTGAAATCAT  693
                ||||||||||||||||||||||||||| ||||||  ||||||| |||
Sbjct  2585606  GAAGGGGATTTTGTGGAGATTTCAGTA-TTTTCAAAGTTGAAACCAT  2585651


> SM_V7_2 length=48130368
Length=48130368

 Score =   983 bits (532),  Expect = 0.0
 Identities = 544/550 (99%), Gaps = 0/550 (0%)
 Strand=Plus/Minus

Query  1         TCTAATCAAGCAGAACATTCTTCAAGTTCTCGGTCGTTACCTCGAAGGAGGTCGGCACGC  60
                 ||||||||||||||||||||||||||||||||||||||||||||||||||||||||||||
Sbjct  15572898  TCTAATCAAGCAGAACATTCTTCAAGTTCTCGGTCGTTACCTCGAAGGAGGTCGGCACGC  15572839

Query  61        AAACGCAGAAAACCAAAGAACTTTCAGGTAAACCCACGATTGCGTCGCTATTAATTTTTT  120
                 ||||||||||||||||||||||||||||||||||||||||||||||||||||||||||||
Sbjct  15572838  AAACGCAGAAAACCAAAGAACTTTCAGGTAAACCCACGATTGCGTCGCTATTAATTTTTT  15572779

Query  121       CCAAGGGGAGGTGTTAGGATATTCACAAGAATATCCCAAAAATTATCTCGAATGTAAAAT  180
                 ||||||||||||||||||||||||||||||||||||||||||||||||||||||||||||
Sbjct  15572778  CCAAGGGGAGGTGTTAGGATATTCACAAGAATATCCCAAAAATTATCTCGAATGTAAAAT  15572719

Query  181       GGTATGTTTTCAGACTCTTCACATAATTCGCATGTTATTTCCTATTGGCCACTATTTACA  240
                 ||||||||||||||||||||||||||||||||||||||||||||||||||| ||||||||
Sbjct  15572718  GGTATGTTTTCAGACTCTTCACATAATTCGCATGTTATTTCCTATTGGCCATTATTTACA  15572659

Query  241       GTGTCCTAACTATGACTTTCATGTGTCGTTTCCCTATTGGTCAATTTTGAGTCGTCCTAA  300
                 ||||||||||||||||||||||||||||||||||||||||||||||||||||||||||||
Sbjct  15572658  GTGTCCTAACTATGACTTTCATGTGTCGTTTCCCTATTGGTCAATTTTGAGTCGTCCTAA  15572599

Query  301       TTATAACCTTCACGTGTCCTTCCTTTCCATTGGTTACTGATAATAGTCATCGTAACTGTA  360
                 ||||||||||||||||||||||||||||||||||||||| ||||||||||||||||||||
Sbjct  15572598  TTATAACCTTCACGTGTCCTTCCTTTCCATTGGTTACTGTTAATAGTCATCGTAACTGTA  15572539

Query  361       TAAATATGCCTTGTCTGTAAACCATTTTTGTTCTGCTGCTGACCCCATAAACAATTCTTA  420
                 |||||||||||||||||||||||||||||||||||||||||||||||||||||||||| |
Sbjct  15572538  TAAATATGCCTTGTCTGTAAACCATTTTTGTTCTGCTGCTGACCCCATAAACAATTCTCA  15572479

Query  421       TTTAACGGCTGTGTTCTGATTTATTGGAGTTGGGGAACAGTATTGGGGTCGAACTAGGAT  480
                 ||||||||||||||||||||||||||||||||||||||||||||||||||||||||||||
Sbjct  15572478  TTTAACGGCTGTGTTCTGATTTATTGGAGTTGGGGAACAGTATTGGGGTCGAACTAGGAT  15572419

Query  481       ATCTGAATTCGGTCAATCGGTAGAATTGCGTGTAGTCCTATCGCAATACGCTATATTTCG  540
                 ||||||||| ||||||||||||||||| || |||||||||||||||||||||||||||||
Sbjct  15572418  ATCTGAATTTGGTCAATCGGTAGAATTTCGCGTAGTCCTATCGCAATACGCTATATTTCG  15572359

Query  541       CATTATAACA  550
                 ||||||||||
Sbjct  15572358  CATTATAACA  15572349


 Score =   968 bits (524),  Expect = 0.0
 Identities = 544/554 (98%), Gaps = 0/554 (0%)
 Strand=Plus/Minus

Query  1         TCTAATCAAGCAGAACATTCTTCAAGTTCTCGGTCGTTACCTCGAAGGAGGTCGGCACGC  60
                 ||||||||||||||||||||||||||||||||||||||||||||||||||||||||||||
Sbjct  33517957  TCTAATCAAGCAGAACATTCTTCAAGTTCTCGGTCGTTACCTCGAAGGAGGTCGGCACGC  33517898

Query  61        AAACGCAGAAAACCAAAGAACTTTCAGGTAAACCCACGATTGCGTCGCTATTAATTTTTT  120
                 ||||||||||||||||||||||||||||||||||||||||||||||||||||||||||||
Sbjct  33517897  AAACGCAGAAAACCAAAGAACTTTCAGGTAAACCCACGATTGCGTCGCTATTAATTTTTT  33517838

Query  121       CCAAGGGGAGGTGTTAGGATATTCACAAGAATATCCCAAAAATTATCTCGAATGTAAAAT  180
                 ||||||||||||||||||||||||||||||||||||||||||||||||||||||||||||
Sbjct  33517837  CCAAGGGGAGGTGTTAGGATATTCACAAGAATATCCCAAAAATTATCTCGAATGTAAAAT  33517778

Query  181       GGTATGTTTTCAGACTCTTCACATAATTCGCATGTTATTTCCTATTGGCCACTATTTACA  240
                 ||||||||||||||||||||||||||||||||||||||||||||||||||| ||||||||
Sbjct  33517777  GGTATGTTTTCAGACTCTTCACATAATTCGCATGTTATTTCCTATTGGCCATTATTTACA  33517718

Query  241       GTGTCCTAACTATGACTTTCATGTGTCGTTTCCCTATTGGTCAATTTTGAGTCGTCCTAA  300
                 ||||||||||||||||||||||||||||||||||||||||||||||||||||||||||||
Sbjct  33517717  GTGTCCTAACTATGACTTTCATGTGTCGTTTCCCTATTGGTCAATTTTGAGTCGTCCTAA  33517658

Query  301       TTATAACCTTCACGTGTCCTTCCTTTCCATTGGTTACTGATAATAGTCATCGTAACTGTA  360
                 ||||||||||||||||||||||||||||||||||||||| ||||||||||||||||||||
Sbjct  33517657  TTATAACCTTCACGTGTCCTTCCTTTCCATTGGTTACTGTTAATAGTCATCGTAACTGTA  33517598

Query  361       TAAATATGCCTTGTCTGTAAACCATTTTTGTTCTGCTGCTGACCCCATAAACAATTCTTA  420
                 |||||||||||||||||||||||||||||||||||||||||||||||||||||||||| |
Sbjct  33517597  TAAATATGCCTTGTCTGTAAACCATTTTTGTTCTGCTGCTGACCCCATAAACAATTCTCA  33517538

Query  421       TTTAACGGCTGTGTTCTGATTTATTGGAGTTGGGGAACAGTATTGGGGTCGAACTAGGAT  480
                 ||||||||||||||||||||||||||||||||||||||||||||||||||||||||||||
Sbjct  33517537  TTTAACGGCTGTGTTCTGATTTATTGGAGTTGGGGAACAGTATTGGGGTCGAACTAGGAT  33517478

Query  481       ATCTGAATTCGGTCAATCGGTAGAATTGCGTGTAGTCCTATCGCAATACGCTATATTTCG  540
                 ||||||||| ||||||||||||||||| || ||||||||||||||| ||  |||||||||
Sbjct  33517477  ATCTGAATTTGGTCAATCGGTAGAATTTCGCGTAGTCCTATCGCAACACAATATATTTCG  33517418

Query  541       CATTATAACAGTTT  554
                 |||||||||| |||
Sbjct  33517417  CATTATAACAATTT  33517404


 Score =   965 bits (522),  Expect = 0.0
 Identities = 544/554 (98%), Gaps = 4/554 (1%)
 Strand=Plus/Plus

Query  1         TCTAATCAAGCAGAACATTCTTCAAGTTCTCGGTCGTTACCTCGAAGGAGGTCGGCACGC  60
                 ||||||||||||||||||||||||||||||||||||||||||||||||||||||||||||
Sbjct  20682825  TCTAATCAAGCAGAACATTCTTCAAGTTCTCGGTCGTTACCTCGAAGGAGGTCGGCACGC  20682884

Query  61        AAACGCAGAAAACCAAAGAACTTTCAGGTAAACCCACGATTGCGTCGCTATTAATTTTTT  120
                 ||||||||||||||||||||||||||||||||||||||||||||||||||||||||||||
Sbjct  20682885  AAACGCAGAAAACCAAAGAACTTTCAGGTAAACCCACGATTGCGTCGCTATTAATTTTTT  20682944

Query  121       CCAAGGGGAGGTGTTAGGATATTCACAAGAATATCCCAAAAATTATCTCGAATGTAAAAT  180
                 ||||||||||||||||||||||||||||||||||||||||||||||||||||||||||||
Sbjct  20682945  CCAAGGGGAGGTGTTAGGATATTCACAAGAATATCCCAAAAATTATCTCGAATGTAAAAT  20683004

Query  181       GGTATGTTTTCAGACTCTTCACATAATTCGCATGTTATTTCCTATTGGCCACTATTTACA  240
                 ||||||||||||||||||||||||||||||||||||||||||||||||||| ||||||||
Sbjct  20683005  GGTATGTTTTCAGACTCTTCACATAATTCGCATGTTATTTCCTATTGGCCATTATTTACA  20683064

Query  241       GTGTCCTAACTATGACTTTCATGTGTCGTTTCCCTATTGGTCAATTTTGAGTCGTCCTAA  300
                 ||||||||||||||||||||||||||||||||||||||||||||||||||||||||||||
Sbjct  20683065  GTGTCCTAACTATGACTTTCATGTGTCGTTTCCCTATTGGTCAATTTTGAGTCGTCCTAA  20683124

Query  301       TTATAACCTTCACGTGTCCTTCCTTTCCATTGGTTACTGATAATAGTCATCGTAACTGTA  360
                 ||||||||||||||||||||||||||||||||||||||| ||||||||||||||||||||
Sbjct  20683125  TTATAACCTTCACGTGTCCTTCCTTTCCATTGGTTACTGTTAATAGTCATCGTAACTGTA  20683184

Query  361       TAAATATGCCTTGTCTGTAAACCATTTTTGTTCTGCTGCTGACCCCATAAACAATTCTTA  420
                 ||||||||||||||||||||||||||||||||||||||||||||||||||||||||||||
Sbjct  20683185  TAAATATGCCTTGTCTGTAAACCATTTTTGTTCTGCTGCTGACCCCATAAACAATTCTTA  20683244

Query  421       TTTAACGGCTGTGTTCTGATTTATTGGAGTTGGGGAACAGTATTGGGGTCGAACTAGGAT  480
                 ||||||||||||||||||||||||||||||||||||||||||||||||||||||||||||
Sbjct  20683245  TTTAACGGCTGTGTTCTGATTTATTGGAGTTGGGGAACAGTATTGGGGTCGAACTAGGAT  20683304

Query  481       ATCTGAATTCGGTCAATCGGTAGAATTGCGTGTAGTCCTATCGCAAT----ACGCTATAT  536
                 ||||||||| ||||||||||||||| | || ||||||||||||||||    |||||||||
Sbjct  20683305  ATCTGAATTTGGTCAATCGGTAGAAATTCGCGTAGTCCTATCGCAATACCCACGCTATAT  20683364

Query  537       TTCGCATTATAACA  550
                 ||||||||||||||
Sbjct  20683365  TTCGCATTATAACA  20683378


 Score =   961 bits (520),  Expect = 0.0
 Identities = 540/550 (98%), Gaps = 0/550 (0%)
 Strand=Plus/Minus

Query  1         TCTAATCAAGCAGAACATTCTTCAAGTTCTCGGTCGTTACCTCGAAGGAGGTCGGCACGC  60
                 ||||||||||||||||||||||||||||||||||||||||||||||||||||||||||||
Sbjct  33513338  TCTAATCAAGCAGAACATTCTTCAAGTTCTCGGTCGTTACCTCGAAGGAGGTCGGCACGC  33513279

Query  61        AAACGCAGAAAACCAAAGAACTTTCAGGTAAACCCACGATTGCGTCGCTATTAATTTTTT  120
                 ||||||||||||||||||||||||||||||||||||||||||||||||||||||||||||
Sbjct  33513278  AAACGCAGAAAACCAAAGAACTTTCAGGTAAACCCACGATTGCGTCGCTATTAATTTTTT  33513219

Query  121       CCAAGGGGAGGTGTTAGGATATTCACAAGAATATCCCAAAAATTATCTCGAATGTAAAAT  180
                 ||||||||||||||||||||||||||||||||||||||||||||||||||||||||||||
Sbjct  33513218  CCAAGGGGAGGTGTTAGGATATTCACAAGAATATCCCAAAAATTATCTCGAATGTAAAAT  33513159

Query  181       GGTATGTTTTCAGACTCTTCACATAATTCGCATGTTATTTCCTATTGGCCACTATTTACA  240
                 ||||||||||||||||||||||||||||||||||||||||||||||||||| ||||||||
Sbjct  33513158  GGTATGTTTTCAGACTCTTCACATAATTCGCATGTTATTTCCTATTGGCCATTATTTACA  33513099

Query  241       GTGTCCTAACTATGACTTTCATGTGTCGTTTCCCTATTGGTCAATTTTGAGTCGTCCTAA  300
                 ||||||||||||||||||||||||||||||||||||||||||||||||||||||||||||
Sbjct  33513098  GTGTCCTAACTATGACTTTCATGTGTCGTTTCCCTATTGGTCAATTTTGAGTCGTCCTAA  33513039

Query  301       TTATAACCTTCACGTGTCCTTCCTTTCCATTGGTTACTGATAATAGTCATCGTAACTGTA  360
                 ||||||||||||||||||||||||||||||||||||| | ||||||||||||||||||||
Sbjct  33513038  TTATAACCTTCACGTGTCCTTCCTTTCCATTGGTTACCGTTAATAGTCATCGTAACTGTA  33512979

Query  361       TAAATATGCCTTGTCTGTAAACCATTTTTGTTCTGCTGCTGACCCCATAAACAATTCTTA  420
                 |||||||||||||||||||||||||||||||||||||||||||||||||||||||||| |
Sbjct  33512978  TAAATATGCCTTGTCTGTAAACCATTTTTGTTCTGCTGCTGACCCCATAAACAATTCTCA  33512919

Query  421       TTTAACGGCTGTGTTCTGATTTATTGGAGTTGGGGAACAGTATTGGGGTCGAACTAGGAT  480
                 ||||||||||||||||||||||||||||||||||||||||||||||||||||||||||||
Sbjct  33512918  TTTAACGGCTGTGTTCTGATTTATTGGAGTTGGGGAACAGTATTGGGGTCGAACTAGGAT  33512859

Query  481       ATCTGAATTCGGTCAATCGGTAGAATTGCGTGTAGTCCTATCGCAATACGCTATATTTCG  540
                 ||||||||| ||||||||||||||||| || ||||||||||||||| ||  |||||||||
Sbjct  33512858  ATCTGAATTTGGTCAATCGGTAGAATTTCGCGTAGTCCTATCGCAACACAATATATTTCG  33512799

Query  541       CATTATAACA  550
                 ||||||||||
Sbjct  33512798  CATTATAACA  33512789


 Score =   924 bits (500),  Expect = 0.0
 Identities = 534/550 (97%), Gaps = 3/550 (1%)
 Strand=Plus/Plus

Query  1         TCTAATCAAGCAGAACATTCTTCAAGTTCTCGGTCGTTACCTCGAAGGAGGTCGGCACGC  60
                 ||||| |||||||||||||||||| | | || |||||||||||||||||||||    |||
Sbjct  29830347  TCTAACCAAGCAGAACATTCTTCA-GGT-TC-GTCGTTACCTCGAAGGAGGTCAAAGCGC  29830403

Query  61        AAACGCAGAAAACCAAAGAACTTTCAGGTAAACCCACGATTGCGTCGCTATTAATTTTTT  120
                 ||||| ||||||||||||||||||||||||||||||||||||||||||||||||||||||
Sbjct  29830404  AAACGAAGAAAACCAAAGAACTTTCAGGTAAACCCACGATTGCGTCGCTATTAATTTTTT  29830463

Query  121       CCAAGGGGAGGTGTTAGGATATTCACAAGAATATCCCAAAAATTATCTCGAATGTAAAAT  180
                 ||||||||||||||||||||||||||||||||||||||||||||||||||||||||||||
Sbjct  29830464  CCAAGGGGAGGTGTTAGGATATTCACAAGAATATCCCAAAAATTATCTCGAATGTAAAAT  29830523

Query  181       GGTATGTTTTCAGACTCTTCACATAATTCGCATGTTATTTCCTATTGGCCACTATTTACA  240
                 ||||||||||||||||||||||||||||||||||||||||||||||||||| ||||||||
Sbjct  29830524  GGTATGTTTTCAGACTCTTCACATAATTCGCATGTTATTTCCTATTGGCCATTATTTACA  29830583

Query  241       GTGTCCTAACTATGACTTTCATGTGTCGTTTCCCTATTGGTCAATTTTGAGTCGTCCTAA  300
                 ||||||||||||||||||||||||||||||||||||||||||||||||||||||||||||
Sbjct  29830584  GTGTCCTAACTATGACTTTCATGTGTCGTTTCCCTATTGGTCAATTTTGAGTCGTCCTAA  29830643

Query  301       TTATAACCTTCACGTGTCCTTCCTTTCCATTGGTTACTGATAATAGTCATCGTAACTGTA  360
                 ||||||||||||||||||||||||||||||||||||||| ||||||||||||||||||||
Sbjct  29830644  TTATAACCTTCACGTGTCCTTCCTTTCCATTGGTTACTGTTAATAGTCATCGTAACTGTA  29830703

Query  361       TAAATATGCCTTGTCTGTAAACCATTTTTGTTCTGCTGCTGACCCCATAAACAATTCTTA  420
                 |||||||||||||||||||||||||| |||||||||||||||||||||||||||||||||
Sbjct  29830704  TAAATATGCCTTGTCTGTAAACCATTGTTGTTCTGCTGCTGACCCCATAAACAATTCTTA  29830763

Query  421       TTTAACGGCTGTGTTCTGATTTATTGGAGTTGGGGAACAGTATTGGGGTCGAACTAGGAT  480
                 ||||||||||||||||||||||||||||||||||||||||||||||||||||||||||||
Sbjct  29830764  TTTAACGGCTGTGTTCTGATTTATTGGAGTTGGGGAACAGTATTGGGGTCGAACTAGGAT  29830823

Query  481       ATCTGAATTCGGTCAATCGGTAGAATTGCGTGTAGTCCTATCGCAATACGCTATATTTCG  540
                 ||||||||| ||||||||||||||||| || |||||||||||||||||||||||||||||
Sbjct  29830824  ATCTGAATTTGGTCAATCGGTAGAATTTCGCGTAGTCCTATCGCAATACGCTATATTTCG  29830883

Query  541       CATTATAACA  550
                 ||||||||||
Sbjct  29830884  CATTATAACA  29830893


 Score =   920 bits (498),  Expect = 0.0
 Identities = 534/552 (97%), Gaps = 0/552 (0%)
 Strand=Plus/Plus

Query  1         TCTAATCAAGCAGAACATTCTTCAAGTTCTCGGTCGTTACCTCGAAGGAGGTCGGCACGC  60
                 ||||| |||||||||||||||||| |||||  |||||||||||||||||||||    |||
Sbjct  16500460  TCTAACCAAGCAGAACATTCTTCAGGTTCTTCGTCGTTACCTCGAAGGAGGTCAAAGCGC  16500519

Query  61        AAACGCAGAAAACCAAAGAACTTTCAGGTAAACCCACGATTGCGTCGCTATTAATTTTTT  120
                 ||||| |||||||||| ||||| |||||||||||||||||||||||||||||||||||||
Sbjct  16500520  AAACGAAGAAAACCAAGGAACTGTCAGGTAAACCCACGATTGCGTCGCTATTAATTTTTT  16500579

Query  121       CCAAGGGGAGGTGTTAGGATATTCACAAGAATATCCCAAAAATTATCTCGAATGTAAAAT  180
                 ||||||||||||||||||||||||||||||||||||||||||||||||||||||||||||
Sbjct  16500580  CCAAGGGGAGGTGTTAGGATATTCACAAGAATATCCCAAAAATTATCTCGAATGTAAAAT  16500639

Query  181       GGTATGTTTTCAGACTCTTCACATAATTCGCATGTTATTTCCTATTGGCCACTATTTACA  240
                 |||||||||||||||||||||||||||||||||||||| |||||||||||| ||||||||
Sbjct  16500640  GGTATGTTTTCAGACTCTTCACATAATTCGCATGTTATCTCCTATTGGCCATTATTTACA  16500699

Query  241       GTGTCCTAACTATGACTTTCATGTGTCGTTTCCCTATTGGTCAATTTTGAGTCGTCCTAA  300
                 ||||||||||||||||||||||||||||||||||||||||||||||||||||||||||||
Sbjct  16500700  GTGTCCTAACTATGACTTTCATGTGTCGTTTCCCTATTGGTCAATTTTGAGTCGTCCTAA  16500759

Query  301       TTATAACCTTCACGTGTCCTTCCTTTCCATTGGTTACTGATAATAGTCATCGTAACTGTA  360
                 |||||||||| |||||||||||||||||||||||||||||||||||||||||||||||||
Sbjct  16500760  TTATAACCTTTACGTGTCCTTCCTTTCCATTGGTTACTGATAATAGTCATCGTAACTGTA  16500819

Query  361       TAAATATGCCTTGTCTGTAAACCATTTTTGTTCTGCTGCTGACCCCATAAACAATTCTTA  420
                 |||||||||||||||||||||||||||||||||||||||||||||||||||||||||| |
Sbjct  16500820  TAAATATGCCTTGTCTGTAAACCATTTTTGTTCTGCTGCTGACCCCATAAACAATTCTCA  16500879

Query  421       TTTAACGGCTGTGTTCTGATTTATTGGAGTTGGGGAACAGTATTGGGGTCGAACTAGGAT  480
                 ||||||||||||||||||||||||||||||||||||||||||||||||||||||||||||
Sbjct  16500880  TTTAACGGCTGTGTTCTGATTTATTGGAGTTGGGGAACAGTATTGGGGTCGAACTAGGAT  16500939

Query  481       ATCTGAATTCGGTCAATCGGTAGAATTGCGTGTAGTCCTATCGCAATACGCTATATTTCG  540
                 ||||||||| ||||||||||||||||| || |||||||||||||||||||||||||||||
Sbjct  16500940  ATCTGAATTTGGTCAATCGGTAGAATTTCGCGTAGTCCTATCGCAATACGCTATATTTCG  16500999

Query  541       CATTATAACAGT  552
                 ||||||||||||
Sbjct  16501000  CATTATAACAGT  16501011


 Score =   915 bits (495),  Expect = 0.0
 Identities = 535/554 (97%), Gaps = 4/554 (1%)
 Strand=Plus/Minus

Query  1         TCTAATCAAGCAGAACATTCTTCAAGTTCTCGGTCGTTACCTCGAAGGAGGTCGGCACGC  60
                 ||||| |||||||||||||||||| |||||  |||||||||||||||||||||    |||
Sbjct  35533891  TCTAACCAAGCAGAACATTCTTCAGGTTCTTCGTCGTTACCTCGAAGGAGGTCAAAGCGC  35533832

Query  61        AAACGCAGAAAACCAAAGAACTTTCAGGTAAACCCACGATTGCGTCGCTATTAATTTTTT  120
                 ||||| |||||||||||||||| |||||||||||||||||||||||||||||||||||||
Sbjct  35533831  AAACGAAGAAAACCAAAGAACTGTCAGGTAAACCCACGATTGCGTCGCTATTAATTTTTT  35533772

Query  121       CCAAGGGGAGGTGTTAGGATATTCACAAGAATATCCCAAAAATTATCTCGAATGTAAAAT  180
                 ||||||||||||||||||||||||||||||||||||||||||||||||||||||||||||
Sbjct  35533771  CCAAGGGGAGGTGTTAGGATATTCACAAGAATATCCCAAAAATTATCTCGAATGTAAAAT  35533712

Query  181       GGTATGTTTTCAGACTCTTCACATAATTCGCATGTTATTTCCTATTGGCCACTATTTACA  240
                 ||||||||||||||||||||||||||||||||||||||||||||||||||| ||||||||
Sbjct  35533711  GGTATGTTTTCAGACTCTTCACATAATTCGCATGTTATTTCCTATTGGCCATTATTTACA  35533652

Query  241       GTGTCCTAACTATGACTTTCATGTGTCGTTTCCCTATTGGTCAATTTTGAGTCGTCCTAA  300
                 ||||||||||||||||||||||||||||||||||||||||||||||||||||||||||||
Sbjct  35533651  GTGTCCTAACTATGACTTTCATGTGTCGTTTCCCTATTGGTCAATTTTGAGTCGTCCTAA  35533592

Query  301       TTATAACCTTCACGTGTCCTTCCTTTCCATTGGTTACTGATAATAGTCATCGTAACTGTA  360
                 ||||||||||||||||||||||||||||||||||||| | ||||||||||||||||||||
Sbjct  35533591  TTATAACCTTCACGTGTCCTTCCTTTCCATTGGTTACCGTTAATAGTCATCGTAACTGTA  35533532

Query  361       TAAATATGCCTTGTCTGTAAACCATTTTTGTTCTGCTGCTGACCCCATAAACAATTCTTA  420
                 |||||||||||||||||||||||||||||||||||||||||||||||||||||||||| |
Sbjct  35533531  TAAATATGCCTTGTCTGTAAACCATTTTTGTTCTGCTGCTGACCCCATAAACAATTCTCA  35533472

Query  421       TTTAACGGCTGTGTTCTGATTTATTGGAGTTGGGGAACAGTATTGGGGTCGAACTAGGAT  480
                 ||||||||||||||||||||||||||||||||||||||||||||||||||||||||||||
Sbjct  35533471  TTTAACGGCTGTGTTCTGATTTATTGGAGTTGGGGAACAGTATTGGGGTCGAACTAGGAT  35533412

Query  481       ATCTGAATTCGGTCAATCGGTAGAATTGCGTGTAGTCCTATCGCAATAC----GCTATAT  536
                 ||||||||||||||||||||||||||| |||||||||||||||||||||    |||||||
Sbjct  35533411  ATCTGAATTCGGTCAATCGGTAGAATTTCGTGTAGTCCTATCGCAATACCCACGCTATAT  35533352

Query  537       TTCGCATTATAACA  550
                 ||||||||||||||
Sbjct  35533351  TTCGCATTATAACA  35533338


 Score =   893 bits (483),  Expect = 0.0
 Identities = 528/550 (96%), Gaps = 2/550 (0%)
 Strand=Plus/Plus

Query  1         TCTAATCAAGCAGAACATTCTTCAAGTTCTCGGTCGTTACCTCGAAGGAGGTCGGCACGC  60
                 ||||| |||||||||||||||||| |||||  |||||||||||||||||||||    |||
Sbjct  13649044  TCTAACCAAGCAGAACATTCTTCAGGTTCTTCGTCGTTACCTCGAAGGAGGTCAAAGCGC  13649103

Query  61        AAACGCAGAAAACCAAAGAACTTTCAGGTAAACCCACGATTGCGTCGCTATTAATTTTTT  120
                 ||||| |||||||||||||||| ||||||||||||||||||||||||||||| |||||||
Sbjct  13649104  AAACGAAGAAAACCAAAGAACTGTCAGGTAAACCCACGATTGCGTCGCTATT-ATTTTTT  13649162

Query  121       CCAAGGGGAGGTGTTAGGATATTCACAAGAATATCCCAAAAATTATCTCGAATGTAAAAT  180
                 ||||||||||||||||||||||||||||||||||||||||||||||||||||||||||||
Sbjct  13649163  CCAAGGGGAGGTGTTAGGATATTCACAAGAATATCCCAAAAATTATCTCGAATGTAAAAT  13649222

Query  181       GGTATGTTTTCAGACTCTTCACATAATTCGCATGTTATTTCCTATTGGCCACTATTTACA  240
                 ||||||||||||||||||||||||||||||||||||||||||||||||||| ||||||||
Sbjct  13649223  GGTATGTTTTCAGACTCTTCACATAATTCGCATGTTATTTCCTATTGGCCATTATTTACA  13649282

Query  241       GTGTCCTAACTATGACTTTCATGTGTCGTTTCCCTATTGGTCAATTTTGAGTCGTCCTAA  300
                 ||||||||||||||||||||||||||||||||||||||||||||||||||||||||||||
Sbjct  13649283  GTGTCCTAACTATGACTTTCATGTGTCGTTTCCCTATTGGTCAATTTTGAGTCGTCCTAA  13649342

Query  301       TTATAACCTTCACGTGTCCTTCCTTTCCATTGGTTACTGATAATAGTCATCGTAACTGTA  360
                 ||||||||||||||||||||||||||||||||||||||||||||||||||||||||||||
Sbjct  13649343  TTATAACCTTCACGTGTCCTTCCTTTCCATTGGTTACTGATAATAGTCATCGTAACTGTA  13649402

Query  361       TAAATATGCCTTGTCTGTAAACCATTTTTGTTCTGCTGCTGACCCCATAAACAATTCTTA  420
                 |||||||||||||||||||||||||||||||||||||||||||||||||||||||||| |
Sbjct  13649403  TAAATATGCCTTGTCTGTAAACCATTTTTGTTCTGCTGCTGACCCCATAAACAATTCTCA  13649462

Query  421       TTTAACGGCTGTGTTCTGATTTATTGGAGTTGGGGAACAGTATTGGGGTCGAACTAGGAT  480
                 ||||||||||||||||||||||||||||||||||||||||||||||||||||||||||||
Sbjct  13649463  TTTAACGGCTGTGTTCTGATTTATTGGAGTTGGGGAACAGTATTGGGGTCGAACTAGGAT  13649522

Query  481       ATCTGAATTCGGTCAATCGGTAGAATTGCGTGTAGTCCTATCGCAATACGCTATATTTCG  540
                 ||||||||| ||||||||||||||||| || ||||||||||| |   ||| |||||||||
Sbjct  13649523  ATCTGAATTTGGTCAATCGGTAGAATTTCGCGTAGTCCTATCACCC-ACGTTATATTTCG  13649581

Query  541       CATTATAACA  550
                 | ||||||||
Sbjct  13649582  CGTTATAACA  13649591


 Score =   741 bits (401),  Expect = 0.0
 Identities = 413/419 (99%), Gaps = 0/419 (0%)
 Strand=Plus/Plus

Query  132       TGTTAGGATATTCACAAGAATATCCCAAAAATTATCTCGAATGTAAAATGGTATGTTTTC  191
                 ||||||||||||||||||||||||||||||||||||||||||||||||||||||||||||
Sbjct  45284407  TGTTAGGATATTCACAAGAATATCCCAAAAATTATCTCGAATGTAAAATGGTATGTTTTC  45284466

Query  192       AGACTCTTCACATAATTCGCATGTTATTTCCTATTGGCCACTATTTACAGTGTCCTAACT  251
                 |||||||||||||||||||||||||||||||||||||||| |||||||||||||||||||
Sbjct  45284467  AGACTCTTCACATAATTCGCATGTTATTTCCTATTGGCCATTATTTACAGTGTCCTAACT  45284526

Query  252       ATGACTTTCATGTGTCGTTTCCCTATTGGTCAATTTTGAGTCGTCCTAATTATAACCTTC  311
                 ||||||||||||||||||||||||||||||||||||||||||||||||||||||||||||
Sbjct  45284527  ATGACTTTCATGTGTCGTTTCCCTATTGGTCAATTTTGAGTCGTCCTAATTATAACCTTC  45284586

Query  312       ACGTGTCCTTCCTTTCCATTGGTTACTGATAATAGTCATCGTAACTGTATAAATATGCCT  371
                 ||||||||||||||||||||||||||||||||||||||||||||||||||||||||||||
Sbjct  45284587  ACGTGTCCTTCCTTTCCATTGGTTACTGATAATAGTCATCGTAACTGTATAAATATGCCT  45284646

Query  372       TGTCTGTAAACCATTTTTGTTCTGCTGCTGACCCCATAAACAATTCTTATTTAACGGCTG  431
                 ||||||||||||||||||||||||||||||||||||||||||||||| ||||||||||||
Sbjct  45284647  TGTCTGTAAACCATTTTTGTTCTGCTGCTGACCCCATAAACAATTCTCATTTAACGGCTG  45284706

Query  432       TGTTCTGATTTATTGGAGTTGGGGAACAGTATTGGGGTCGAACTAGGATATCTGAATTCG  491
                 |||||||||||||||||||||||||||||||||||||||||||||||||||||||||| |
Sbjct  45284707  TGTTCTGATTTATTGGAGTTGGGGAACAGTATTGGGGTCGAACTAGGATATCTGAATTTG  45284766

Query  492       GTCAATCGGTAGAATTGCGTGTAGTCCTATCGCAATACGCTATATTTCGCATTATAACA  550
                 |||||||||||||||| |  |||||||||||||||||||||||||||||||||||||||
Sbjct  45284767  GTCAATCGGTAGAATTTCTCGTAGTCCTATCGCAATACGCTATATTTCGCATTATAACA  45284825


 Score =   739 bits (400),  Expect = 0.0
 Identities = 416/424 (98%), Gaps = 0/424 (0%)
 Strand=Plus/Plus

Query  131       GTGTTAGGATATTCACAAGAATATCCCAAAAATTATCTCGAATGTAAAATGGTATGTTTT  190
                 ||||||||||||||||||||||||||||||||||||||||||||||||||||||||||||
Sbjct  16498229  GTGTTAGGATATTCACAAGAATATCCCAAAAATTATCTCGAATGTAAAATGGTATGTTTT  16498288

Query  191       CAGACTCTTCACATAATTCGCATGTTATTTCCTATTGGCCACTATTTACAGTGTCCTAAC  250
                 |||||||||||||||||||||||||||| |||||||||||| ||||||||||||||||||
Sbjct  16498289  CAGACTCTTCACATAATTCGCATGTTATCTCCTATTGGCCATTATTTACAGTGTCCTAAC  16498348

Query  251       TATGACTTTCATGTGTCGTTTCCCTATTGGTCAATTTTGAGTCGTCCTAATTATAACCTT  310
                 ||||||||||||||||||||||||||||||||||||||||||||||||||||||||||||
Sbjct  16498349  TATGACTTTCATGTGTCGTTTCCCTATTGGTCAATTTTGAGTCGTCCTAATTATAACCTT  16498408

Query  311       CACGTGTCCTTCCTTTCCATTGGTTACTGATAATAGTCATCGTAACTGTATAAATATGCC  370
                  |||||||||||||||||||||||||||||||||||||||||||||||||||||||||||
Sbjct  16498409  TACGTGTCCTTCCTTTCCATTGGTTACTGATAATAGTCATCGTAACTGTATAAATATGCC  16498468

Query  371       TTGTCTGTAAACCATTTTTGTTCTGCTGCTGACCCCATAAACAATTCTTATTTAACGGCT  430
                 |||||||||||||||||||||||||||||||||||||||||||||||| |||||||||||
Sbjct  16498469  TTGTCTGTAAACCATTTTTGTTCTGCTGCTGACCCCATAAACAATTCTCATTTAACGGCT  16498528

Query  431       GTGTTCTGATTTATTGGAGTTGGGGAACAGTATTGGGGTCGAACTAGGATATCTGAATTC  490
                 ||||||||||||||||||||||||||||||||||||||||||||||||||||||||||| 
Sbjct  16498529  GTGTTCTGATTTATTGGAGTTGGGGAACAGTATTGGGGTCGAACTAGGATATCTGAATTT  16498588

Query  491       GGTCAATCGGTAGAATTGCGTGTAGTCCTATCGCAATACGCTATATTTCGCATTATAACA  550
                 ||||||||||||||||| || |||||||||||||||||||||||||||||||||||||||
Sbjct  16498589  GGTCAATCGGTAGAATTTCGCGTAGTCCTATCGCAATACGCTATATTTCGCATTATAACA  16498648

Query  551       GTTT  554
                  |||
Sbjct  16498649  ATTT  16498652


 Score =   737 bits (399),  Expect = 0.0
 Identities = 415/423 (98%), Gaps = 0/423 (0%)
 Strand=Plus/Plus

Query  132       TGTTAGGATATTCACAAGAATATCCCAAAAATTATCTCGAATGTAAAATGGTATGTTTTC  191
                 ||||||||||||||||||||||||||||||||||||||||||||||||||||||||||||
Sbjct  29828117  TGTTAGGATATTCACAAGAATATCCCAAAAATTATCTCGAATGTAAAATGGTATGTTTTC  29828176

Query  192       AGACTCTTCACATAATTCGCATGTTATTTCCTATTGGCCACTATTTACAGTGTCCTAACT  251
                 |||||||||||||||||||||||||||||||||||||||| |||||||||||||||||||
Sbjct  29828177  AGACTCTTCACATAATTCGCATGTTATTTCCTATTGGCCATTATTTACAGTGTCCTAACT  29828236

Query  252       ATGACTTTCATGTGTCGTTTCCCTATTGGTCAATTTTGAGTCGTCCTAATTATAACCTTC  311
                 ||||||||||||||||||||||||||||||||||||||||||||||||||||||||||||
Sbjct  29828237  ATGACTTTCATGTGTCGTTTCCCTATTGGTCAATTTTGAGTCGTCCTAATTATAACCTTC  29828296

Query  312       ACGTGTCCTTCCTTTCCATTGGTTACTGATAATAGTCATCGTAACTGTATAAATATGCCT  371
                 || ||||||||||||||||||||||||| |||||||||||||||||||||||||||||||
Sbjct  29828297  ACATGTCCTTCCTTTCCATTGGTTACTGTTAATAGTCATCGTAACTGTATAAATATGCCT  29828356

Query  372       TGTCTGTAAACCATTTTTGTTCTGCTGCTGACCCCATAAACAATTCTTATTTAACGGCTG  431
                 ||||||||||||||| ||||||||||||||||||||||||||||||||||||||||||||
Sbjct  29828357  TGTCTGTAAACCATTGTTGTTCTGCTGCTGACCCCATAAACAATTCTTATTTAACGGCTG  29828416

Query  432       TGTTCTGATTTATTGGAGTTGGGGAACAGTATTGGGGTCGAACTAGGATATCTGAATTCG  491
                 |||||||||||||||||||||||||||||||||||||||||||||||||||||||||| |
Sbjct  29828417  TGTTCTGATTTATTGGAGTTGGGGAACAGTATTGGGGTCGAACTAGGATATCTGAATTTG  29828476

Query  492       GTCAATCGGTAGAATTGCGTGTAGTCCTATCGCAATACGCTATATTTCGCATTATAACAG  551
                 |||||||||||||||| || ||||||||||||||||||||||||||||||||||||||| 
Sbjct  29828477  GTCAATCGGTAGAATTTCGCGTAGTCCTATCGCAATACGCTATATTTCGCATTATAACAA  29828536

Query  552       TTT  554
                 |||
Sbjct  29828537  TTT  29828539


 Score =   732 bits (396),  Expect = 0.0
 Identities = 414/423 (98%), Gaps = 0/423 (0%)
 Strand=Plus/Minus

Query  132       TGTTAGGATATTCACAAGAATATCCCAAAAATTATCTCGAATGTAAAATGGTATGTTTTC  191
                 |||||||||||| |||||||||||||||||||||||||||||| ||||||||||||||||
Sbjct  15575128  TGTTAGGATATTTACAAGAATATCCCAAAAATTATCTCGAATGCAAAATGGTATGTTTTC  15575069

Query  192       AGACTCTTCACATAATTCGCATGTTATTTCCTATTGGCCACTATTTACAGTGTCCTAACT  251
                 |||||||||||||||||||||||||||||||||||||||| |||||||||||||||||||
Sbjct  15575068  AGACTCTTCACATAATTCGCATGTTATTTCCTATTGGCCATTATTTACAGTGTCCTAACT  15575009

Query  252       ATGACTTTCATGTGTCGTTTCCCTATTGGTCAATTTTGAGTCGTCCTAATTATAACCTTC  311
                 ||||||||||||||||||||||||||||||||||||||||||||||||||||||||||||
Sbjct  15575008  ATGACTTTCATGTGTCGTTTCCCTATTGGTCAATTTTGAGTCGTCCTAATTATAACCTTC  15574949

Query  312       ACGTGTCCTTCCTTTCCATTGGTTACTGATAATAGTCATCGTAACTGTATAAATATGCCT  371
                 |||||||||||||||||||||||||||| |||||||||||||||||||||||||||||||
Sbjct  15574948  ACGTGTCCTTCCTTTCCATTGGTTACTGTTAATAGTCATCGTAACTGTATAAATATGCCT  15574889

Query  372       TGTCTGTAAACCATTTTTGTTCTGCTGCTGACCCCATAAACAATTCTTATTTAACGGCTG  431
                 ||||||||||||||||||||||||||||||||||||||||||||||| ||||||||||||
Sbjct  15574888  TGTCTGTAAACCATTTTTGTTCTGCTGCTGACCCCATAAACAATTCTCATTTAACGGCTG  15574829

Query  432       TGTTCTGATTTATTGGAGTTGGGGAACAGTATTGGGGTCGAACTAGGATATCTGAATTCG  491
                 |||||||||||||||||||||||||||||||||||||||||||||||||||||||||| |
Sbjct  15574828  TGTTCTGATTTATTGGAGTTGGGGAACAGTATTGGGGTCGAACTAGGATATCTGAATTTG  15574769

Query  492       GTCAATCGGTAGAATTGCGTGTAGTCCTATCGCAATACGCTATATTTCGCATTATAACAG  551
                 |||||||||||||||| || ||||||||||||||||||||||||||||||||||||||| 
Sbjct  15574768  GTCAATCGGTAGAATTTCGCGTAGTCCTATCGCAATACGCTATATTTCGCATTATAACAA  15574709

Query  552       TTT  554
                 |||
Sbjct  15574708  TTT  15574706


 Score =   730 bits (395),  Expect = 0.0
 Identities = 418/428 (98%), Gaps = 6/428 (1%)
 Strand=Plus/Minus

Query  132       TGTTAGGATATTCACAAGAATATCCCAAAAATTATCTCGAATGTAAAATGGTATGTTTTC  191
                 ||||||||||||||||||||||||||||||||||||||||||||||||||||||||||||
Sbjct  15576834  TGTTAGGATATTCACAAGAATATCCCAAAAATTATCTCGAATGTAAAATGGTATGTTTTC  15576775

Query  192       AGACTCTTCACATAATTCGCATGTTATTTCCTATTGGCCACTATTTACAGTGTCCTAACT  251
                 |||||||||||||||||||||||||||||||||||||||| |||||||||||||||||||
Sbjct  15576774  AGACTCTTCACATAATTCGCATGTTATTTCCTATTGGCCATTATTTACAGTGTCCTAACT  15576715

Query  252       ATGACTTTCATGTGTCGTTTCCCTATTGGTCAATTTTGAGTCGTCCTAATTATAACCTTC  311
                 ||||||||||||||||||||||||||||||||||||||||||||||||||||||||||||
Sbjct  15576714  ATGACTTTCATGTGTCGTTTCCCTATTGGTCAATTTTGAGTCGTCCTAATTATAACCTTC  15576655

Query  312       ACGTGTCCTTCCTTTCCATTGGTTACTGATAATAGTCATCGTAACTGTATAAATATGCCT  371
                 |||||||||||||||||||||||||||| |||||||||||||||||||||||||||||||
Sbjct  15576654  ACGTGTCCTTCCTTTCCATTGGTTACTGTTAATAGTCATCGTAACTGTATAAATATGCCT  15576595

Query  372       TGTCTGTAAACCATTTTTGTTCTGCTGCTGACCCCATAAACAATTCTTATTTAACGGCTG  431
                 ||||||||||||||||||||||||||||||||||||||||||||||| ||||||||||||
Sbjct  15576594  TGTCTGTAAACCATTTTTGTTCTGCTGCTGACCCCATAAACAATTCTCATTTAACGGCTG  15576535

Query  432       TGTTCTGATTTATTGGAGTTGGGGAACAGTATTGGGGTCGAACTAGGATATCTGAATTCG  491
                 |||||||||||||||||||||||||||||||||||||||||||||||||||||||||| |
Sbjct  15576534  TGTTCTGATTTATTGGAGTTGGGGAACAGTATTGGGGTCGAACTAGGATATCTGAATTTG  15576475

Query  492       GTCAATCGGTAGAATTGCGTGTAGTCCTATCGCAATAC----GCT-ATATTTCGCATTAT  546
                 ||||||||||||||||||||||||||||||||||||||    ||| ||| ||||||||||
Sbjct  15576474  GTCAATCGGTAGAATTGCGTGTAGTCCTATCGCAATACCCACGCTTATA-TTCGCATTAT  15576416

Query  547       AACAGTTT  554
                 ||||||||
Sbjct  15576415  AACAGTTT  15576408


 Score =   730 bits (395),  Expect = 0.0
 Identities = 417/427 (98%), Gaps = 4/427 (1%)
 Strand=Plus/Minus

Query  132       TGTTAGGATATTCACAAGAATATCCCAAAAATTATCTCGAATGTAAAATGGTATGTTTTC  191
                 ||||||||||||||||||||||||||||||||||||||||||||||||||||||||||||
Sbjct  35536124  TGTTAGGATATTCACAAGAATATCCCAAAAATTATCTCGAATGTAAAATGGTATGTTTTC  35536065

Query  192       AGACTCTTCACATAATTCGCATGTTATTTCCTATTGGCCACTATTTACAGTGTCCTAACT  251
                 |||||||||||||||||||||||||||||||||||||||| |||||||||||||||||||
Sbjct  35536064  AGACTCTTCACATAATTCGCATGTTATTTCCTATTGGCCATTATTTACAGTGTCCTAACT  35536005

Query  252       ATGACTTTCATGTGTCGTTTCCCTATTGGTCAATTTTGAGTCGTCCTAATTATAACCTTC  311
                 ||||||||||||||||||||||||||||||||||||||||||||||||||||||||||||
Sbjct  35536004  ATGACTTTCATGTGTCGTTTCCCTATTGGTCAATTTTGAGTCGTCCTAATTATAACCTTC  35535945

Query  312       ACGTGTCCTTCCTTTCCATTGGTTACTGATAATAGTCATCGTAACTGTATAAATATGCCT  371
                 |||||||||||||||||||||||||| | |||||||||||||||||||||||||||||||
Sbjct  35535944  ACGTGTCCTTCCTTTCCATTGGTTACCGTTAATAGTCATCGTAACTGTATAAATATGCCT  35535885

Query  372       TGTCTGTAAACCATTTTTGTTCTGCTGCTGACCCCATAAACAATTCTTATTTAACGGCTG  431
                 ||||||||||||||||||||||||||||||||||||||||||||||| ||||||||||||
Sbjct  35535884  TGTCTGTAAACCATTTTTGTTCTGCTGCTGACCCCATAAACAATTCTCATTTAACGGCTG  35535825

Query  432       TGTTCTGATTTATTGGAGTTGGGGAACAGTATTGGGGTCGAACTAGGATATCTGAATTCG  491
                 ||||||||||||||||||||||||||||||||||||||||||||||||||||||||||||
Sbjct  35535824  TGTTCTGATTTATTGGAGTTGGGGAACAGTATTGGGGTCGAACTAGGATATCTGAATTCG  35535765

Query  492       GTCAATCGGTAGAATTGCGTGTAGTCCTATCGCAATAC----GCTATATTTCGCATTATA  547
                 |||||||||||||||| |||||||||||||||||||||    ||||||||||||||||||
Sbjct  35535764  GTCAATCGGTAGAATTTCGTGTAGTCCTATCGCAATACCCACGCTATATTTCGCATTATA  35535705

Query  548       ACAGTTT  554
                 ||| |||
Sbjct  35535704  ACAATTT  35535698


 Score =   728 bits (394),  Expect = 0.0
 Identities = 414/423 (98%), Gaps = 3/423 (1%)
 Strand=Plus/Minus

Query  131       GTGTTAGGATATTCACAAGAATATCCCAAAAATTATCTCGAATGTAAAATGGTATGTTTT  190
                 ||||||||||||||||||||||||||||||||||||||||||||||||||||||||||||
Sbjct  16855922  GTGTTAGGATATTCACAAGAATATCCCAAAAATTATCTCGAATGTAAAATGGTATGTTTT  16855863

Query  191       CAGACTCTTCACATAATTCGCATGTTATTTCCTATTGGCCACTATTTACAGTGTCCTAAC  250
                 ||||||||||||||||||||||||||||||||||||||||| ||||||||||||||||||
Sbjct  16855862  CAGACTCTTCACATAATTCGCATGTTATTTCCTATTGGCCATTATTTACAGTGTCCTAAC  16855803

Query  251       TATGACTTTCATGTGTCGTTTCCCTATTGGTCAATTTTGAGTCGTCCTAATTATAACCTT  310
                 ||||||||||||||||||||||||||||||||||||||||||||||||||||||||||||
Sbjct  16855802  TATGACTTTCATGTGTCGTTTCCCTATTGGTCAATTTTGAGTCGTCCTAATTATAACCTT  16855743

Query  311       CACGTGTCCTTCCTTTCCATTGGTTACTGATAATAGTCATCGTAACTGTATAAATATGCC  370
                 ||||||||||||||||||||||||||||||||||||||||||||||||||||||||||||
Sbjct  16855742  CACGTGTCCTTCCTTTCCATTGGTTACTGATAATAGTCATCGTAACTGTATAAATATGCC  16855683

Query  371       TTGTCTGTAAACCATTTTTGTTCTGCTGCTGACCCCATAAACAATTCTTATTTAACGGCT  430
                 |||||||||||||||||||||||||||||||||||||||||||||||| |||||||||||
Sbjct  16855682  TTGTCTGTAAACCATTTTTGTTCTGCTGCTGACCCCATAAACAATTCTCATTTAACGGCT  16855623

Query  431       GTGTTCTGATTTATTGGAGTTGGGGAACAGTATTGGGGTCGAACTAGGATATCTGAATTC  490
                 ||||||||||||||||||||||||||||||||||||||||||||||||||||||||||| 
Sbjct  16855622  GTGTTCTGATTTATTGGAGTTGGGGAACAGTATTGGGGTCGAACTAGGATATCTGAATTT  16855563

Query  491       GGTCAATCGGTAGAATTGCGTGTAGTCCTATCGCAATACGCTATAT---TTCGCATTATA  547
                 ||||||||||||||||| || |||||||||||||||||| ||||||   |||||||||||
Sbjct  16855562  GGTCAATCGGTAGAATTTCGCGTAGTCCTATCGCAATACCCTATATATATTCGCATTATA  16855503

Query  548       ACA  550
                 |||
Sbjct  16855502  ACA  16855500


 Score =   725 bits (392),  Expect = 0.0
 Identities = 416/427 (97%), Gaps = 4/427 (1%)
 Strand=Plus/Plus

Query  132       TGTTAGGATATTCACAAGAATATCCCAAAAATTATCTCGAATGTAAAATGGTATGTTTTC  191
                 ||||||||||||||||||||||||||||||||||||||||||||||||||||||||||||
Sbjct  20680593  TGTTAGGATATTCACAAGAATATCCCAAAAATTATCTCGAATGTAAAATGGTATGTTTTC  20680652

Query  192       AGACTCTTCACATAATTCGCATGTTATTTCCTATTGGCCACTATTTACAGTGTCCTAACT  251
                 |||||||||||||||||||||||||||||||||||||||| |||||||||||||||||||
Sbjct  20680653  AGACTCTTCACATAATTCGCATGTTATTTCCTATTGGCCATTATTTACAGTGTCCTAACT  20680712

Query  252       ATGACTTTCATGTGTCGTTTCCCTATTGGTCAATTTTGAGTCGTCCTAATTATAACCTTC  311
                 ||||||||||||||||||||||||||||||||||||||||||||||||||||||||||||
Sbjct  20680713  ATGACTTTCATGTGTCGTTTCCCTATTGGTCAATTTTGAGTCGTCCTAATTATAACCTTC  20680772

Query  312       ACGTGTCCTTCCTTTCCATTGGTTACTGATAATAGTCATCGTAACTGTATAAATATGCCT  371
                 |||||||||||||||||||||||||||| |||||||||||||||||||||||||||||||
Sbjct  20680773  ACGTGTCCTTCCTTTCCATTGGTTACTGTTAATAGTCATCGTAACTGTATAAATATGCCT  20680832

Query  372       TGTCTGTAAACCATTTTTGTTCTGCTGCTGACCCCATAAACAATTCTTATTTAACGGCTG  431
                 ||||||||||||||||||||||||||||||||||||||||||||||||||||||||||||
Sbjct  20680833  TGTCTGTAAACCATTTTTGTTCTGCTGCTGACCCCATAAACAATTCTTATTTAACGGCTG  20680892

Query  432       TGTTCTGATTTATTGGAGTTGGGGAACAGTATTGGGGTCGAACTAGGATATCTGAATTCG  491
                 |||||||||||||||||||||||||||||||||||||||||||||||||||||||||| |
Sbjct  20680893  TGTTCTGATTTATTGGAGTTGGGGAACAGTATTGGGGTCGAACTAGGATATCTGAATTTG  20680952

Query  492       GTCAATCGGTAGAATTGCGTGTAGTCCTATCGCAAT----ACGCTATATTTCGCATTATA  547
                 |||||||||||||| | || ||||||||||||||||    ||||||||||||||||||||
Sbjct  20680953  GTCAATCGGTAGAAATTCGCGTAGTCCTATCGCAATACCCACGCTATATTTCGCATTATA  20681012

Query  548       ACAGTTT  554
                 ||| |||
Sbjct  20681013  ACAATTT  20681019


 Score =   721 bits (390),  Expect = 0.0
 Identities = 412/423 (97%), Gaps = 0/423 (0%)
 Strand=Plus/Minus

Query  132       TGTTAGGATATTCACAAGAATATCCCAAAAATTATCTCGAATGTAAAATGGTATGTTTTC  191
                 ||||||||||||||||||||||||||||||||||||||||||||||||||||||||||||
Sbjct  33522446  TGTTAGGATATTCACAAGAATATCCCAAAAATTATCTCGAATGTAAAATGGTATGTTTTC  33522387

Query  192       AGACTCTTCACATAATTCGCATGTTATTTCCTATTGGCCACTATTTACAGTGTCCTAACT  251
                 |||||||||||||||||||||||||||||||||||||||| |||||||||||||||||||
Sbjct  33522386  AGACTCTTCACATAATTCGCATGTTATTTCCTATTGGCCATTATTTACAGTGTCCTAACT  33522327

Query  252       ATGACTTTCATGTGTCGTTTCCCTATTGGTCAATTTTGAGTCGTCCTAATTATAACCTTC  311
                 ||||||||||||||||||||||||||||||||||||||||||||||||||||||||||||
Sbjct  33522326  ATGACTTTCATGTGTCGTTTCCCTATTGGTCAATTTTGAGTCGTCCTAATTATAACCTTC  33522267

Query  312       ACGTGTCCTTCCTTTCCATTGGTTACTGATAATAGTCATCGTAACTGTATAAATATGCCT  371
                 |||||||||||||||||||||||||| | |||||||||||||||||||||||||||||||
Sbjct  33522266  ACGTGTCCTTCCTTTCCATTGGTTACCGTTAATAGTCATCGTAACTGTATAAATATGCCT  33522207

Query  372       TGTCTGTAAACCATTTTTGTTCTGCTGCTGACCCCATAAACAATTCTTATTTAACGGCTG  431
                 ||||||||||||||||||||||||||||||||||||||||||||||| ||||||||||||
Sbjct  33522206  TGTCTGTAAACCATTTTTGTTCTGCTGCTGACCCCATAAACAATTCTCATTTAACGGCTG  33522147

Query  432       TGTTCTGATTTATTGGAGTTGGGGAACAGTATTGGGGTCGAACTAGGATATCTGAATTCG  491
                 |||||||||||||||||||||||||||||||||||||||||||||||||||||||||| |
Sbjct  33522146  TGTTCTGATTTATTGGAGTTGGGGAACAGTATTGGGGTCGAACTAGGATATCTGAATTTG  33522087

Query  492       GTCAATCGGTAGAATTGCGTGTAGTCCTATCGCAATACGCTATATTTCGCATTATAACAG  551
                 |||||||||||||||| || ||||||||||||||| ||  ||||||||||||||||||| 
Sbjct  33522086  GTCAATCGGTAGAATTTCGCGTAGTCCTATCGCAACACAATATATTTCGCATTATAACAA  33522027

Query  552       TTT  554
                 |||
Sbjct  33522026  TTT  33522024


 Score =   715 bits (387),  Expect = 0.0
 Identities = 411/422 (97%), Gaps = 3/422 (1%)
 Strand=Plus/Minus

Query  132       TGTTAGGATATTCACAAGAATATCCCAAAAATTATCTCGAATGTAAAATGGTATGTTTTC  191
                 |||||||||||| |||||||||||||||||||||||||||||| ||||||||||||||||
Sbjct  12458272  TGTTAGGATATTTACAAGAATATCCCAAAAATTATCTCGAATGCAAAATGGTATGTTTTC  12458213

Query  192       AGACTCTTCACATAATTCGCATGTTATTTCCTATTGGCCACTATTTACAGTGTCCTAACT  251
                 |||||||||||||||||||||||||||||||||||||||| |||||||||||||||||||
Sbjct  12458212  AGACTCTTCACATAATTCGCATGTTATTTCCTATTGGCCATTATTTACAGTGTCCTAACT  12458153

Query  252       ATGACTTTCATGTGTCGTTTCCCTATTGGTCAATTTTGAGTCGTCCTAATTATAACCTTC  311
                 ||||||||||||| ||||||||||||||||||||||||||||||||||||||||||||| 
Sbjct  12458152  ATGACTTTCATGTATCGTTTCCCTATTGGTCAATTTTGAGTCGTCCTAATTATAACCTTT  12458093

Query  312       ACGTGTCCTTCCTTTCCATTGGTTACTGATAATAGTCATCGTAACTGTATAAATATGCCT  371
                 ||||||||||||||||||||||||||||||||||||||||||||||||||||||||||||
Sbjct  12458092  ACGTGTCCTTCCTTTCCATTGGTTACTGATAATAGTCATCGTAACTGTATAAATATGCCT  12458033

Query  372       TGTCTGTAAACCATTTTTGTTCTGCTGCTGACCCCATAAACAATTCTTATTTAACGGCTG  431
                 ||||||||||||||||||||||||||||||||||||||||||||||||||||||||||||
Sbjct  12458032  TGTCTGTAAACCATTTTTGTTCTGCTGCTGACCCCATAAACAATTCTTATTTAACGGCTG  12457973

Query  432       TGTTCTGATTTATTGGAGTTGGGGAACAGTATTGGGGTCGAACTAGGATATCTGAATTCG  491
                 ||||||||||||||||||||||||||||||||||||||||||||||||||||||||||||
Sbjct  12457972  TGTTCTGATTTATTGGAGTTGGGGAACAGTATTGGGGTCGAACTAGGATATCTGAATTCG  12457913

Query  492       GTCAATCGGTAGAATTGCGTGTAGTCCTATCGCAATACGCTATAT---TTCGCATTATAA  548
                 |||||||||||||||||||||||||||||||||||||| ||||||   ||| | ||||||
Sbjct  12457912  GTCAATCGGTAGAATTGCGTGTAGTCCTATCGCAATACCCTATATATATTCACGTTATAA  12457853

Query  549       CA  550
                 ||
Sbjct  12457852  CA  12457851


 Score =   715 bits (387),  Expect = 0.0
 Identities = 409/420 (97%), Gaps = 0/420 (0%)
 Strand=Plus/Minus

Query  132       TGTTAGGATATTCACAAGAATATCCCAAAAATTATCTCGAATGTAAAATGGTATGTTTTC  191
                 |||||||||||| |||||||||||||||||||||||||||||| ||||||||||||||||
Sbjct  30272949  TGTTAGGATATTTACAAGAATATCCCAAAAATTATCTCGAATGCAAAATGGTATGTTTTC  30272890

Query  192       AGACTCTTCACATAATTCGCATGTTATTTCCTATTGGCCACTATTTACAGTGTCCTAACT  251
                 ||||||||||||||||||||||| |||||||||||||||| |||||||||||||||||||
Sbjct  30272889  AGACTCTTCACATAATTCGCATGCTATTTCCTATTGGCCATTATTTACAGTGTCCTAACT  30272830

Query  252       ATGACTTTCATGTGTCGTTTCCCTATTGGTCAATTTTGAGTCGTCCTAATTATAACCTTC  311
                 ||||||||||||||||| ||||||||||||||||||||||||||||||||||||||||| 
Sbjct  30272829  ATGACTTTCATGTGTCGCTTCCCTATTGGTCAATTTTGAGTCGTCCTAATTATAACCTTT  30272770

Query  312       ACGTGTCCTTCCTTTCCATTGGTTACTGATAATAGTCATCGTAACTGTATAAATATGCCT  371
                 |||||||||||||||||||||||||||| |||||||||||||||||||||||||||||||
Sbjct  30272769  ACGTGTCCTTCCTTTCCATTGGTTACTGTTAATAGTCATCGTAACTGTATAAATATGCCT  30272710

Query  372       TGTCTGTAAACCATTTTTGTTCTGCTGCTGACCCCATAAACAATTCTTATTTAACGGCTG  431
                 ||||||||||||||||||||||||||||||||||||||||||||||| ||||||||||||
Sbjct  30272709  TGTCTGTAAACCATTTTTGTTCTGCTGCTGACCCCATAAACAATTCTCATTTAACGGCTG  30272650

Query  432       TGTTCTGATTTATTGGAGTTGGGGAACAGTATTGGGGTCGAACTAGGATATCTGAATTCG  491
                 |||||||||||||||||||||||||||||||||||||||||||||||||||||||||| |
Sbjct  30272649  TGTTCTGATTTATTGGAGTTGGGGAACAGTATTGGGGTCGAACTAGGATATCTGAATTTG  30272590

Query  492       GTCAATCGGTAGAATTGCGTGTAGTCCTATCGCAATACGCTATATTTCGCATTATAACAG  551
                 |||||||||||||||| || ||||||||||||||||||||||||||||||||||||||||
Sbjct  30272589  GTCAATCGGTAGAATTTCGCGTAGTCCTATCGCAATACGCTATATTTCGCATTATAACAG  30272530


 Score =   713 bits (386),  Expect = 0.0
 Identities = 411/423 (97%), Gaps = 1/423 (0%)
 Strand=Plus/Plus

Query  132       TGTTAGGATATTCACAAGAATATCCCAAAAATTATCTCGAATGTAAAATGGTATGTTTTC  191
                 ||||||||||||||||||||||||||||||||||||||||||||||||||||||||||||
Sbjct  13646815  TGTTAGGATATTCACAAGAATATCCCAAAAATTATCTCGAATGTAAAATGGTATGTTTTC  13646874

Query  192       AGACTCTTCACATAATTCGCATGTTATTTCCTATTGGCCACTATTTACAGTGTCCTAACT  251
                 |||||||||||||||||||||||||||||||||||||||| |||||||||||||||||||
Sbjct  13646875  AGACTCTTCACATAATTCGCATGTTATTTCCTATTGGCCATTATTTACAGTGTCCTAACT  13646934

Query  252       ATGACTTTCATGTGTCGTTTCCCTATTGGTCAATTTTGAGTCGTCCTAATTATAACCTTC  311
                 ||||||||||||||||||||||||||||||||||||||||||||||||||||||||||||
Sbjct  13646935  ATGACTTTCATGTGTCGTTTCCCTATTGGTCAATTTTGAGTCGTCCTAATTATAACCTTC  13646994

Query  312       ACGTGTCCTTCCTTTCCATTGGTTACTGATAATAGTCATCGTAACTGTATAAATATGCCT  371
                 ||||||||||||||||||||||||||||||||||||||||||||||||||||||||||||
Sbjct  13646995  ACGTGTCCTTCCTTTCCATTGGTTACTGATAATAGTCATCGTAACTGTATAAATATGCCT  13647054

Query  372       TGTCTGTAAACCATTTTTGTTCTGCTGCTGACCCCATAAACAATTCTTATTTAACGGCTG  431
                 ||||||||||||||||||||||||||||||||||||||||||||||| ||||||||||||
Sbjct  13647055  TGTCTGTAAACCATTTTTGTTCTGCTGCTGACCCCATAAACAATTCTCATTTAACGGCTG  13647114

Query  432       TGTTCTGATTTATTGGAGTTGGGGAACAGTATTGGGGTCGAACTAGGATATCTGAATTCG  491
                 |||||||||||||||||||||||||||||||||||||||||||||||||||||||||| |
Sbjct  13647115  TGTTCTGATTTATTGGAGTTGGGGAACAGTATTGGGGTCGAACTAGGATATCTGAATTTG  13647174

Query  492       GTCAATCGGTAGAATTGCGTGTAGTCCTATCGCAATACGCTATATTTCGCATTATAACAG  551
                 |||||||||||||||| || ||||||||||| |   ||| |||||||| |||||||||| 
Sbjct  13647175  GTCAATCGGTAGAATTTCGCGTAGTCCTATCACCC-ACGTTATATTTCTCATTATAACAA  13647233

Query  552       TTT  554
                 |||
Sbjct  13647234  TTT  13647236


 Score =   678 bits (367),  Expect = 0.0
 Identities = 407/426 (96%), Gaps = 3/426 (1%)
 Strand=Plus/Plus

Query  132       TGTTAGGATATTCACAAGAATATCCCAAAAATTATCTCGAATGTAAAATGGTATGTTTTC  191
                 ||||||||||||||||||||||||||||| ||||||||||||||||||||||||||||||
Sbjct  10383393  TGTTAGGATATTCACAAGAATATCCCAAAGATTATCTCGAATGTAAAATGGTATGTTTTC  10383452

Query  192       AGACTCTTCACATAATTCGCATGTTATTTCCTATTGGCCACTATTTACAGTGTCCTAACT  251
                 |||||||| ||||||||||||||||||||||||||||||| |||||||||||||||||||
Sbjct  10383453  AGACTCTTTACATAATTCGCATGTTATTTCCTATTGGCCATTATTTACAGTGTCCTAACT  10383512

Query  252       ATGACTTTCATGTGTCGTTTCCCTATTGGTCAATTTTGAGTCGTCCTAATTATAACCTTC  311
                 |||||||||||||||||||||||| |||||||||||||||||||||||||||||||||| 
Sbjct  10383513  ATGACTTTCATGTGTCGTTTCCCTGTTGGTCAATTTTGAGTCGTCCTAATTATAACCTTT  10383572

Query  312       ACGTGTCCTTCCTTTCCATTGGTTACTGATAATAGTCATCGTAACTGTATAAATATGCCT  371
                 ||||||||||||||||||||||||| || |||||||||||||||||||||||||||||||
Sbjct  10383573  ACGTGTCCTTCCTTTCCATTGGTTATTGTTAATAGTCATCGTAACTGTATAAATATGCCT  10383632

Query  372       TGTCTGTAAACCATTTTTGTTCTGCTGCTGACCCCATAAACAATTCTTATTTAACGGCTG  431
                 |||||||||||||||||||||||||||||||||||||||||||| || ||||||||||||
Sbjct  10383633  TGTCTGTAAACCATTTTTGTTCTGCTGCTGACCCCATAAACAATCCTCATTTAACGGCTG  10383692

Query  432       TGTTCTGATTTATTGGAGTTGGGGAACAGTATTGGGGTCGAACTAGGATATCTGAATTCG  491
                 |||||||||||||||| |||||||||||||||||||||||||||||||||||||||||||
Sbjct  10383693  TGTTCTGATTTATTGGTGTTGGGGAACAGTATTGGGGTCGAACTAGGATATCTGAATTCG  10383752

Query  492       GTCAATCGGTAGAATTGCGTGTAGTCCTATCGCAATACGCTATATTTCG-CA-TT-ATAA  548
                 |||||||||||||||| |||||||||| |||||||||||  |||||| | || || ||||
Sbjct  10383753  GTCAATCGGTAGAATTTCGTGTAGTCCCATCGCAATACGTAATATTTGGGCAATTTATAA  10383812

Query  549       CAGTTT  554
                 || |||
Sbjct  10383813  CACTTT  10383818


 Score =   619 bits (335),  Expect = 7e-176
 Identities = 384/408 (94%), Gaps = 2/408 (0%)
 Strand=Plus/Plus

Query  132       TGTTAGGATATTCACAAGAATATCCCAAAAATTATCTCGAATGTAAAATGGTATGTTTTC  191
                 |||||||||||||||| ||||||||| |||||||||||||| ||||| | ||||||||||
Sbjct  39341013  TGTTAGGATATTCACAGGAATATCCC-AAAATTATCTCGAAAGTAAAGTCGTATGTTTTC  39341071

Query  192       AGACTCTTCACATAATTCGCATGTTATTTCCTATTGGCCACTATTTACAG-TGTCCTAAC  250
                 |||||||||||||| |||||||||||||| ||||||| || ||||||||| |||||||||
Sbjct  39341072  AGACTCTTCACATATTTCGCATGTTATTTTCTATTGGTCATTATTTACAGTTGTCCTAAC  39341131

Query  251       TATGACTTTCATGTGTCGTTTCCCTATTGGTCAATTTTGAGTCGTCCTAATTATAACCTT  310
                 ||||||||||| ||||||||| |||||||||||||||||||| |||||||||||||||||
Sbjct  39341132  TATGACTTTCACGTGTCGTTTTCCTATTGGTCAATTTTGAGTTGTCCTAATTATAACCTT  39341191

Query  311       CACGTGTCCTTCCTTTCCATTGGTTACTGATAATAGTCATCGTAACTGTATAAATATGCC  370
                  |||||||||||||||||||||||||||| ||||||||||| |||||||||| |||||||
Sbjct  39341192  TACGTGTCCTTCCTTTCCATTGGTTACTGTTAATAGTCATCTTAACTGTATAGATATGCC  39341251

Query  371       TTGTCTGTAAACCATTTTTGTTCTGCTGCTGACCCCATAAACAATTCTTATTTAACGGCT  430
                 |||||||||||||| ||||||||||||||||||||||||||||||||| |||||||||||
Sbjct  39341252  TTGTCTGTAAACCACTTTTGTTCTGCTGCTGACCCCATAAACAATTCTCATTTAACGGCT  39341311

Query  431       GTGTTCTGATTTATTGGAGTTGGGGAACAGTATTGGGGTCGAACTAGGATATCTGAATTC  490
                 |||||||||||||||||||||||||||||||||||||||||||| |||||||||||||| 
Sbjct  39341312  GTGTTCTGATTTATTGGAGTTGGGGAACAGTATTGGGGTCGAACCAGGATATCTGAATTT  39341371

Query  491       GGTCAATCGGTAGAATTGCGTGTAGTCCTATCGCAATACGCTATATTT  538
                 ||||||||||||||||| ||||||||||||||||||||||  ||||||
Sbjct  39341372  GGTCAATCGGTAGAATTTCGTGTAGTCCTATCGCAATACGTAATATTT  39341419


 Score =   612 bits (331),  Expect = 1e-173
 Identities = 387/414 (93%), Gaps = 4/414 (1%)
 Strand=Plus/Plus

Query  132      TGTTAGGATATTCACAAGAATATCCCAAAAATTATCTCGAATGTAAAATGGTATGTTTTC  191
                |||||||||||||||| |||||||||||||||||||||||||||||| ||||||||||||
Sbjct  3560686  TGTTAGGATATTCACAGGAATATCCCAAAAATTATCTCGAATGTAAAGTGGTATGTTTTC  3560745

Query  192      AGACTCTTCACATAATTCGCATGTTATTTCCTATTGGCCACTATTTACAG-TGTCCTAAC  250
                |||||||||||||||||||||||||||||||||||||||| ||||||||| |||||||||
Sbjct  3560746  AGACTCTTCACATAATTCGCATGTTATTTCCTATTGGCCATTATTTACAGTTGTCCTAAC  3560805

Query  251      TATGACTTTCATGTGTCGTTTCCCTATTGGTCAATTTTGAGTCGTCCTAATTATAACCTT  310
                ||||||||||| ||||||||| |||| ||||||||||||||| |||||||||||||||||
Sbjct  3560806  TATGACTTTCACGTGTCGTTTTCCTACTGGTCAATTTTGAGTTGTCCTAATTATAACCTT  3560865

Query  311      CACGTGTCCTTCCTTTCCATTGGTTACTGATAATAGTCATCGTAACTGTATAAATATGCC  370
                 |||||||||||||||||||||||||||| ||||||||||| ||||||||||||||||||
Sbjct  3560866  TACGTGTCCTTCCTTTCCATTGGTTACTGTTAATAGTCATCTTAACTGTATAAATATGCC  3560925

Query  371      TTGTCTGTAAACCATTTTTGTTCTGCTGCTGACCCCATAAACAATTCTTATTTAACGGCT  430
                ||||||||||| ||||||||  ||||| |||||||||||||||||||||||| |||||||
Sbjct  3560926  TTGTCTGTAAATCATTTTTGACCTGCTTCTGACCCCATAAACAATTCTTATTCAACGGCT  3560985

Query  431      GTGTTCTGATTTATTGGAG---TTGGGGAACAGTATTGGGGTCGAACTAGGATATCTGAA  487
                ||||||||||||| |||||   |||||||||||||||||||||  |||||||||||||||
Sbjct  3560986  GTGTTCTGATTTACTGGAGGTTTTGGGGAACAGTATTGGGGTCATACTAGGATATCTGAA  3561045

Query  488      TTCGGTCAATCGGTAGAATTGCGTGTAGTCCTATCGCAATACGCTATATTTCGC  541
                || |||||| |||||||||| ||||||||| ||||||||||||| |||||||||
Sbjct  3561046  TTTGGTCAACCGGTAGAATTTCGTGTAGTCTTATCGCAATACGCAATATTTCGC  3561099


 Score =   595 bits (322),  Expect = 1e-168
 Identities = 375/401 (94%), Gaps = 2/401 (0%)
 Strand=Plus/Minus

Query  131       GTGTTAGGATATTCACAAGAATATCCCAAAAATTATCTCGAATGTAAAATGGTATGTTTT  190
                 ||||||||||||||||| ||||||||||||| |||||||||| ||||| | |||||||||
Sbjct  37625895  GTGTTAGGATATTCACAGGAATATCCCAAAA-TTATCTCGAAAGTAAAGTCGTATGTTTT  37625837

Query  191       CAGACTCTTCACATAATTCGCATGTTATTTCCTATTGGCCACTATTTACAGT-GTCCTAA  249
                 ||||||||||||||| |||||||||| ||| ||||||| || |||||||||| |||||||
Sbjct  37625836  CAGACTCTTCACATATTTCGCATGTTGTTTTCTATTGGTCATTATTTACAGTTGTCCTAA  37625777

Query  250       CTATGACTTTCATGTGTCGTTTCCCTATTGGTCAATTTTGAGTCGTCCTAATTATAACCT  309
                 |||||||||||| ||||||||| |||||||||||||||||||| ||||||||||||||||
Sbjct  37625776  CTATGACTTTCACGTGTCGTTTTCCTATTGGTCAATTTTGAGTTGTCCTAATTATAACCT  37625717

Query  310       TCACGTGTCCTTCCTTTCCATTGGTTACTGATAATAGTCATCGTAACTGTATAAATATGC  369
                   |||||||||| ||||||||||||||||| | ||||||||  |||||||||||||||||
Sbjct  37625716  CTACGTGTCCTTTCTTTCCATTGGTTACTGTTCATAGTCATTTTAACTGTATAAATATGC  37625657

Query  370       CTTGTCTGTAAACCATTTTTGTTCTGCTGCTGACCCCATAAACAATTCTTATTTAACGGC  429
                 ||||||||||||||||||||||||||||||||||||||||||||||||| ||||||||||
Sbjct  37625656  CTTGTCTGTAAACCATTTTTGTTCTGCTGCTGACCCCATAAACAATTCTCATTTAACGGC  37625597

Query  430       TGTGTTCTGATTTATTGGAGTTGGGGAACAGTATTGGGGTCGAACTAGGATATCTGAATT  489
                 || ||||||||||||||||||| |||||||||||||||||||||||||||||||||||||
Sbjct  37625596  TGGGTTCTGATTTATTGGAGTTAGGGAACAGTATTGGGGTCGAACTAGGATATCTGAATT  37625537

Query  490       CGGTCAATCGGTAGAATTGCGTGTAGTCCTATCGCAATACG  530
                  ||||||||||||||||| ||||||||||||||||||||||
Sbjct  37625536  TGGTCAATCGGTAGAATTTCGTGTAGTCCTATCGCAATACG  37625496


 Score =   556 bits (301),  Expect = 6e-157
 Identities = 373/408 (91%), Gaps = 3/408 (1%)
 Strand=Plus/Minus

Query  132       TGTTAGGATATTCACAAGAATATCCCAAAAATTATCTCGAATGTAAAATGGTATGTTTTC  191
                 |||||||||||||||| |||||||||||||||||||||||| ||||| ||||||||||||
Sbjct  20390082  TGTTAGGATATTCACAGGAATATCCCAAAAATTATCTCGAACGTAAAGTGGTATGTTTTC  20390023

Query  192       AGACTCTTCACATAATTCGCATGTTATTTCCTATTGGCCACTATTTACAGT-GTCCTAAC  250
                 ||||| | |||||| ||| |||||||||||||||||| || |||||||||| ||||||||
Sbjct  20390022  AGACTTTCCACATATTTCACATGTTATTTCCTATTGGTCATTATTTACAGTTGTCCTAAC  20389963

Query  251       TATGACTTTCATGTGTCGTTTCCCTATTGGTCAATTTTGAGTCGTCCTAATTATAACCTT  310
                 ||||||||||| ||||||||| |||||||||||||||||||| ||| |||||||||| ||
Sbjct  20389962  TATGACTTTCACGTGTCGTTTTCCTATTGGTCAATTTTGAGTTGTCATAATTATAACATT  20389903

Query  311       CACGTGTCCTTCCTTTCCATTGGTTACTGATAATAGTCATCGTAACTGTATAAATATGCC  370
                  |||||||||| ||||||||||||||||| | ||||||||| ||||||||||||||||||
Sbjct  20389902  TACGTGTCCTTTCTTTCCATTGGTTACTGTTCATAGTCATCTTAACTGTATAAATATGCC  20389843

Query  371       TTGTCTGTAAACCATTTTTGTTCTGCTGCTGACCCCATAAACAATTCTTATTTAACGGCT  430
                 ||||||||||| |||||||| |||||| |||||||||||||||| ||| |||||||||||
Sbjct  20389842  TTGTCTGTAAATCATTTTTGATCTGCTTCTGACCCCATAAACAACTCTCATTTAACGGCT  20389783

Query  431       GTGTTCTGATTTATTGGAGTTGGGGAACAGTATTGGGGTCGAACTAGGATATCTGAATTC  490
                 ||||||||||| |||||||| |||||||||||||||||||| ||||||||||||||||| 
Sbjct  20389782  GTGTTCTGATTAATTGGAGTCGGGGAACAGTATTGGGGTCGTACTAGGATATCTGAATTT  20389723

Query  491       GGTCAATCGGTAGAATTGCGTGTAGTCCTATCGCAATACGCTATATTT  538
                 ||||||||||||||||| ||||||||||| | ||||  ||| ||||||
Sbjct  20389722  GGTCAATCGGTAGAATTTCGTGTAGTCCTGTTGCAA--CGCAATATTT  20389677


 Score =   320 bits (173),  Expect = 9e-86
 Identities = 313/379 (83%), Gaps = 15/379 (4%)
 Strand=Plus/Plus

Query  164       TATCTCGAATGTAAAATGGTATGTTTTCAGACTCTTCACATAATTCGCATGTTATTTCCT  223
                 ||||||||| ||||| |||||||||||||||| |||  ||       |||||||||||||
Sbjct  31093773  TATCTCGAACGTAAAGTGGTATGTTTTCAGAC-CTTT-CA-------CATGTTATTTCCT  31093823

Query  224       ATTGGCCACTATTTACAG-TGTCCTAACTATGACTTTCATGTGTCGTTTCCCTATTGGTC  282
                 ||||| || ||||||||| ||||| |||||| || || | ||||||||| ||||||  ||
Sbjct  31093824  ATTGGTCAATATTTACAGTTGTCCCAACTATAACCTTTACGTGTCGTTTTCCTATTCTTC  31093883

Query  283       AATTTTG--AGTCGTCCTAATTATAACCTTCACGTGTCCTTCCTTTCCATTGGTTACTGA  340
                 | | |||  ||| |||| || ||||||||| ||||||  ||  || | |||||| | |  
Sbjct  31093884  ATTATTGACAGTTGTCCCAACTATAACCTTTACGTGTTGTT--TTCCTATTGGTAAATAT  31093941

Query  341       TAATAGTCATCGTAACTGTATAAATATGCCTTGTCTGTAAACCATTTTTGTTCTGCTGCT  400
                 | |  |||||| ||||||||||||||||| |||||||||||  ||||| |||||||  ||
Sbjct  31093942  TCACGGTCATCCTAACTGTATAAATATGCATTGTCTGTAAATTATTTTCGTTCTGCCTCT  31094001

Query  401       GACCCCATAAACAATTCTTATTTAACGGCTGTGTTCTGATTTATTGGAG-TTGGGGAACA  459
                 |||||||||||||||||| |||| |||| |||||||||||||||||||| ||||||||||
Sbjct  31094002  GACCCCATAAACAATTCTCATTTGACGGTTGTGTTCTGATTTATTGGAGTTTGGGGAACA  31094061

Query  460       GTATTGGGGTCGAACTAGGATATCTGAATTCGGTCAATCGGTAGAATTGCGTGTAGTCCT  519
                 |||||||||||| ||| ||||||||||| | ||||||||||||||| | ||  |||||||
Sbjct  31094062  GTATTGGGGTCGTACTGGGATATCTGAAGTTGGTCAATCGGTAGAAATTCGACTAGTCCT  31094121

Query  520       ATCGCAATACGCTATATTT  538
                 |||| ||||||  ||||||
Sbjct  31094122  ATCGTAATACGTAATATTT  31094140


 Score =   320 bits (173),  Expect = 9e-86
 Identities = 313/379 (83%), Gaps = 15/379 (4%)
 Strand=Plus/Minus

Query  164       TATCTCGAATGTAAAATGGTATGTTTTCAGACTCTTCACATAATTCGCATGTTATTTCCT  223
                 ||||||||| ||||| |||||||||||||||| |||  ||       |||||||||||||
Sbjct  31099725  TATCTCGAACGTAAAGTGGTATGTTTTCAGAC-CTTT-CA-------CATGTTATTTCCT  31099675

Query  224       ATTGGCCACTATTTACAGT-GTCCTAACTATGACTTTCATGTGTCGTTTCCCTATTGGTC  282
                 ||||| || |||||||||| |||| |||||| || || | ||||||||| ||||||  ||
Sbjct  31099674  ATTGGTCAATATTTACAGTTGTCCCAACTATAACCTTTACGTGTCGTTTTCCTATTCTTC  31099615

Query  283       AATTTTG--AGTCGTCCTAATTATAACCTTCACGTGTCCTTCCTTTCCATTGGTTACTGA  340
                 | | |||  ||| |||| || ||||||||| ||||||  ||  || | |||||| | |  
Sbjct  31099614  ATTATTGACAGTTGTCCCAACTATAACCTTTACGTGTTGTT--TTCCTATTGGTAAATAT  31099557

Query  341       TAATAGTCATCGTAACTGTATAAATATGCCTTGTCTGTAAACCATTTTTGTTCTGCTGCT  400
                 | |  |||||| ||||||||||||||||| |||||||||||  ||||| |||||||  ||
Sbjct  31099556  TCACGGTCATCCTAACTGTATAAATATGCATTGTCTGTAAATTATTTTCGTTCTGCCTCT  31099497

Query  401       GACCCCATAAACAATTCTTATTTAACGGCTGTGTTCTGATTTATTGGAGTT-GGGGAACA  459
                 |||||||||||||||||| |||| |||| |||||||||||||||||||||| ||||||||
Sbjct  31099496  GACCCCATAAACAATTCTCATTTGACGGTTGTGTTCTGATTTATTGGAGTTTGGGGAACA  31099437

Query  460       GTATTGGGGTCGAACTAGGATATCTGAATTCGGTCAATCGGTAGAATTGCGTGTAGTCCT  519
                 |||||||||||| ||| ||||||||||| | ||||||||||||||| | ||  |||||||
Sbjct  31099436  GTATTGGGGTCGTACTGGGATATCTGAAGTTGGTCAATCGGTAGAAATTCGACTAGTCCT  31099377

Query  520       ATCGCAATACGCTATATTT  538
                 |||| ||||||  ||||||
Sbjct  31099376  ATCGTAATACGTAATATTT  31099358


 Score =   311 bits (168),  Expect = 5e-83
 Identities = 217/240 (90%), Gaps = 6/240 (3%)
 Strand=Plus/Plus

Query  306      ACCTTCACGTGTCCTTCCTTTCCATTGGTTACTGATAATAGTCATCGTAACTGTATAAAT  365
                ||||| |||||||||| ||||||||||||||||| | ||||||||| |||||||||||||
Sbjct  3528977  ACCTTTACGTGTCCTTTCTTTCCATTGGTTACTGTTTATAGTCATCTTAACTGTATAAAT  3529036

Query  366      A-TGCCTTGTCTGTAAACCATTTTTGTTCTGCTGCTGACCCCATAAACAATTCTTATTTA  424
                | ||||||||||||||| |||||||| ||| || |  |||| |||||||||||| |||||
Sbjct  3529037  ATTGCCTTGTCTGTAAATCATTTTTGATCTACTTCGCACCCAATAAACAATTCTCATTTA  3529096

Query  425      ACGGCTGTGTTCTGATTTATTGGAGTTGGGG-AACAGTATTGGGGTCGAACTAGGATATC  483
                ||||||||||||||||||||||||||||||| |||||||||| ||||| |||||||||||
Sbjct  3529097  ACGGCTGTGTTCTGATTTATTGGAGTTGGGGAAACAGTATTGTGGTCGTACTAGGATATC  3529156

Query  484      TGAATTCGGTCAATCGGTAGAA-TT-GCGTGTAGTCCTATCGCAATACGCTATATTTCGC  541
                |||||| ||||||||||||||| || || | ||||||||||||||||||| |||||||||
Sbjct  3529157  TGAATTTGGTCAATCGGTAGAAATTCGC-T-TAGTCCTATCGCAATACGCAATATTTCGC  3529214


 Score =   311 bits (168),  Expect = 5e-83
 Identities = 244/278 (88%), Gaps = 16/278 (6%)
 Strand=Plus/Plus

Query  269       TTTCCCTATTGGTCA--ATTTTGAGTCGTCCTAATTATAACCTTCACGTGTCCTTCCTTT  326
                 ||| |||||||||||  ||||  ||| || |||||||||||||| |||||||||| | ||
Sbjct  44234102  TTT-CCTATTGGTCATTATTTACAGTTGTACTAATTATAACCTTTACGTGTCCTTTCCTT  44234160

Query  327       CCATTGGTTACTGATAATAGTCATCGTAACTGTATAAATATGCCTTGTCTGTAAACCATT  386
                 ||||||||||||| |||||||||||       | ||||||||||||||||||||| ||||
Sbjct  44234161  CCATTGGTTACTGTTAATAGTCATC-------T-TAAATATGCCTTGTCTGTAAATCATT  44234212

Query  387       TTTGTTCTGCTGCTGACCCCATAAACAATTCTTATTTAACGGCTGTGTTCTGATTTATTG  446
                 ||||  ||||| |||||||||||||||||||||||||||||| ||||||||||||| |||
Sbjct  44234213  TTTGACCTGCTTCTGACCCCATAAACAATTCTTATTTAACGGTTGTGTTCTGATTTGTTG  44234272

Query  447       GAGTTGGGGAACAGTATTGGGGTCGAACTAGGATATCTGAATTCGGTCAATCGGTAGAA-  505
                 ||||||||||||| ||||||||||| ||||||||||||||||| ||||||||||||||| 
Sbjct  44234273  GAGTTGGGGAACAATATTGGGGTCGTACTAGGATATCTGAATTTGGTCAATCGGTAGAAA  44234332

Query  506       TT-GCGTGTAGTCCTATCGCAATACGCTATA-TTTCGC  541
                 || || | ||||||||||||||||||| ||| ||||||
Sbjct  44234333  TTCGC-T-TAGTCCTATCGCAATACGCAATAATTTCGC  44234368


 Score = 82.4 bits (44),  Expect = 4e-14
 Identities = 51/54 (94%), Gaps = 1/54 (2%)
 Strand=Plus/Plus

Query  642       AATCTGAAGGGGATTTTGTGGAGATTTCAGTATTTTTCATGGTTGAAATCATGA  695
                 |||| ||||||||||||||||||||||||||| ||||||| |||||||||||||
Sbjct  39794779  AATCAGAAGGGGATTTTGTGGAGATTTCAGTA-TTTTCATAGTTGAAATCATGA  39794831


 Score = 75.0 bits (40),  Expect = 7e-12
 Identities = 49/53 (92%), Gaps = 1/53 (2%)
 Strand=Plus/Minus

Query  643       ATCTGAAGGGGATTTTGTGGAGATTTCAGTATTTTTCATGGTTGAAATCATGA  695
                 ||| ||| ||||||||||||||||||||||||||||||| ||||||||| |||
Sbjct  35448537  ATCAGAA-GGGATTTTGTGGAGATTTCAGTATTTTTCATAGTTGAAATCCTGA  35448486


 Score = 71.3 bits (38),  Expect = 9e-11
 Identities = 49/54 (91%), Gaps = 1/54 (2%)
 Strand=Plus/Plus

Query  642       AATCTGAAGGGGATTTTGTGGAGATTTCAGTATTTTTCATGGTTGAAATCATGA  695
                 |||| ||| |||||||||||||||||||||||||||| || |||||||| ||||
Sbjct  10388502  AATCAGAA-GGGATTTTGTGGAGATTTCAGTATTTTTAATAGTTGAAATAATGA  10388554


 Score = 69.4 bits (37),  Expect = 3e-10
 Identities = 44/47 (94%), Gaps = 2/47 (4%)
 Strand=Plus/Plus

Query  647      GAAGGGGATTTTGTGGAGATTTCAGTATTTTTCATGGTTGAAATCAT  693
                ||| |||||||||||||||||||||||||||| || |||||||||||
Sbjct  7831895  GAA-GGGATTTTGTGGAGATTTCAGTATTTTT-ATAGTTGAAATCAT  7831939


 Score = 67.6 bits (36),  Expect = 1e-09
 Identities = 47/52 (90%), Gaps = 1/52 (2%)
 Strand=Plus/Plus

Query  642       AATCTGAAGGGGATTTTGTGGAGATTTCAGTATTTTTCATGGTTGAAATCAT  693
                 |||| ||||||||||||||||||||||||||| ||||||  ||||||| |||
Sbjct  43513394  AATCAGAAGGGGATTTTGTGGAGATTTCAGTA-TTTTCAAAGTTGAAACCAT  43513444


> SM_V7_4H008 length=43640
Length=43640

 Score =   981 bits (531),  Expect = 0.0
 Identities = 547/554 (99%), Gaps = 4/554 (1%)
 Strand=Plus/Minus

Query  1      TCTAATCAAGCAGAACATTCTTCAAGTTCTCGGTCGTTACCTCGAAGGAGGTCGGCACGC  60
              ||||||||||||||||||||||||||||||||||||||||||||||||||||||||||||
Sbjct  15773  TCTAATCAAGCAGAACATTCTTCAAGTTCTCGGTCGTTACCTCGAAGGAGGTCGGCACGC  15714

Query  61     AAACGCAGAAAACCAAAGAACTTTCAGGTAAACCCACGATTGCGTCGCTATTAATTTTTT  120
              ||||||||||||||||||||||||||||||||||||||||||||||||||||||||||||
Sbjct  15713  AAACGCAGAAAACCAAAGAACTTTCAGGTAAACCCACGATTGCGTCGCTATTAATTTTTT  15654

Query  121    CCAAGGGGAGGTGTTAGGATATTCACAAGAATATCCCAAAAATTATCTCGAATGTAAAAT  180
              ||||||||||||||||||||||||||||||||||||||||||||||||||||||||||||
Sbjct  15653  CCAAGGGGAGGTGTTAGGATATTCACAAGAATATCCCAAAAATTATCTCGAATGTAAAAT  15594

Query  181    GGTATGTTTTCAGACTCTTCACATAATTCGCATGTTATTTCCTATTGGCCACTATTTACA  240
              ||||||||||||||||||||||||||||||||||||||||||||||||||| ||||||||
Sbjct  15593  GGTATGTTTTCAGACTCTTCACATAATTCGCATGTTATTTCCTATTGGCCATTATTTACA  15534

Query  241    GTGTCCTAACTATGACTTTCATGTGTCGTTTCCCTATTGGTCAATTTTGAGTCGTCCTAA  300
              ||||||||||||||||||||||||||||||||||||||||||||||||||||||||||||
Sbjct  15533  GTGTCCTAACTATGACTTTCATGTGTCGTTTCCCTATTGGTCAATTTTGAGTCGTCCTAA  15474

Query  301    TTATAACCTTCACGTGTCCTTCCTTTCCATTGGTTACTGATAATAGTCATCGTAACTGTA  360
              ||||||||||||||||||||||||||||||||||||||| ||||||||||||||||||||
Sbjct  15473  TTATAACCTTCACGTGTCCTTCCTTTCCATTGGTTACTGTTAATAGTCATCGTAACTGTA  15414

Query  361    TAAATATGCCTTGTCTGTAAACCATTTTTGTTCTGCTGCTGACCCCATAAACAATTCTTA  420
              |||||||||||||||||||||||||||||||||||||||||||||||||||||||||| |
Sbjct  15413  TAAATATGCCTTGTCTGTAAACCATTTTTGTTCTGCTGCTGACCCCATAAACAATTCTCA  15354

Query  421    TTTAACGGCTGTGTTCTGATTTATTGGAGTTGGGGAACAGTATTGGGGTCGAACTAGGAT  480
              ||||||||||||||||||||||||||||||||||||||||||||||||||||||||||||
Sbjct  15353  TTTAACGGCTGTGTTCTGATTTATTGGAGTTGGGGAACAGTATTGGGGTCGAACTAGGAT  15294

Query  481    ATCTGAATTCGGTCAATCGGTAGAATTGCGTGTAGTCCTATCGCAATAC----GCTATAT  536
              |||||||||||||||||||||||||||||||||||||||||||||||||    |||||||
Sbjct  15293  ATCTGAATTCGGTCAATCGGTAGAATTGCGTGTAGTCCTATCGCAATACCCACGCTATAT  15234

Query  537    TTCGCATTATAACA  550
              ||||||||||||||
Sbjct  15233  TTCGCATTATAACA  15220


 Score =   743 bits (402),  Expect = 0.0
 Identities = 420/428 (98%), Gaps = 4/428 (1%)
 Strand=Plus/Minus

Query  131    GTGTTAGGATATTCACAAGAATATCCCAAAAATTATCTCGAATGTAAAATGGTATGTTTT  190
              ||||||||||||||||||||||||||||||||||||||||||||||||||||||||||||
Sbjct  18008  GTGTTAGGATATTCACAAGAATATCCCAAAAATTATCTCGAATGTAAAATGGTATGTTTT  17949

Query  191    CAGACTCTTCACATAATTCGCATGTTATTTCCTATTGGCCACTATTTACAGTGTCCTAAC  250
              ||||||||||||||||||||||||||||||||||||||||| ||||||||||||||||||
Sbjct  17948  CAGACTCTTCACATAATTCGCATGTTATTTCCTATTGGCCATTATTTACAGTGTCCTAAC  17889

Query  251    TATGACTTTCATGTGTCGTTTCCCTATTGGTCAATTTTGAGTCGTCCTAATTATAACCTT  310
              ||||||||||||||||||||||||||||||||||||||||||||||||||||||||||||
Sbjct  17888  TATGACTTTCATGTGTCGTTTCCCTATTGGTCAATTTTGAGTCGTCCTAATTATAACCTT  17829

Query  311    CACGTGTCCTTCCTTTCCATTGGTTACTGATAATAGTCATCGTAACTGTATAAATATGCC  370
              ||||||||||||||||||||||||||||| ||||||||||||||||||||||||||||||
Sbjct  17828  CACGTGTCCTTCCTTTCCATTGGTTACTGTTAATAGTCATCGTAACTGTATAAATATGCC  17769

Query  371    TTGTCTGTAAACCATTTTTGTTCTGCTGCTGACCCCATAAACAATTCTTATTTAACGGCT  430
              |||||||||||||||||||||||||||||||||||||||||||||||| |||||||||||
Sbjct  17768  TTGTCTGTAAACCATTTTTGTTCTGCTGCTGACCCCATAAACAATTCTCATTTAACGGCT  17709

Query  431    GTGTTCTGATTTATTGGAGTTGGGGAACAGTATTGGGGTCGAACTAGGATATCTGAATTC  490
              ||||||||||||||||||||||||||||||||||||||||||||||||||||||||||||
Sbjct  17708  GTGTTCTGATTTATTGGAGTTGGGGAACAGTATTGGGGTCGAACTAGGATATCTGAATTC  17649

Query  491    GGTCAATCGGTAGAATTGCGTGTAGTCCTATCGCAATAC----GCTATATTTCGCATTAT  546
              |||||||||||||||||||||||||||||||||||||||    |||||||||||||||||
Sbjct  17648  GGTCAATCGGTAGAATTGCGTGTAGTCCTATCGCAATACCCACGCTATATTTCGCATTAT  17589

Query  547    AACAGTTT  554
              |||| |||
Sbjct  17588  AACAATTT  17581


 Score =   695 bits (376),  Expect = 0.0
 Identities = 408/423 (96%), Gaps = 4/423 (1%)
 Strand=Plus/Minus

Query  132    TGTTAGGATATTCACAAGAATATCCCAAAAATTATCTCGAATGTAAAATGGTATGTTTTC  191
              |||||||||||| |||||||||||||||||||||||||||||| ||||||||||||||||
Sbjct  31083  TGTTAGGATATTTACAAGAATATCCCAAAAATTATCTCGAATGCAAAATGGTATGTTTTC  31024

Query  192    AGACTCTTCACATAATTCGCATGTTATTTCCTATTGGCCACTATTTACAGTGTCCTAACT  251
              ||||||||||||||||||||||| |||||||||||||||| |||||||||||||||||||
Sbjct  31023  AGACTCTTCACATAATTCGCATGCTATTTCCTATTGGCCATTATTTACAGTGTCCTAACT  30964

Query  252    ATGACTTTCATGTGTCGTTTCCCTATTGGTCAATTTTGAGTCGTCCTAATTATAACCTTC  311
              ||||||||||||||||| ||||||||||||||||||||||||||||||||||||||||| 
Sbjct  30963  ATGACTTTCATGTGTCGCTTCCCTATTGGTCAATTTTGAGTCGTCCTAATTATAACCTTT  30904

Query  312    ACGTGTCCTTCCTTTCCATTGGTTACTGATAATAGTCATCGTAACTGTATAAATATGCCT  371
              ||||||||||||||||||||||||||||||||||||||||||||||||||||||||||||
Sbjct  30903  ACGTGTCCTTCCTTTCCATTGGTTACTGATAATAGTCATCGTAACTGTATAAATATGCCT  30844

Query  372    TGTCTGTAAACCATTTTTGTTCTGCTGCTGACCCCATAAACAATTCTTATTTAACGGCTG  431
              ||||||||||||||||||||||||||||||||||||||||||||||| ||||||||||||
Sbjct  30843  TGTCTGTAAACCATTTTTGTTCTGCTGCTGACCCCATAAACAATTCTCATTTAACGGCTG  30784

Query  432    TGTTCTGATTTATTGGAGTTGGGGAACAGTATTGGGGTCGAACTAGGATATCTGAATTCG  491
              |||||||||||||||||||||||||||||||||||||||||||||||||||||||||| |
Sbjct  30783  TGTTCTGATTTATTGGAGTTGGGGAACAGTATTGGGGTCGAACTAGGATATCTGAATTTG  30724

Query  492    GTCAATCGGTAGAATTGCGTGTAGTCCTATCGCAATAC----GCTATATTTCGCATTATA  547
              |||||||||||||||| || ||||||||||||||||||    |||||||||| |||||||
Sbjct  30723  GTCAATCGGTAGAATTTCGCGTAGTCCTATCGCAATACCCACGCTATATTTCCCATTATA  30664

Query  548    ACA  550
              |||
Sbjct  30663  ACA  30661


> SM_V7_7 length=19288021
Length=19288021

 Score =   981 bits (531),  Expect = 0.0
 Identities = 547/554 (99%), Gaps = 4/554 (1%)
 Strand=Plus/Plus

Query  1         TCTAATCAAGCAGAACATTCTTCAAGTTCTCGGTCGTTACCTCGAAGGAGGTCGGCACGC  60
                 ||||||||||||||||||||||||||||||||||||||||||||||||||||||||||||
Sbjct  14357296  TCTAATCAAGCAGAACATTCTTCAAGTTCTCGGTCGTTACCTCGAAGGAGGTCGGCACGC  14357355

Query  61        AAACGCAGAAAACCAAAGAACTTTCAGGTAAACCCACGATTGCGTCGCTATTAATTTTTT  120
                 ||||||||||||||||||||||||||||||||||||||||||||||||||||||||||||
Sbjct  14357356  AAACGCAGAAAACCAAAGAACTTTCAGGTAAACCCACGATTGCGTCGCTATTAATTTTTT  14357415

Query  121       CCAAGGGGAGGTGTTAGGATATTCACAAGAATATCCCAAAAATTATCTCGAATGTAAAAT  180
                 ||||||||||||||||||||||||||||||||||||||||||||||||||||||||||||
Sbjct  14357416  CCAAGGGGAGGTGTTAGGATATTCACAAGAATATCCCAAAAATTATCTCGAATGTAAAAT  14357475

Query  181       GGTATGTTTTCAGACTCTTCACATAATTCGCATGTTATTTCCTATTGGCCACTATTTACA  240
                 ||||||||||||||||||||||||||||||||||||||||||||||||||| ||||||||
Sbjct  14357476  GGTATGTTTTCAGACTCTTCACATAATTCGCATGTTATTTCCTATTGGCCATTATTTACA  14357535

Query  241       GTGTCCTAACTATGACTTTCATGTGTCGTTTCCCTATTGGTCAATTTTGAGTCGTCCTAA  300
                 ||||||||||||||||||||||||||||||||||||||||||||||||||||||||||||
Sbjct  14357536  GTGTCCTAACTATGACTTTCATGTGTCGTTTCCCTATTGGTCAATTTTGAGTCGTCCTAA  14357595

Query  301       TTATAACCTTCACGTGTCCTTCCTTTCCATTGGTTACTGATAATAGTCATCGTAACTGTA  360
                 ||||||||||||||||||||||||||||||||||||||| ||||||||||||||||||||
Sbjct  14357596  TTATAACCTTCACGTGTCCTTCCTTTCCATTGGTTACTGTTAATAGTCATCGTAACTGTA  14357655

Query  361       TAAATATGCCTTGTCTGTAAACCATTTTTGTTCTGCTGCTGACCCCATAAACAATTCTTA  420
                 |||||||||||||||||||||||||||||||||||||||||||||||||||||||||| |
Sbjct  14357656  TAAATATGCCTTGTCTGTAAACCATTTTTGTTCTGCTGCTGACCCCATAAACAATTCTCA  14357715

Query  421       TTTAACGGCTGTGTTCTGATTTATTGGAGTTGGGGAACAGTATTGGGGTCGAACTAGGAT  480
                 ||||||||||||||||||||||||||||||||||||||||||||||||||||||||||||
Sbjct  14357716  TTTAACGGCTGTGTTCTGATTTATTGGAGTTGGGGAACAGTATTGGGGTCGAACTAGGAT  14357775

Query  481       ATCTGAATTCGGTCAATCGGTAGAATTGCGTGTAGTCCTATCGCAAT----ACGCTATAT  536
                 |||||||||||||||||||||||||||||||||||||||||||||||    |||||||||
Sbjct  14357776  ATCTGAATTCGGTCAATCGGTAGAATTGCGTGTAGTCCTATCGCAATACCCACGCTATAT  14357835

Query  537       TTCGCATTATAACA  550
                 ||||||||||||||
Sbjct  14357836  TTCGCATTATAACA  14357849


 Score =   961 bits (520),  Expect = 0.0
 Identities = 544/555 (98%), Gaps = 4/555 (1%)
 Strand=Plus/Minus

Query  1        TCTAATCAAGCAGAACATTCTTCAAGTTCTCGGTCGTTACCTCGAAGGAGGTCGGCACGC  60
                ||||||||||||||||||||||||||||||||||||||||||||||||||||||||||||
Sbjct  6241758  TCTAATCAAGCAGAACATTCTTCAAGTTCTCGGTCGTTACCTCGAAGGAGGTCGGCACGC  6241699

Query  61       AAACGCAGAAAACCAAAGAACTTTCAGGTAAACCCACGATTGCGTCGCTATTAATTTTTT  120
                ||||||||||||||||||||||||||||||||||||||||||||||||||||||||||||
Sbjct  6241698  AAACGCAGAAAACCAAAGAACTTTCAGGTAAACCCACGATTGCGTCGCTATTAATTTTTT  6241639

Query  121      CCAAGGGGAGGTGTTAGGATATTCACAAGAATATCCCAAAAATTATCTCGAATGTAAAAT  180
                ||||||||||||||||||||||||||||||||||||||||||||||||||||||||||||
Sbjct  6241638  CCAAGGGGAGGTGTTAGGATATTCACAAGAATATCCCAAAAATTATCTCGAATGTAAAAT  6241579

Query  181      GGTATGTTTTCAGACTCTTCACATAATTCGCATGTTATTTCCTATTGGCCACTATTTACA  240
                ||||||||||||||||||||||||||||||||||||||||||||||||||| ||||||||
Sbjct  6241578  GGTATGTTTTCAGACTCTTCACATAATTCGCATGTTATTTCCTATTGGCCATTATTTACA  6241519

Query  241      GTGTCCTAACTATGACTTTCATGTGTCGTTTCCCTATTGGTCAATTTTGAGTCGTCCTAA  300
                ||||||||||||||||||||||||||||||||||||||||||||||||||||||||||||
Sbjct  6241518  GTGTCCTAACTATGACTTTCATGTGTCGTTTCCCTATTGGTCAATTTTGAGTCGTCCTAA  6241459

Query  301      TTATAACCTTCACGTGTCCTTCCTTTCCATTGGTTACTGATAATAGTCATCGTAACTGTA  360
                |||||||||| |||||||||||||||||||||||||||| ||||||||||||||||||||
Sbjct  6241458  TTATAACCTTTACGTGTCCTTCCTTTCCATTGGTTACTGTTAATAGTCATCGTAACTGTA  6241399

Query  361      TAAATATGCCTTGTCTGTAAACCATTTTTGTTCTGCTGCTGACCCCATAAACAATTCTTA  420
                |||||||||||||||||||||||||||||||||||||||||||||||||||||||||| |
Sbjct  6241398  TAAATATGCCTTGTCTGTAAACCATTTTTGTTCTGCTGCTGACCCCATAAACAATTCTCA  6241339

Query  421      TTTAACGGCTGTGTTCTGATTTATTGGAGTTGGGGAACAGTATTGGGGTCGAACTAGGAT  480
                ||||||||||||||||||||||||||||||||||||||||||||||||||||||||||||
Sbjct  6241338  TTTAACGGCTGTGTTCTGATTTATTGGAGTTGGGGAACAGTATTGGGGTCGAACTAGGAT  6241279

Query  481      ATCTGAATTCGGTCAATCGGTAGAATTGCGTGTAGTCCTATCGCAATAC----GCTATAT  536
                ||||||||| ||||||||||||||||| || ||||||||||||||||||    |||||||
Sbjct  6241278  ATCTGAATTTGGTCAATCGGTAGAATTTCGCGTAGTCCTATCGCAATACCCACGCTATAT  6241219

Query  537      TTCGCATTATAACAG  551
                |||||||||||||||
Sbjct  6241218  TTCGCATTATAACAG  6241204


 Score =   920 bits (498),  Expect = 0.0
 Identities = 536/554 (97%), Gaps = 4/554 (1%)
 Strand=Plus/Minus

Query  1        TCTAATCAAGCAGAACATTCTTCAAGTTCTCGGTCGTTACCTCGAAGGAGGTCGGCACGC  60
                ||||| |||||||||||||||||| |||||  |||||||||||||||||||||    |||
Sbjct  8259312  TCTAACCAAGCAGAACATTCTTCAGGTTCTTCGTCGTTACCTCGAAGGAGGTCAAAGCGC  8259253

Query  61       AAACGCAGAAAACCAAAGAACTTTCAGGTAAACCCACGATTGCGTCGCTATTAATTTTTT  120
                ||||| |||||||||||||||| |||||||||||||||||||||||||||||||||||||
Sbjct  8259252  AAACGAAGAAAACCAAAGAACTGTCAGGTAAACCCACGATTGCGTCGCTATTAATTTTTT  8259193

Query  121      CCAAGGGGAGGTGTTAGGATATTCACAAGAATATCCCAAAAATTATCTCGAATGTAAAAT  180
                |||||||||||||||||||||||||||||||||||||||||| |||||||||||||||||
Sbjct  8259192  CCAAGGGGAGGTGTTAGGATATTCACAAGAATATCCCAAAAACTATCTCGAATGTAAAAT  8259133

Query  181      GGTATGTTTTCAGACTCTTCACATAATTCGCATGTTATTTCCTATTGGCCACTATTTACA  240
                ||||||||||||||||||||||||||||||||||||||||||||||||||| ||||||||
Sbjct  8259132  GGTATGTTTTCAGACTCTTCACATAATTCGCATGTTATTTCCTATTGGCCATTATTTACA  8259073

Query  241      GTGTCCTAACTATGACTTTCATGTGTCGTTTCCCTATTGGTCAATTTTGAGTCGTCCTAA  300
                ||||||||||||||||||||||||||||||||||||||||||||||||||||||||||||
Sbjct  8259072  GTGTCCTAACTATGACTTTCATGTGTCGTTTCCCTATTGGTCAATTTTGAGTCGTCCTAA  8259013

Query  301      TTATAACCTTCACGTGTCCTTCCTTTCCATTGGTTACTGATAATAGTCATCGTAACTGTA  360
                ||||||||||||||||||||||||||||||||||||||| ||||||||||||||||||||
Sbjct  8259012  TTATAACCTTCACGTGTCCTTCCTTTCCATTGGTTACTGTTAATAGTCATCGTAACTGTA  8258953

Query  361      TAAATATGCCTTGTCTGTAAACCATTTTTGTTCTGCTGCTGACCCCATAAACAATTCTTA  420
                ||||||||||||||||||||||||||||||||||||||||||||||||||||||||||||
Sbjct  8258952  TAAATATGCCTTGTCTGTAAACCATTTTTGTTCTGCTGCTGACCCCATAAACAATTCTTA  8258893

Query  421      TTTAACGGCTGTGTTCTGATTTATTGGAGTTGGGGAACAGTATTGGGGTCGAACTAGGAT  480
                ||||||||||||||||||||||||||||||||||||||||||||||||||||||||||||
Sbjct  8258892  TTTAACGGCTGTGTTCTGATTTATTGGAGTTGGGGAACAGTATTGGGGTCGAACTAGGAT  8258833

Query  481      ATCTGAATTCGGTCAATCGGTAGAATTGCGTGTAGTCCTATCGCAATACGC----TATAT  536
                ||||||||||||||||||||||||||||||||||||||||||||||||| |    |||||
Sbjct  8258832  ATCTGAATTCGGTCAATCGGTAGAATTGCGTGTAGTCCTATCGCAATACCCACGTTATAT  8258773

Query  537      TTCGCATTATAACA  550
                ||||||||||||||
Sbjct  8258772  TTCGCATTATAACA  8258759


 Score =   861 bits (466),  Expect = 0.0
 Identities = 528/557 (95%), Gaps = 7/557 (1%)
 Strand=Plus/Plus

Query  1         TCTAATCAAGCAGAACATTCTTCAAGTTCTCGGTCGTTACCTCGAAGGAGGTCGGCACGC  60
                 ||||||||||||||||||||||||||||||||||||||||||||||||||||||| ||||
Sbjct  12558634  TCTAATCAAGCAGAACATTCTTCAAGTTCTCGGTCGTTACCTCGAAGGAGGTCGGGACGC  12558693

Query  61        AAACGCAGAAAACCAAAGAACTTTCAGGTAAACCCACGATTGCGTCGCTATTAATTTTTT  120
                 ||||||||||||||||||||||||||||| ||||||||||||||||||||||||||||||
Sbjct  12558694  AAACGCAGAAAACCAAAGAACTTTCAGGTGAACCCACGATTGCGTCGCTATTAATTTTTT  12558753

Query  121       CCAAGGGGAGGTGTTAGGATATTCACAAGAATATCCCAAAAATTATCTCGAATGTAAAAT  180
                 |||||||| |||||| |||||||||||||||||| |||||||||||||||||||||||||
Sbjct  12558754  CCAAGGGGGGGTGTTGGGATATTCACAAGAATATTCCAAAAATTATCTCGAATGTAAAAT  12558813

Query  181       GGTATGTTTTCAGACTCT--TCACATAATTCGCATGTTATTTCCTATTGGCCACTATTTA  238
                 |||| |||||||||||||  || |||||||||||||||||||||||||||||| ||||||
Sbjct  12558814  GGTACGTTTTCAGACTCTTCTCTCATAATTCGCATGTTATTTCCTATTGGCCATTATTTA  12558873

Query  239       CAG-TGTCCTAACTATGACTTTCATGTGTCGTTTCCCTATTGGTCAATTTTGAGTCGTCC  297
                 ||| ||||||||||||||||||||||||||||||||||||||||||||||||||| ||||
Sbjct  12558874  CAGTTGTCCTAACTATGACTTTCATGTGTCGTTTCCCTATTGGTCAATTTTGAGTTGTCC  12558933

Query  298       TAATTATAACCTTCACGTGTCCTTCCTTTCCATTGGTTACTGATAATAGTCATCGTAACT  357
                 ||||||||||||| |||||||||||||||||||||||||||| ||||||||||| |||||
Sbjct  12558934  TAATTATAACCTTTACGTGTCCTTCCTTTCCATTGGTTACTGTTAATAGTCATCTTAACT  12558993

Query  358       GTATAAATATGCCTTGTCTGTAAACCATTTTTGTTCTGCTGCTGACCCCATAAACAATTC  417
                 |||||||||||||||||||||||||||||||||||||||||||||||||||||| |||||
Sbjct  12558994  GTATAAATATGCCTTGTCTGTAAACCATTTTTGTTCTGCTGCTGACCCCATAAATAATTC  12559053

Query  418       TTATTTAACGGCTGTGTTCTGATTTATTGGAGTTGGGGAACAGTATTGGGGTCGAACTAG  477
                 | |||| |||||||||||||||||||||||||||||||||||||||||||||||||||||
Sbjct  12559054  TCATTTGACGGCTGTGTTCTGATTTATTGGAGTTGGGGAACAGTATTGGGGTCGAACTAG  12559113

Query  478       GATATCTGAATTCGGTCAATCGG-TAGAATTGCGTGTAGTCCTATCGCAATACGCTATAT  536
                 |||||||||||| |||||||||| ||||| | ||||||||||||| ||||||||  ||||
Sbjct  12559114  GATATCTGAATTTGGTCAATCGGGTAGAAATTCGTGTAGTCCTATTGCAATACGTAATAT  12559173

Query  537       TTCG-CA-TT-ATAACA  550
                 || | || || ||||||
Sbjct  12559174  TTGGGCAATTTATAACA  12559190


 Score =   743 bits (402),  Expect = 0.0
 Identities = 417/424 (98%), Gaps = 1/424 (0%)
 Strand=Plus/Plus

Query  132      TGTTAGGATATTCACAAGAATATCCCAAAAATTATCTCGAATGTAAAATGGTATGTTTTC  191
                ||||||||||||||||||||||||||||||||||||||||||||||||||||||||||||
Sbjct  8106603  TGTTAGGATATTCACAAGAATATCCCAAAAATTATCTCGAATGTAAAATGGTATGTTTTC  8106662

Query  192      AGACTCTTCACATAATTCGCATGTTATTTCCTATTGGCCACTATTTACAGTGTCCTAACT  251
                |||||||||||||||||||||||||||||||||||||||| |||||||||||||||||||
Sbjct  8106663  AGACTCTTCACATAATTCGCATGTTATTTCCTATTGGCCATTATTTACAGTGTCCTAACT  8106722

Query  252      ATGACTTTCATGTGTCGTTTCCCTATTGGTCAATTTTGAGTCGTCCTAATTATAACCTTC  311
                ||||||||||||||||||||||||||||||||||||||||||||||||||||||||||||
Sbjct  8106723  ATGACTTTCATGTGTCGTTTCCCTATTGGTCAATTTTGAGTCGTCCTAATTATAACCTTC  8106782

Query  312      ACGTGTCCTTCCTTTCCATTGGTTACTGATAATAGTCATCGTAACTGTATAAATATGCCT  371
                |||||||||||||||||||||||||||| |||||||||||||||||||||||||||||||
Sbjct  8106783  ACGTGTCCTTCCTTTCCATTGGTTACTGTTAATAGTCATCGTAACTGTATAAATATGCCT  8106842

Query  372      TGTCTGTAAACCATTTTTGTTCTGCTGCTGACCCCATAAACAATTCTTATTTAACGGCTG  431
                ||||||||||||||||||||||||||||||||||||||||||||||| ||||||||||||
Sbjct  8106843  TGTCTGTAAACCATTTTTGTTCTGCTGCTGACCCCATAAACAATTCTCATTTAACGGCTG  8106902

Query  432      TGTTCTGATTTATTGGAGTTGGGGAACAGTATTGGGGTCGAACTAGGATATCTGAATTCG  491
                |||||||||||||||||||||||||||||||||||||||||||||||||||||||||| |
Sbjct  8106903  TGTTCTGATTTATTGGAGTTGGGGAACAGTATTGGGGTCGAACTAGGATATCTGAATTTG  8106962

Query  492      GTCAATCGGTAGAATTGCGTGTAGTCCTATCGCAATACGCTATATTTCGCATTATAACAG  551
                |||||||||||||||| || ||||||||||||||||||||||||||||||||||||||| 
Sbjct  8106963  GTCAATCGGTAGAATTTCGCGTAGTCCTATCGCAATACGCTATATTTCGCATTATAACA-  8107021

Query  552      TTTT  555
                ||||
Sbjct  8107022  TTTT  8107025


 Score =   741 bits (401),  Expect = 0.0
 Identities = 419/427 (98%), Gaps = 4/427 (1%)
 Strand=Plus/Plus

Query  132       TGTTAGGATATTCACAAGAATATCCCAAAAATTATCTCGAATGTAAAATGGTATGTTTTC  191
                 ||||||||||||||||||||||||||||||||||||||||||||||||||||||||||||
Sbjct  14355062  TGTTAGGATATTCACAAGAATATCCCAAAAATTATCTCGAATGTAAAATGGTATGTTTTC  14355121

Query  192       AGACTCTTCACATAATTCGCATGTTATTTCCTATTGGCCACTATTTACAGTGTCCTAACT  251
                 |||||||||||||||||||||||||||||||||||||||| |||||||||||||||||||
Sbjct  14355122  AGACTCTTCACATAATTCGCATGTTATTTCCTATTGGCCATTATTTACAGTGTCCTAACT  14355181

Query  252       ATGACTTTCATGTGTCGTTTCCCTATTGGTCAATTTTGAGTCGTCCTAATTATAACCTTC  311
                 ||||||||||||||||||||||||||||||||||||||||||||||||||||||||||||
Sbjct  14355182  ATGACTTTCATGTGTCGTTTCCCTATTGGTCAATTTTGAGTCGTCCTAATTATAACCTTC  14355241

Query  312       ACGTGTCCTTCCTTTCCATTGGTTACTGATAATAGTCATCGTAACTGTATAAATATGCCT  371
                 |||||||||||||||||||||||||||| |||||||||||||||||||||||||||||||
Sbjct  14355242  ACGTGTCCTTCCTTTCCATTGGTTACTGTTAATAGTCATCGTAACTGTATAAATATGCCT  14355301

Query  372       TGTCTGTAAACCATTTTTGTTCTGCTGCTGACCCCATAAACAATTCTTATTTAACGGCTG  431
                 ||||||||||||||||||||||||||||||||||||||||||||||| ||||||||||||
Sbjct  14355302  TGTCTGTAAACCATTTTTGTTCTGCTGCTGACCCCATAAACAATTCTCATTTAACGGCTG  14355361

Query  432       TGTTCTGATTTATTGGAGTTGGGGAACAGTATTGGGGTCGAACTAGGATATCTGAATTCG  491
                 ||||||||||||||||||||||||||||||||||||||||||||||||||||||||||||
Sbjct  14355362  TGTTCTGATTTATTGGAGTTGGGGAACAGTATTGGGGTCGAACTAGGATATCTGAATTCG  14355421

Query  492       GTCAATCGGTAGAATTGCGTGTAGTCCTATCGCAAT----ACGCTATATTTCGCATTATA  547
                 ||||||||||||||||||||||||||||||||||||    ||||||||||||||||||||
Sbjct  14355422  GTCAATCGGTAGAATTGCGTGTAGTCCTATCGCAATACCCACGCTATATTTCGCATTATA  14355481

Query  548       ACAGTTT  554
                 ||| |||
Sbjct  14355482  ACAATTT  14355488


 Score =   734 bits (397),  Expect = 0.0
 Identities = 419/429 (98%), Gaps = 4/429 (1%)
 Strand=Plus/Minus

Query  130      GGTGTTAGGATATTCACAAGAATATCCCAAAAATTATCTCGAATGTAAAATGGTATGTTT  189
                ||||||||||||||||||||||||||||||||| ||||||||||||||||||||||||||
Sbjct  8261548  GGTGTTAGGATATTCACAAGAATATCCCAAAAACTATCTCGAATGTAAAATGGTATGTTT  8261489

Query  190      TCAGACTCTTCACATAATTCGCATGTTATTTCCTATTGGCCACTATTTACAGTGTCCTAA  249
                |||||||||||||||||||||||||||||||||||||||||| |||||||||||||||||
Sbjct  8261488  TCAGACTCTTCACATAATTCGCATGTTATTTCCTATTGGCCATTATTTACAGTGTCCTAA  8261429

Query  250      CTATGACTTTCATGTGTCGTTTCCCTATTGGTCAATTTTGAGTCGTCCTAATTATAACCT  309
                ||||||||||||||||||||||||||||||||||||||||||||||||||||||||||||
Sbjct  8261428  CTATGACTTTCATGTGTCGTTTCCCTATTGGTCAATTTTGAGTCGTCCTAATTATAACCT  8261369

Query  310      TCACGTGTCCTTCCTTTCCATTGGTTACTGATAATAGTCATCGTAACTGTATAAATATGC  369
                |||||||||||||||||||||||||||||| |||||||||||||||||||||||||||||
Sbjct  8261368  TCACGTGTCCTTCCTTTCCATTGGTTACTGTTAATAGTCATCGTAACTGTATAAATATGC  8261309

Query  370      CTTGTCTGTAAACCATTTTTGTTCTGCTGCTGACCCCATAAACAATTCTTATTTAACGGC  429
                ||||||||||||||||||||||||||||||||||||||||||||||||||||||||||||
Sbjct  8261308  CTTGTCTGTAAACCATTTTTGTTCTGCTGCTGACCCCATAAACAATTCTTATTTAACGGC  8261249

Query  430      TGTGTTCTGATTTATTGGAGTTGGGGAACAGTATTGGGGTCGAACTAGGATATCTGAATT  489
                ||||||||||||||||||||||||||||||||||||||||||||||||||||||||||||
Sbjct  8261248  TGTGTTCTGATTTATTGGAGTTGGGGAACAGTATTGGGGTCGAACTAGGATATCTGAATT  8261189

Query  490      CGGTCAATCGGTAGAATTGCGTGTAGTCCTATCGCAATACGC----TATATTTCGCATTA  545
                |||||||||||||||||||||||||||||||||||||||| |    |||||||||| |||
Sbjct  8261188  CGGTCAATCGGTAGAATTGCGTGTAGTCCTATCGCAATACCCACGTTATATTTCGCGTTA  8261129

Query  546      TAACAGTTT  554
                ||||| |||
Sbjct  8261128  TAACAATTT  8261120


 Score =   734 bits (397),  Expect = 0.0
 Identities = 415/423 (98%), Gaps = 4/423 (1%)
 Strand=Plus/Minus

Query  132       TGTTAGGATATTCACAAGAATATCCCAAAAATTATCTCGAATGTAAAATGGTATGTTTTC  191
                 ||||||||||||||||||||||||||||||||||||||||||||||||||||||||||||
Sbjct  12636929  TGTTAGGATATTCACAAGAATATCCCAAAAATTATCTCGAATGTAAAATGGTATGTTTTC  12636870

Query  192       AGACTCTTCACATAATTCGCATGTTATTTCCTATTGGCCACTATTTACAGTGTCCTAACT  251
                 |||||||||||||||||||||||||||||||||||||||| |||||||||||||||||||
Sbjct  12636869  AGACTCTTCACATAATTCGCATGTTATTTCCTATTGGCCATTATTTACAGTGTCCTAACT  12636810

Query  252       ATGACTTTCATGTGTCGTTTCCCTATTGGTCAATTTTGAGTCGTCCTAATTATAACCTTC  311
                 ||||||||||||||||||||||||||||||||||||||||||||||||||||||||||||
Sbjct  12636809  ATGACTTTCATGTGTCGTTTCCCTATTGGTCAATTTTGAGTCGTCCTAATTATAACCTTC  12636750

Query  312       ACGTGTCCTTCCTTTCCATTGGTTACTGATAATAGTCATCGTAACTGTATAAATATGCCT  371
                 |||||||||||||||||||||||||||| |||||||||||||||||||||||||||||||
Sbjct  12636749  ACGTGTCCTTCCTTTCCATTGGTTACTGTTAATAGTCATCGTAACTGTATAAATATGCCT  12636690

Query  372       TGTCTGTAAACCATTTTTGTTCTGCTGCTGACCCCATAAACAATTCTTATTTAACGGCTG  431
                 ||||||||||||||||||||||||||||||||||||||||||||||| ||||||||||||
Sbjct  12636689  TGTCTGTAAACCATTTTTGTTCTGCTGCTGACCCCATAAACAATTCTCATTTAACGGCTG  12636630

Query  432       TGTTCTGATTTATTGGAGTTGGGGAACAGTATTGGGGTCGAACTAGGATATCTGAATTCG  491
                 |||||||||||||||||||||||||||||||||||||||||||||||| |||||||||||
Sbjct  12636629  TGTTCTGATTTATTGGAGTTGGGGAACAGTATTGGGGTCGAACTAGGAGATCTGAATTCG  12636570

Query  492       GTCAATCGGTAGAATTGCGTGTAGTCCTATCGCAATAC----GCTATATTTCGCATTATA  547
                 ||||||||||||||||||||||||||||||||||||||    ||||||||||||||||||
Sbjct  12636569  GTCAATCGGTAGAATTGCGTGTAGTCCTATCGCAATACCCACGCTATATTTCGCATTATA  12636510

Query  548       ACA  550
                 |||
Sbjct  12636509  ACA  12636507


 Score =   721 bits (390),  Expect = 0.0
 Identities = 420/434 (97%), Gaps = 4/434 (1%)
 Strand=Plus/Minus

Query  125      GGGGAGGTGTTAGGATATTCACAAGAATATCCCAAAAATTATCTCGAATGTAAAATGGTA  184
                ||| || |||||||||||||||||||||||||||||||||||||||||||||||||||||
Sbjct  6243999  GGGCAGTTGTTAGGATATTCACAAGAATATCCCAAAAATTATCTCGAATGTAAAATGGTA  6243940

Query  185      TGTTTTCAGACTCTTCACATAATTCGCATGTTATTTCCTATTGGCCACTATTTACAGTGT  244
                ||||||||||||||||||||||||||||||||||||||||||||||| ||||||||||||
Sbjct  6243939  TGTTTTCAGACTCTTCACATAATTCGCATGTTATTTCCTATTGGCCATTATTTACAGTGT  6243880

Query  245      CCTAACTATGACTTTCATGTGTCGTTTCCCTATTGGTCAATTTTGAGTCGTCCTAATTAT  304
                ||||||||||||||||||||||||||||||||||||||||||||||||||||||||||||
Sbjct  6243879  CCTAACTATGACTTTCATGTGTCGTTTCCCTATTGGTCAATTTTGAGTCGTCCTAATTAT  6243820

Query  305      AACCTTCACGTGTCCTTCCTTTCCATTGGTTACTGATAATAGTCATCGTAACTGTATAAA  364
                |||||| |||||||||||||||||||||||||||| ||||||||||||||||||||||||
Sbjct  6243819  AACCTTTACGTGTCCTTCCTTTCCATTGGTTACTGTTAATAGTCATCGTAACTGTATAAA  6243760

Query  365      TATGCCTTGTCTGTAAACCATTTTTGTTCTGCTGCTGACCCCATAAACAATTCTTATTTA  424
                |||||||||||||||||||||||||||||||||||||||||||||||||||||| |||||
Sbjct  6243759  TATGCCTTGTCTGTAAACCATTTTTGTTCTGCTGCTGACCCCATAAACAATTCTCATTTA  6243700

Query  425      ACGGCTGTGTTCTGATTTATTGGAGTTGGGGAACAGTATTGGGGTCGAACTAGGATATCT  484
                ||||||||||||||||||||||||||||||||||||||||||||||||||||||||||||
Sbjct  6243699  ACGGCTGTGTTCTGATTTATTGGAGTTGGGGAACAGTATTGGGGTCGAACTAGGATATCT  6243640

Query  485      GAATTCGGTCAATCGGTAGAATTGCGTGTAGTCCTATCGCAATAC----GCTATATTTCG  540
                ||||| ||||||||||||||||| || ||||||||||||||||||    |||||||||||
Sbjct  6243639  GAATTTGGTCAATCGGTAGAATTTCGCGTAGTCCTATCGCAATACCCACGCTATATTTCG  6243580

Query  541      CATTATAACAGTTT  554
                |||||||||| |||
Sbjct  6243579  CATTATAACAATTT  6243566


 Score =   671 bits (363),  Expect = 0.0
 Identities = 403/422 (95%), Gaps = 3/422 (1%)
 Strand=Plus/Minus

Query  132       TGTTAGGATATTCACAAGAATATCCCAAAAATTATCTCGAATGTAAAATGGTATGTTTTC  191
                 ||||||||||||||||||||||||||||||||||||||||||||||| ||||||||||| 
Sbjct  16225085  TGTTAGGATATTCACAAGAATATCCCAAAAATTATCTCGAATGTAAAGTGGTATGTTTTT  16225026

Query  192       AGACTCTTCACATAATTCGCATGTTATTTCCTATTGGCCACTATTTACAGTGTCCTAACT  251
                 |||||||||||||||||| ||||||||||||||||||||| |||||||||||||||||||
Sbjct  16225025  AGACTCTTCACATAATTCACATGTTATTTCCTATTGGCCATTATTTACAGTGTCCTAACT  16224966

Query  252       ATGACTTTCATGTGTCGTTTCCCTATTGGTCAATTTTGAGTCGTCCTAATTATAACCTTC  311
                 ||||||||||||||||||||||||||||||||||||||||||||||||||||||||||| 
Sbjct  16224965  ATGACTTTCATGTGTCGTTTCCCTATTGGTCAATTTTGAGTCGTCCTAATTATAACCTTT  16224906

Query  312       ACGTGTCCTTCCTTTCCATTGGTTACTGATAATAGTCATCGTAACTGTATAAATATGCCT  371
                 |||||||||||||||||||||||||||| ||||||||||| |||||||||||||||||||
Sbjct  16224905  ACGTGTCCTTCCTTTCCATTGGTTACTGTTAATAGTCATCTTAACTGTATAAATATGCCT  16224846

Query  372       TGTCTGTAAACCATTTTTGTTCTGCTGCTGACCCCATAAACAATTCTTATTTAACGGCTG  431
                 ||||||||||||||||||||||||||||||||||||||||||||||| ||||||||||||
Sbjct  16224845  TGTCTGTAAACCATTTTTGTTCTGCTGCTGACCCCATAAACAATTCTCATTTAACGGCTG  16224786

Query  432       TGTTCTGATTTATTGGAGTTGGGGAACAGTATTGGGGTCGAACTAGGATATCTGAATTCG  491
                 |||||||||||||||||||||||||||||| ||||||||||||||||||||||||||| |
Sbjct  16224785  TGTTCTGATTTATTGGAGTTGGGGAACAGTGTTGGGGTCGAACTAGGATATCTGAATTTG  16224726

Query  492       GTCAATCGGTAGAATTGCGTGTAGTCCTATCGCAATACGCTATATTTCG-CA-TT-ATAA  548
                 |||||||||||||| | |||||||||||||||| |||||  |||||| | || || ||||
Sbjct  16224725  GTCAATCGGTAGAACTTCGTGTAGTCCTATCGCGATACGTAATATTTGGGCAATTTATAA  16224666

Query  549       CA  550
                 ||
Sbjct  16224665  CA  16224664


 Score =   664 bits (359),  Expect = 0.0
 Identities = 405/427 (95%), Gaps = 4/427 (1%)
 Strand=Plus/Plus

Query  132       TGTTAGGATATTCACAAGAATATCCCAAAAATTATCTCGAATGTAAAATGGTATGTTTTC  191
                 ||||||||||||||||||||||| ||||||||||||||||||||||||||||||||||||
Sbjct  12556403  TGTTAGGATATTCACAAGAATATTCCAAAAATTATCTCGAATGTAAAATGGTATGTTTTC  12556462

Query  192       AGACTCTTCACATAATTCGCATGTTATTTCCTATTGGCCACTATTTACAG-TGTCCTAAC  250
                 ||||||||| |||||||||||||||||||||||||||||| ||||||||| |||||||||
Sbjct  12556463  AGACTCTTCTCATAATTCGCATGTTATTTCCTATTGGCCATTATTTACAGTTGTCCTAAC  12556522

Query  251       TATGACTTTCATGTGTCGTTTCCCTATTGGTCAATTTTGAGTCGTCCTAATTATAACCTT  310
                 |||||||||||||||||||||||||||||||||||||||||| |||||||||||||||||
Sbjct  12556523  TATGACTTTCATGTGTCGTTTCCCTATTGGTCAATTTTGAGTTGTCCTAATTATAACCTT  12556582

Query  311       CACGTGTCCTTCCTTTCCATTGGTTACTGATAATAGTCATCGTAACTGTATAAATATGCC  370
                  |||||||||||||||||||||||||||| ||||||||||| ||||||||||||||||||
Sbjct  12556583  TACGTGTCCTTCCTTTCCATTGGTTACTGTTAATAGTCATCTTAACTGTATAAATATGCC  12556642

Query  371       TTGTCTGTAAACCATTTTTGTTCTGCTGCTGACCCCATAAACAATTCTTATTTAACGGCT  430
                 ||||||||||||||||||||||||||||||||||||||||| |||||| |||| ||||||
Sbjct  12556643  TTGTCTGTAAACCATTTTTGTTCTGCTGCTGACCCCATAAATAATTCTCATTTGACGGCT  12556702

Query  431       GTGTTCTGATTTATTGGAGTTGGGGAACAGTATTGGGGTCGAACTAGGATATCTGAATTC  490
                 ||||||||||||||||||||||||||||||||||||||||||||||||||||||||||| 
Sbjct  12556703  GTGTTCTGATTTATTGGAGTTGGGGAACAGTATTGGGGTCGAACTAGGATATCTGAATTT  12556762

Query  491       GGTCAATCGGTAGAATTGCGTGTAGTCCTATCGCAATACGCTATATTTC-GCA-TT-ATA  547
                 ||||||||| ||||||| ||||||||||||| ||||||||  ||||||  ||| || |||
Sbjct  12556763  GGTCAATCGATAGAATTACGTGTAGTCCTATTGCAATACGTAATATTTGAGCAATTTATA  12556822

Query  548       ACAGTTT  554
                 ||| |||
Sbjct  12556823  ACAATTT  12556829


 Score =   640 bits (346),  Expect = 0.0
 Identities = 398/423 (94%), Gaps = 4/423 (1%)
 Strand=Plus/Plus

Query  132       TGTTAGGATATTCACAAGAATATCCCAAAAATTATCTCGAATGTAAAATGGTATGTTTTC  191
                 |||||||||||||||| |||||||||||||||||||||||||||||| ||||||||||||
Sbjct  13106983  TGTTAGGATATTCACAGGAATATCCCAAAAATTATCTCGAATGTAAAGTGGTATGTTTTC  13107042

Query  192       AGACTCTTCACATAATTCGCATGTTATTTCCTATTGGCCACTATTTACAG-TGTCCTAAC  250
                 |||||||||||||||||||||||||||||||||||||| | ||||||||| |||||||||
Sbjct  13107043  AGACTCTTCACATAATTCGCATGTTATTTCCTATTGGCTATTATTTACAGTTGTCCTAAC  13107102

Query  251       TATGACTTTCATGTGTCGTTTCCCTATTGGTCAATTTTGAGTCGTCCTAATTATAACCTT  310
                  |||||||||| ||||||||| |||||||||||||||||||| |||||||||||||||||
Sbjct  13107103  AATGACTTTCACGTGTCGTTTTCCTATTGGTCAATTTTGAGTTGTCCTAATTATAACCTT  13107162

Query  311       CACGTGTCCTTCCTTTCCATTGGTTACTGATAATAGTCATCGTAACTGTATAAATATGCC  370
                  ||  |||||||||||||||||||||||| |||||||| || |||||||||||||||| |
Sbjct  13107163  TACACGTCCTTCCTTTCCATTGGTTACTGTTAATAGTCGTCTTAACTGTATAAATATGTC  13107222

Query  371       TTGTCTGTAAACCATTTTTGTTCTGCTGCTGACCCCATAAACAATTCTTATTTAACGGCT  430
                 |||||||||||||||||||||||||||||||||||||||||||||||| |||||||||||
Sbjct  13107223  TTGTCTGTAAACCATTTTTGTTCTGCTGCTGACCCCATAAACAATTCTCATTTAACGGCT  13107282

Query  431       GTGTTCTGATTTATTGGAGTTGGGGAACAGTATTGGGGTCGAACTAGGATATCTGAATTC  490
                 ||||||||||||||||||||||||||||||||||||||||||||||||||||||||||| 
Sbjct  13107283  GTGTTCTGATTTATTGGAGTTGGGGAACAGTATTGGGGTCGAACTAGGATATCTGAATTT  13107342

Query  491       GGTCAATCGGTAGAATTGCGTGTAGTCCTATCGCAATACGCTATATTTC-GCA-TT-ATA  547
                 ||||||||||||||||| ||||||||||||||||||||||  ||||||  ||| || |||
Sbjct  13107343  GGTCAATCGGTAGAATTTCGTGTAGTCCTATCGCAATACGTAATATTTGAGCAATTTATA  13107402

Query  548       ACA  550
                 |||
Sbjct  13107403  ACA  13107405


 Score =   601 bits (325),  Expect = 3e-170
 Identities = 384/413 (93%), Gaps = 2/413 (0%)
 Strand=Plus/Plus

Query  132      TGTTAGGATATTCACAAGAATATCCCAAAAATTATCTCGAATGTAAAATGGTATGTTTTC  191
                |||||||||||||||| |||||||||||||||||||||||||||||| ||||||||||||
Sbjct  7016614  TGTTAGGATATTCACAGGAATATCCCAAAAATTATCTCGAATGTAAAGTGGTATGTTTTC  7016673

Query  192      AGACTCTTCACATAATTCGCATGTTATTTCCTATTGGCCACTATTTACAG-TGTCCTAAC  250
                ||||||||||||||||||||||||||||||||||||| || ||||||||| ||||| |||
Sbjct  7016674  AGACTCTTCACATAATTCGCATGTTATTTCCTATTGGTCATTATTTACAGTTGTCCGAAC  7016733

Query  251      TATGACTTTCATGTGTCGTTTCCCTATTGGTCAATTTTGAGTCGTCCTAATTATAACCTT  310
                |||||||| || ||||||||| |||||||||||||||||||| |||||||||||||||||
Sbjct  7016734  TATGACTTCCACGTGTCGTTTTCCTATTGGTCAATTTTGAGTTGTCCTAATTATAACCTT  7016793

Query  311      CACGTGTCCTTCCTTTCCATTGGTTACTGATAATAGTCATCGTAACTGTATAAATATGCC  370
                 |||||||||||||||||||||||||||| ||||||| ||| ||||||||||||||||||
Sbjct  7016794  TACGTGTCCTTCCTTTCCATTGGTTACTGTTAATAGTTATCTTAACTGTATAAATATGCC  7016853

Query  371      TTGTCTGTAAACCATTTTTGTTCTGCTGCTGACCCCATAAACAATTCTTATTTAACGGCT  430
                ||||||||||| ||||||||  ||||| |||||||||||||||||||||| |||| ||||
Sbjct  7016854  TTGTCTGTAAATCATTTTTGACCTGCTACTGACCCCATAAACAATTCTTACTTAATGGCT  7016913

Query  431      GTGTTCTGATTTATTGGA-GTTGGGGAACAGTATTGGGGTCGAACTAGGATATCTGAATT  489
                |||||||||||||||||| ||||||||||||||||||||||| |||||||||||||||||
Sbjct  7016914  GTGTTCTGATTTATTGGAGGTTGGGGAACAGTATTGGGGTCGTACTAGGATATCTGAATT  7016973

Query  490      CGGTCAATCGGTAGAATTGCGTGTAGTCCTATCGCAATACGCTATATTTCGCA  542
                 |||||| |||||||||| ||||||||| ||| ||||||||| |||||| |||
Sbjct  7016974  TGGTCAACCGGTAGAATTTCGTGTAGTCTTATAGCAATACGCAATATTTAGCA  7017026


 Score =   549 bits (297),  Expect = 1e-154
 Identities = 376/414 (91%), Gaps = 5/414 (1%)
 Strand=Plus/Plus

Query  132       TGTTAGGATATTCACAAGAATATCCCAAAAATTATCTCGAATGTAAAATGGTATGTTTTC  191
                 |||| ||||||||||| |||||||||||||||||||||||| ||||| ||||||||||||
Sbjct  11471644  TGTTGGGATATTCACAGGAATATCCCAAAAATTATCTCGAACGTAAAGTGGTATGTTTTC  11471703

Query  192       AGACTCTTCACATAATTCGCATGTTATTTCCTATTGGCCACTATTTACAG-TGTCCTAAC  250
                 |||||||||||||| ||| |||||||||||||||||| |  ||||||| | |||||||| 
Sbjct  11471704  AGACTCTTCACATATTTCACATGTTATTTCCTATTGGTCGTTATTTACGGTTGTCCTAAT  11471763

Query  251       TATGACTTTCATGTGTCGTTTCCCTATTGGTCAATTTTGAGTCGTCCTAATTATAACCTT  310
                 ||||||||||| ||||||||| |||||||||||||||||||| |||||||||||||||||
Sbjct  11471764  TATGACTTTCACGTGTCGTTTTCCTATTGGTCAATTTTGAGTTGTCCTAATTATAACCTT  11471823

Query  311       CACGTGTCCTTCCTTTCCATTGGTTACTGATAATAGTCATCGTAACTGTATAAATATGCC  370
                  |||| ||||| ||||||||||||||||| | ||||||||  ||||||||||||||| ||
Sbjct  11471824  TACGTATCCTTTCTTTCCATTGGTTACTGTTCATAGTCATTTTAACTGTATAAATATTCC  11471883

Query  371       TTGTCTGTAAACCATTTTTGTTCTGCTGCTGACCCCATAAACAATTCTTATTTAACGGCT  430
                 ||||||||||| |||||||||||||||||||||||||||||||||||| |||| ||||||
Sbjct  11471884  TTGTCTGTAAATCATTTTTGTTCTGCTGCTGACCCCATAAACAATTCTCATTTGACGGCT  11471943

Query  431       GTGTTCTGATTTATTGGAGTTGGGGAACAGTATTGGGGTCGAACTAGGATATCTGAATTC  490
                 ||||||||||||||||||||  ||||||||||||||||||| ||||||||||||||||| 
Sbjct  11471944  GTGTTCTGATTTATTGGAGTCAGGGAACAGTATTGGGGTCGTACTAGGATATCTGAATTT  11472003

Query  491       GGTCAATCGGTAGAA-TT-GCGTGTAGTCCTATCGCAATACGCTATATTTCGCA  542
                 |||||||||||| || || || | |||||||||||||| |||| |||||| |||
Sbjct  11472004  GGTCAATCGGTAAAAATTCGC-T-TAGTCCTATCGCAACACGCAATATTTAGCA  11472055


 Score =   544 bits (294),  Expect = 5e-153
 Identities = 375/413 (91%), Gaps = 9/413 (2%)
 Strand=Plus/Minus

Query  132       TGTTAGGATATTCACAAGAATATCCCAAAAATTATCTCGAATGTAAAATGGTATGTTTTC  191
                 |||||||||||||||| ||||||||||||| |||||||||| |||||||  |||||||||
Sbjct  18406641  TGTTAGGATATTCACAGGAATATCCCAAAA-TTATCTCGAACGTAAAATCATATGTTTTC  18406583

Query  192       AGACTCTTCACATAATTCGCATGTTATTTCCTATTGGCCACTATTTACAGT-GTCCTAAC  250
                 ||||| | |||||| ||| |||||||||||||||||| || |||||||||| ||||||||
Sbjct  18406582  AGACTTTCCACATATTTCACATGTTATTTCCTATTGGTCATTATTTACAGTTGTCCTAAC  18406523

Query  251       TATGACTTTCATGTGTCGTTTCCCTATTGGTCAATTTTGAGTCGTCCTAATTATAACCTT  310
                 ||||||||||| ||||||||| |||||||||||||||||||| |||||||||||||||||
Sbjct  18406522  TATGACTTTCACGTGTCGTTTTCCTATTGGTCAATTTTGAGTTGTCCTAATTATAACCTT  18406463

Query  311       CACGTGTCCTTCCTTTCCATTGGTTACTGATAATAGTCATCGTAACTGTATAAATATGCC  370
                  || ||||||| ||||||||||||||||| | ||||||||| ||||||||||||||||||
Sbjct  18406462  TACATGTCCTTTCTTTCCATTGGTTACTGTTCATAGTCATCTTAACTGTATAAATATGCC  18406403

Query  371       TTGTCTGTAAACCATTTTTGTTCTGCTGCTGACCCCATAAACAATTCTTATTTAACGGCT  430
                 ||||||||||| |||||||| |||||| | ||||||||||||| |||| |||||||||||
Sbjct  18406402  TTGTCTGTAAATCATTTTTGATCTGCTTCGGACCCCATAAACAGTTCTCATTTAACGGCT  18406343

Query  431       GTGTTCTGATTTATTGGAGTTGGGGAA-CAGTATTGGGGTCGAACTAGGATATCTGAATT  489
                 ||||||||||||||||||||||||||| |||||||||||||| |||||||||| ||||||
Sbjct  18406342  GTGTTCTGATTTATTGGAGTTGGGGAAACAGTATTGGGGTCGTACTAGGATATATGAATT  18406283

Query  490       CGGTCAATCGGTAGAA-TT-GCGTGTAGTCCTATCGCAATACGCTATA-TTTC  539
                  ||||||||||||||| || || | ||||||||| ||||||||| ||| ||||
Sbjct  18406282  -GGTCAATCGGTAGAAATTCGC-T-TAGTCCTATTGCAATACGCAATAATTTC  18406233


 Score = 76.8 bits (41),  Expect = 2e-12
 Identities = 50/54 (93%), Gaps = 2/54 (4%)
 Strand=Plus/Minus

Query  643      ATCTGAA-GGGGATTTTGTGGAGATTTCAGTATTTTTCATGGTTGAAATCATGA  695
                ||| ||| |||||||||||||||||||||||||||| ||| |||||||||||||
Sbjct  1744462  ATCAGAAGGGGGATTTTGTGGAGATTTCAGTATTTT-CATAGTTGAAATCATGA  1744410


 Score = 73.1 bits (39),  Expect = 3e-11
 Identities = 43/45 (96%), Gaps = 0/45 (0%)
 Strand=Plus/Minus

Query  651      GGGATTTTGTGGAGATTTCAGTATTTTTCATGGTTGAAATCATGA  695
                ||||||||||||||||||||||||||||||  |||||||||||||
Sbjct  3812353  GGGATTTTGTGGAGATTTCAGTATTTTTCAAAGTTGAAATCATGA  3812309


 Score = 73.1 bits (39),  Expect = 3e-11
 Identities = 43/45 (96%), Gaps = 0/45 (0%)
 Strand=Plus/Minus

Query  651       GGGATTTTGTGGAGATTTCAGTATTTTTCATGGTTGAAATCATGA  695
                 ||||||||||||||||||||||||||||||  |||||||||||||
Sbjct  18441571  GGGATTTTGTGGAGATTTCAGTATTTTTCAAAGTTGAAATCATGA  18441527


 Score = 67.6 bits (36),  Expect = 1e-09
 Identities = 44/48 (92%), Gaps = 0/48 (0%)
 Strand=Plus/Plus

Query  647       GAAGGGGATTTTGTGGAGATTTCAGTATTTTTCATGGTTGAAATCATG  694
                 ||||||| ||||||||||||||||||||||||||||  |||||| |||
Sbjct  16329926  GAAGGGGTTTTTGTGGAGATTTCAGTATTTTTCATGAATGAAATGATG  16329973


 Score = 58.4 bits (31),  Expect = 7e-07
 Identities = 45/51 (88%), Gaps = 3/51 (6%)
 Strand=Plus/Plus

Query  647       GAAGGGGATTTTGTGGAGATTTCAGTATTTTTC-ATG-GTTGAAATCATGA  695
                 ||| ||||||||||||||||||||||||||||  |   |||||||||||||
Sbjct  12961529  GAA-GGGATTTTGTGGAGATTTCAGTATTTTTTTAAAAGTTGAAATCATGA  12961578


> SM_V7_ZW length=88385488
Length=88385488

 Score =   981 bits (531),  Expect = 0.0
 Identities = 547/554 (99%), Gaps = 4/554 (1%)
 Strand=Plus/Minus

Query  1         TCTAATCAAGCAGAACATTCTTCAAGTTCTCGGTCGTTACCTCGAAGGAGGTCGGCACGC  60
                 ||||||||||||||||||||||||||||||||||||||||||||||||||||||||||||
Sbjct  78045184  TCTAATCAAGCAGAACATTCTTCAAGTTCTCGGTCGTTACCTCGAAGGAGGTCGGCACGC  78045125

Query  61        AAACGCAGAAAACCAAAGAACTTTCAGGTAAACCCACGATTGCGTCGCTATTAATTTTTT  120
                 ||||||||||||||||||||||||||||||||||||||||||||||||||||||||||||
Sbjct  78045124  AAACGCAGAAAACCAAAGAACTTTCAGGTAAACCCACGATTGCGTCGCTATTAATTTTTT  78045065

Query  121       CCAAGGGGAGGTGTTAGGATATTCACAAGAATATCCCAAAAATTATCTCGAATGTAAAAT  180
                 ||||||||||||||||||||||||||||||||||||||||||||||||||||||||||||
Sbjct  78045064  CCAAGGGGAGGTGTTAGGATATTCACAAGAATATCCCAAAAATTATCTCGAATGTAAAAT  78045005

Query  181       GGTATGTTTTCAGACTCTTCACATAATTCGCATGTTATTTCCTATTGGCCACTATTTACA  240
                 ||||||||||||||||||||||||||||||||||||||||||||||||||| ||||||||
Sbjct  78045004  GGTATGTTTTCAGACTCTTCACATAATTCGCATGTTATTTCCTATTGGCCATTATTTACA  78044945

Query  241       GTGTCCTAACTATGACTTTCATGTGTCGTTTCCCTATTGGTCAATTTTGAGTCGTCCTAA  300
                 ||||||||||||||||||||||||||||||||||||||||||||||||||||||||||||
Sbjct  78044944  GTGTCCTAACTATGACTTTCATGTGTCGTTTCCCTATTGGTCAATTTTGAGTCGTCCTAA  78044885

Query  301       TTATAACCTTCACGTGTCCTTCCTTTCCATTGGTTACTGATAATAGTCATCGTAACTGTA  360
                 ||||||||||||||||||||||||||||||||||||||| ||||||||||||||||||||
Sbjct  78044884  TTATAACCTTCACGTGTCCTTCCTTTCCATTGGTTACTGTTAATAGTCATCGTAACTGTA  78044825

Query  361       TAAATATGCCTTGTCTGTAAACCATTTTTGTTCTGCTGCTGACCCCATAAACAATTCTTA  420
                 |||||||||||||||||||||||||||||||||||||||||||||||||||||||||| |
Sbjct  78044824  TAAATATGCCTTGTCTGTAAACCATTTTTGTTCTGCTGCTGACCCCATAAACAATTCTCA  78044765

Query  421       TTTAACGGCTGTGTTCTGATTTATTGGAGTTGGGGAACAGTATTGGGGTCGAACTAGGAT  480
                 ||||||||||||||||||||||||||||||||||||||||||||||||||||||||||||
Sbjct  78044764  TTTAACGGCTGTGTTCTGATTTATTGGAGTTGGGGAACAGTATTGGGGTCGAACTAGGAT  78044705

Query  481       ATCTGAATTCGGTCAATCGGTAGAATTGCGTGTAGTCCTATCGCAATAC----GCTATAT  536
                 |||||||||||||||||||||||||||||||||||||||||||||||||    |||||||
Sbjct  78044704  ATCTGAATTCGGTCAATCGGTAGAATTGCGTGTAGTCCTATCGCAATACCCACGCTATAT  78044645

Query  537       TTCGCATTATAACA  550
                 ||||||||||||||
Sbjct  78044644  TTCGCATTATAACA  78044631


 Score =   955 bits (517),  Expect = 0.0
 Identities = 543/555 (98%), Gaps = 4/555 (1%)
 Strand=Plus/Minus

Query  1         TCTAATCAAGCAGAACATTCTTCAAGTTCTCGGTCGTTACCTCGAAGGAGGTCGGCACGC  60
                 ||||||||||||||||||||||||||||||||||||||||||||||||||||||||||||
Sbjct  60390415  TCTAATCAAGCAGAACATTCTTCAAGTTCTCGGTCGTTACCTCGAAGGAGGTCGGCACGC  60390356

Query  61        AAACGCAGAAAACCAAAGAACTTTCAGGTAAACCCACGATTGCGTCGCTATTAATTTTTT  120
                 ||||||||||||||||||||||||||||||||||||||||||||||||||||||||||||
Sbjct  60390355  AAACGCAGAAAACCAAAGAACTTTCAGGTAAACCCACGATTGCGTCGCTATTAATTTTTT  60390296

Query  121       CCAAGGGGAGGTGTTAGGATATTCACAAGAATATCCCAAAAATTATCTCGAATGTAAAAT  180
                 ||||||||||||||||||||||||||||||||||||||||||||||||||||||||||||
Sbjct  60390295  CCAAGGGGAGGTGTTAGGATATTCACAAGAATATCCCAAAAATTATCTCGAATGTAAAAT  60390236

Query  181       GGTATGTTTTCAGACTCTTCACATAATTCGCATGTTATTTCCTATTGGCCACTATTTACA  240
                 ||||||||||||||||||||||||||||||||||||||||||||||||||| ||||||||
Sbjct  60390235  GGTATGTTTTCAGACTCTTCACATAATTCGCATGTTATTTCCTATTGGCCATTATTTACA  60390176

Query  241       GTGTCCTAACTATGACTTTCATGTGTCGTTTCCCTATTGGTCAATTTTGAGTCGTCCTAA  300
                 ||||||||||||||||||||||||||||||||||||||||||||||||||||||||||||
Sbjct  60390175  GTGTCCTAACTATGACTTTCATGTGTCGTTTCCCTATTGGTCAATTTTGAGTCGTCCTAA  60390116

Query  301       TTATAACCTTCACGTGTCCTTCCTTTCCATTGGTTACTGATAATAGTCATCGTAACTGTA  360
                 ||||||||||||||||||||||||||||||||||||| | ||||||||||||||||||||
Sbjct  60390115  TTATAACCTTCACGTGTCCTTCCTTTCCATTGGTTACCGTTAATAGTCATCGTAACTGTA  60390056

Query  361       TAAATATGCCTTGTCTGTAAACCATTTTTGTTCTGCTGCTGACCCCATAAACAATTCTTA  420
                 |||||||||||||||||||||||||||||||||||||||||||||||||||||||||| |
Sbjct  60390055  TAAATATGCCTTGTCTGTAAACCATTTTTGTTCTGCTGCTGACCCCATAAACAATTCTCA  60389996

Query  421       TTTAACGGCTGTGTTCTGATTTATTGGAGTTGGGGAACAGTATTGGGGTCGAACTAGGAT  480
                 ||||||||||||||||| ||||||||||||||||||||||||||||||||||||||||||
Sbjct  60389995  TTTAACGGCTGTGTTCTAATTTATTGGAGTTGGGGAACAGTATTGGGGTCGAACTAGGAT  60389936

Query  481       ATCTGAATTCGGTCAATCGGTAGAATTGCGTGTAGTCCTATCGCAATAC----GCTATAT  536
                 ||||||||| ||||||||||||||||| || ||||||||||||||||||    |||||||
Sbjct  60389935  ATCTGAATTTGGTCAATCGGTAGAATTTCGCGTAGTCCTATCGCAATACCCACGCTATAT  60389876

Query  537       TTCGCATTATAACAG  551
                 |||||||||||||||
Sbjct  60389875  TTCGCATTATAACAG  60389861


 Score =   950 bits (514),  Expect = 0.0
 Identities = 542/555 (98%), Gaps = 4/555 (1%)
 Strand=Plus/Plus

Query  1         TCTAATCAAGCAGAACATTCTTCAAGTTCTCGGTCGTTACCTCGAAGGAGGTCGGCACGC  60
                 ||||||||||||||||||||||||||||||||||||||||||||||||||||||||||||
Sbjct  35604117  TCTAATCAAGCAGAACATTCTTCAAGTTCTCGGTCGTTACCTCGAAGGAGGTCGGCACGC  35604176

Query  61        AAACGCAGAAAACCAAAGAACTTTCAGGTAAACCCACGATTGCGTCGCTATTAATTTTTT  120
                 ||||||||||||||||||||||||||||||||||||||||||||||||||||||||||||
Sbjct  35604177  AAACGCAGAAAACCAAAGAACTTTCAGGTAAACCCACGATTGCGTCGCTATTAATTTTTT  35604236

Query  121       CCAAGGGGAGGTGTTAGGATATTCACAAGAATATCCCAAAAATTATCTCGAATGTAAAAT  180
                 ||||||||||||||||||||||||||||||||||||||||||||||||||||||||||||
Sbjct  35604237  CCAAGGGGAGGTGTTAGGATATTCACAAGAATATCCCAAAAATTATCTCGAATGTAAAAT  35604296

Query  181       GGTATGTTTTCAGACTCTTCACATAATTCGCATGTTATTTCCTATTGGCCACTATTTACA  240
                 ||||||||||||||||||||||||||||||||||||||||||||||||||| ||||||||
Sbjct  35604297  GGTATGTTTTCAGACTCTTCACATAATTCGCATGTTATTTCCTATTGGCCATTATTTACA  35604356

Query  241       GTGTCCTAACTATGACTTTCATGTGTCGTTTCCCTATTGGTCAATTTTGAGTCGTCCTAA  300
                 ||||||||||||||||||||||||||||||||||||||||||||||||||||||||||||
Sbjct  35604357  GTGTCCTAACTATGACTTTCATGTGTCGTTTCCCTATTGGTCAATTTTGAGTCGTCCTAA  35604416

Query  301       TTATAACCTTCACGTGTCCTTCCTTTCCATTGGTTACTGATAATAGTCATCGTAACTGTA  360
                 ||||||||||||||||||||||||||||||||||||| | ||||||||||||||||||||
Sbjct  35604417  TTATAACCTTCACGTGTCCTTCCTTTCCATTGGTTACCGTTAATAGTCATCGTAACTGTA  35604476

Query  361       TAAATATGCCTTGTCTGTAAACCATTTTTGTTCTGCTGCTGACCCCATAAACAATTCTTA  420
                 |||||||||||||||||||||||||||||||||||||||||||||||||||||||||| |
Sbjct  35604477  TAAATATGCCTTGTCTGTAAACCATTTTTGTTCTGCTGCTGACCCCATAAACAATTCTCA  35604536

Query  421       TTTAACGGCTGTGTTCTGATTTATTGGAGTTGGGGAACAGTATTGGGGTCGAACTAGGAT  480
                 ||||||||||||||||||||||||||||||||||||||||||||||||||||||||||||
Sbjct  35604537  TTTAACGGCTGTGTTCTGATTTATTGGAGTTGGGGAACAGTATTGGGGTCGAACTAGGAT  35604596

Query  481       ATCTGAATTCGGTCAATCGGTAGAATTGCGTGTAGTCCTATCGCAATACGC----TATAT  536
                 ||||||||| ||||||||||||||||| || |||||||||||||||||| |    |||||
Sbjct  35604597  ATCTGAATTTGGTCAATCGGTAGAATTTCGCGTAGTCCTATCGCAATACCCACGTTATAT  35604656

Query  537       TTCGCATTATAACAG  551
                 ||||| |||||||||
Sbjct  35604657  TTCGCGTTATAACAG  35604671


 Score =   948 bits (513),  Expect = 0.0
 Identities = 541/554 (98%), Gaps = 4/554 (1%)
 Strand=Plus/Plus

Query  1         TCTAATCAAGCAGAACATTCTTCAAGTTCTCGGTCGTTACCTCGAAGGAGGTCGGCACGC  60
                 ||||||||||||||||||||||||||||||||||||||||||||||||||||||||||||
Sbjct  71232439  TCTAATCAAGCAGAACATTCTTCAAGTTCTCGGTCGTTACCTCGAAGGAGGTCGGCACGC  71232498

Query  61        AAACGCAGAAAACCAAAGAACTTTCAGGTAAACCCACGATTGCGTCGCTATTAATTTTTT  120
                 ||||||||||||||||||||||||||||||||||||||||||||||||||||||||||||
Sbjct  71232499  AAACGCAGAAAACCAAAGAACTTTCAGGTAAACCCACGATTGCGTCGCTATTAATTTTTT  71232558

Query  121       CCAAGGGGAGGTGTTAGGATATTCACAAGAATATCCCAAAAATTATCTCGAATGTAAAAT  180
                 ||||||||||||||||||||||||||||||||||||||||||||||||||||||||||||
Sbjct  71232559  CCAAGGGGAGGTGTTAGGATATTCACAAGAATATCCCAAAAATTATCTCGAATGTAAAAT  71232618

Query  181       GGTATGTTTTCAGACTCTTCACATAATTCGCATGTTATTTCCTATTGGCCACTATTTACA  240
                 ||||||||||||||||||||||||||||||||||||||||||||||||||| ||||||||
Sbjct  71232619  GGTATGTTTTCAGACTCTTCACATAATTCGCATGTTATTTCCTATTGGCCATTATTTACA  71232678

Query  241       GTGTCCTAACTATGACTTTCATGTGTCGTTTCCCTATTGGTCAATTTTGAGTCGTCCTAA  300
                 ||||||||||||||||||||||||||||||||||||||||||||||||||||||||||||
Sbjct  71232679  GTGTCCTAACTATGACTTTCATGTGTCGTTTCCCTATTGGTCAATTTTGAGTCGTCCTAA  71232738

Query  301       TTATAACCTTCACGTGTCCTTCCTTTCCATTGGTTACTGATAATAGTCATCGTAACTGTA  360
                 || |||||||||||||||||||||||||||||||||| | ||||||||||||||||||||
Sbjct  71232739  TTGTAACCTTCACGTGTCCTTCCTTTCCATTGGTTACCGTTAATAGTCATCGTAACTGTA  71232798

Query  361       TAAATATGCCTTGTCTGTAAACCATTTTTGTTCTGCTGCTGACCCCATAAACAATTCTTA  420
                 |||||||||||||||||||||||||||||||||||||||||||||||||||||||||| |
Sbjct  71232799  TAAATATGCCTTGTCTGTAAACCATTTTTGTTCTGCTGCTGACCCCATAAACAATTCTCA  71232858

Query  421       TTTAACGGCTGTGTTCTGATTTATTGGAGTTGGGGAACAGTATTGGGGTCGAACTAGGAT  480
                 ||||||||||||||||||||||||||||||||||||||||||||||||||||||||||||
Sbjct  71232859  TTTAACGGCTGTGTTCTGATTTATTGGAGTTGGGGAACAGTATTGGGGTCGAACTAGGAT  71232918

Query  481       ATCTGAATTCGGTCAATCGGTAGAATTGCGTGTAGTCCTATCGCAATACGC----TATAT  536
                 ||||||||| ||||||||||||||||| || |||||||||||||||||| |    |||||
Sbjct  71232919  ATCTGAATTTGGTCAATCGGTAGAATTTCGCGTAGTCCTATCGCAATACCCACGTTATAT  71232978

Query  537       TTCGCATTATAACA  550
                 ||||||||||||||
Sbjct  71232979  TTCGCATTATAACA  71232992


 Score =   922 bits (499),  Expect = 0.0
 Identities = 534/551 (97%), Gaps = 1/551 (0%)
 Strand=Plus/Plus

Query  1         TCTAATCAAGCAGAACATTCTTCAAGTTCTCGGTCGTTACCTCGAAGGAGGTCGGCACGC  60
                 ||||| |||||||||||||||||| |||||  |||||||||||||||||||||    |||
Sbjct  85969004  TCTAACCAAGCAGAACATTCTTCAGGTTCTTCGTCGTTACCTCGAAGGAGGTCAAAGCGC  85969063

Query  61        AAACGCAGAAAACCAAAGAACTTTCAGGTAAACCCACGATTGCGTCGCTATTAATTTTTT  120
                 ||||| |||||||||||||||| |||||||||||||||||||||||||||||||||||||
Sbjct  85969064  AAACGAAGAAAACCAAAGAACTGTCAGGTAAACCCACGATTGCGTCGCTATTAATTTTTT  85969123

Query  121       CCAAGGGGAGGTGTTAGGATATTCACAAGAATATCCCAAAAATTATCTCGAATGTAAAAT  180
                 ||||||||||||||||||||||||||||||||||||||||||||||||||||||||||||
Sbjct  85969124  CCAAGGGGAGGTGTTAGGATATTCACAAGAATATCCCAAAAATTATCTCGAATGTAAAAT  85969183

Query  181       GGTATGTTTTCAGACTCTTCACATAATTCGCATGTTATTTCCTATTGGCCACTATTTACA  240
                 ||||||||||||||||||||||||||||||||||||||||||||||||||| ||||||||
Sbjct  85969184  GGTATGTTTTCAGACTCTTCACATAATTCGCATGTTATTTCCTATTGGCCATTATTTACA  85969243

Query  241       GTGTCCTAACTATGACTTTCATGTGTCGTTTCCCTATTGGTCAATTTTGAGTCGTCCTAA  300
                 ||||||||||||||||||||||||||||||||||||||||||||||||||||||||||||
Sbjct  85969244  GTGTCCTAACTATGACTTTCATGTGTCGTTTCCCTATTGGTCAATTTTGAGTCGTCCTAA  85969303

Query  301       TTATAACCTTCACGTGTCCTTCCTTTCCATTGGTTACTGATAATAGTCATCGTAACTGTA  360
                 |||||| |||||||||||||||||||||||||||||||| ||||||||||||||||||||
Sbjct  85969304  TTATAA-CTTCACGTGTCCTTCCTTTCCATTGGTTACTGTTAATAGTCATCGTAACTGTA  85969362

Query  361       TAAATATGCCTTGTCTGTAAACCATTTTTGTTCTGCTGCTGACCCCATAAACAATTCTTA  420
                 |||||||||||||||||||||||||||||||||||||||||||||||||||||||||| |
Sbjct  85969363  TAAATATGCCTTGTCTGTAAACCATTTTTGTTCTGCTGCTGACCCCATAAACAATTCTCA  85969422

Query  421       TTTAACGGCTGTGTTCTGATTTATTGGAGTTGGGGAACAGTATTGGGGTCGAACTAGGAT  480
                 ||||||||||||||||||||||||||||||||||||||||||||||||||||||||||||
Sbjct  85969423  TTTAACGGCTGTGTTCTGATTTATTGGAGTTGGGGAACAGTATTGGGGTCGAACTAGGAT  85969482

Query  481       ATCTGAATTCGGTCAATCGGTAGAATTGCGTGTAGTCCTATCGCAATACGCTATATTTCG  540
                 ||||||||| ||||||||||||||||| || |||||||||||||||||||||||||||||
Sbjct  85969483  ATCTGAATTTGGTCAATCGGTAGAATTTCGCGTAGTCCTATCGCAATACGCTATATTTCG  85969542

Query  541       CATTATAACAG  551
                 |||||||||||
Sbjct  85969543  CATTATAACAG  85969553


 Score =   918 bits (497),  Expect = 0.0
 Identities = 534/552 (97%), Gaps = 2/552 (0%)
 Strand=Plus/Minus

Query  1         TCTAATCAAGCAGAACATTCTTCAAGTTCTCGGTCGTTACCTCGAAGGAGGTCGGCACGC  60
                 ||||| |||||||||||||||||| |||||  |||||||||||||||||||||    |||
Sbjct  12281028  TCTAACCAAGCAGAACATTCTTCAGGTTCTTCGTCGTTACCTCGAAGGAGGTCAAAGCGC  12280969

Query  61        AAACGCAGAAAACCAAAGAACTTTCAGGTAAACCCACGATTGCGTCGCTATTAATTTTTT  120
                 ||||| |||||||||||||||| |||||||||||||||||||||||||||||||||||||
Sbjct  12280968  AAACGAAGAAAACCAAAGAACTGTCAGGTAAACCCACGATTGCGTCGCTATTAATTTTTT  12280909

Query  121       CCAAGGGGAGGTGTTAGGATATTCACAAGAATATCCCAAAAATTATCTCGAATGTAAAAT  180
                 ||||||||||||||||||||||||||||||||||||||||||||||||||||||||||||
Sbjct  12280908  CCAAGGGGAGGTGTTAGGATATTCACAAGAATATCCCAAAAATTATCTCGAATGTAAAAT  12280849

Query  181       GGTATGTTTTCAGACTCTTCACATAATTCGCATGTTATTTCCTATTGGCCACTATTTACA  240
                 ||||||||||||||||||||||||||||||||||||||||||||||||||| ||||||||
Sbjct  12280848  GGTATGTTTTCAGACTCTTCACATAATTCGCATGTTATTTCCTATTGGCCATTATTTACA  12280789

Query  241       GTGTCCTAACTATGACTTTCATGTGTCGTTTCCCTATTGGTCAATTTTGAGTCGTCCTAA  300
                 ||||||||||||||||||||||||||||||||||||||||||||||||||||||||||||
Sbjct  12280788  GTGTCCTAACTATGACTTTCATGTGTCGTTTCCCTATTGGTCAATTTTGAGTCGTCCTAA  12280729

Query  301       TTATAACCTTCACGTGTCCTTCCTTTCCATTGGTTACTGATAATAGTCATCGTAACTGTA  360
                 ||||||||||||||||||||||||||||||||||||||| ||||||||||||||||||||
Sbjct  12280728  TTATAACCTTCACGTGTCCTTCCTTTCCATTGGTTACTGTTAATAGTCATCGTAACTGTA  12280669

Query  361       TAAATATGCCTTGTCTGTAAACCATTTTTGTTCTGCTGCTGACCCCATAAACAATTCTTA  420
                 |||||||||||||||||||||||||||||||||||||||||||||||||||||||||| |
Sbjct  12280668  TAAATATGCCTTGTCTGTAAACCATTTTTGTTCTGCTGCTGACCCCATAAACAATTCTCA  12280609

Query  421       TTTAACGGCTGTGTTCTGATTTATTGGAGTTGGGGAACAGTATTGGGGTCGAACTAGGAT  480
                 ||||||||||||||||||||||||||||||||||||||||||||||||||||||||||||
Sbjct  12280608  TTTAACGGCTGTGTTCTGATTTATTGGAGTTGGGGAACAGTATTGGGGTCGAACTAGGAT  12280549

Query  481       ATCTGAATTCGGTCAATCGGTAGAATTGCGTGTAGTCCTATCGCAATACGCTATAT--TT  538
                 ||||||||| ||||||||||||||||| || |||||||||||||||||||||||||  ||
Sbjct  12280548  ATCTGAATTTGGTCAATCGGTAGAATTTCGCGTAGTCCTATCGCAATACGCTATATATTT  12280489

Query  539       CGCATTATAACA  550
                 ||||||||||||
Sbjct  12280488  CGCATTATAACA  12280477


 Score =   915 bits (495),  Expect = 0.0
 Identities = 538/558 (96%), Gaps = 5/558 (1%)
 Strand=Plus/Minus

Query  1         TCTAATCAAGCAGAACATTCTTCAAGTTCTCGGTCGTTACCTCGAAGGAGGTCGGCACGC  60
                 ||||| |||||||||||||||||| |||||  |||||||||||||||||||||    |||
Sbjct  82441597  TCTAACCAAGCAGAACATTCTTCAGGTTCTTCGTCGTTACCTCGAAGGAGGTCAAAGCGC  82441538

Query  61        AAACGCAGAAAACCAAAGAACTTTCAGGTAAACCCACGATTGCGTCGCTATTAATTTTTT  120
                 ||||| |||||||||||||||| |||||||||||||||||||||||||||||||||||||
Sbjct  82441537  AAACGAAGAAAACCAAAGAACTGTCAGGTAAACCCACGATTGCGTCGCTATTAATTTTTT  82441478

Query  121       -CCAAGGGGAGGTGTTAGGATATTCACAAGAATATCCCAAAAATTATCTCGAATGTAAAA  179
                  |||||||||||||||||||||||||||||||||||||||||||||||||||||||||||
Sbjct  82441477  TCCAAGGGGAGGTGTTAGGATATTCACAAGAATATCCCAAAAATTATCTCGAATGTAAAA  82441418

Query  180       TGGTATGTTTTCAGACTCTTCACATAATTCGCATGTTATTTCCTATTGGCCACTATTTAC  239
                 ||||||||||||||||||||||||||||||||||||||| |||||||||||| |||||||
Sbjct  82441417  TGGTATGTTTTCAGACTCTTCACATAATTCGCATGTTATCTCCTATTGGCCATTATTTAC  82441358

Query  240       AGTGTCCTAACTATGACTTTCATGTGTCGTTTCCCTATTGGTCAATTTTGAGTCGTCCTA  299
                 ||||||||||||||||||||||||||||||||||||||||||||||||||||||||||||
Sbjct  82441357  AGTGTCCTAACTATGACTTTCATGTGTCGTTTCCCTATTGGTCAATTTTGAGTCGTCCTA  82441298

Query  300       ATTATAACCTTCACGTGTCCTTCCTTTCCATTGGTTACTGATAATAGTCATCGTAACTGT  359
                 ||||||||||| ||||||||||||||||||||||||||||||||||||||||||||||||
Sbjct  82441297  ATTATAACCTTTACGTGTCCTTCCTTTCCATTGGTTACTGATAATAGTCATCGTAACTGT  82441238

Query  360       ATAAATATGCCTTGTCTGTAAACCATTTTTGTTCTGCTGCTGACCCCATAAACAATTCTT  419
                 ||||||||||||||||||||||||||||||||||||||||||||||||||||||||||| 
Sbjct  82441237  ATAAATATGCCTTGTCTGTAAACCATTTTTGTTCTGCTGCTGACCCCATAAACAATTCTC  82441178

Query  420       ATTTAACGGCTGTGTTCTGATTTATTGGAGTTGGGGAACAGTATTGGGGTCGAACTAGGA  479
                 ||||||||||||||||||||||||||||||||||||||||||||||||||||||||||||
Sbjct  82441177  ATTTAACGGCTGTGTTCTGATTTATTGGAGTTGGGGAACAGTATTGGGGTCGAACTAGGA  82441118

Query  480       TATCTGAATTCGGTCAATCGGTAGAATTGCGTGTAGTCCTATCGCAATAC----GCTATA  535
                 |||||||||| |||||||||||||||||||||||||||||||||||||||    ||||||
Sbjct  82441117  TATCTGAATTTGGTCAATCGGTAGAATTGCGTGTAGTCCTATCGCAATACCCACGCTATA  82441058

Query  536       TTTCGCATTATAACAGTT  553
                 ||||||||||||||||||
Sbjct  82441057  TTTCGCATTATAACAGTT  82441040


 Score =   911 bits (493),  Expect = 0.0
 Identities = 536/556 (96%), Gaps = 5/556 (1%)
 Strand=Plus/Minus

Query  1         TCTAATCAAGCAGAACATTCTTCAAGTTCTCGGTCGTTACCTCGAAGGAGGTCGGCACGC  60
                 ||||| |||||||||||||||||| |||||  |||||||||||||||||||||    |||
Sbjct  51044576  TCTAACCAAGCAGAACATTCTTCAGGTTCTTCGTCGTTACCTCGAAGGAGGTCAAAGCGC  51044517

Query  61        AAACGCAGAAAACCAAAGAACTTTCAGGTAAACCCACGATTGCGTCGCTATTAATTTTTT  120
                 ||||| ||||||||||||||||||||||||||||||||||||||||||||||||||||||
Sbjct  51044516  AAACGAAGAAAACCAAAGAACTTTCAGGTAAACCCACGATTGCGTCGCTATTAATTTTTT  51044457

Query  121       CCAAGGGGAGGTGTTAGGATATTCACAAGAATATCCCAAAAATTATCTCGAATGTAAAAT  180
                 ||||||||||||||||||||||||||||||||||||||||||||||||||||||||||||
Sbjct  51044456  CCAAGGGGAGGTGTTAGGATATTCACAAGAATATCCCAAAAATTATCTCGAATGTAAAAT  51044397

Query  181       GGTATGTTTTCAGACTCTTCACATAATTCGCATGTTATTTCCTATTGGCCACTATTTACA  240
                 ||||||||||||||||||||||||||||||||||||||||||||||||||| ||||||||
Sbjct  51044396  GGTATGTTTTCAGACTCTTCACATAATTCGCATGTTATTTCCTATTGGCCATTATTTACA  51044337

Query  241       GTGTCCTAACTATGACTTTCATGTGTCGTTTCCCTATTGGTCAATTTTGAGTCGTCCTAA  300
                 ||||||||||||||||||||||||||||||||||||||||||||||||||||||||||||
Sbjct  51044336  GTGTCCTAACTATGACTTTCATGTGTCGTTTCCCTATTGGTCAATTTTGAGTCGTCCTAA  51044277

Query  301       TTATAACCTTCACGTGTCCTTCCTTTCCATTGGTTACTGATAATAGTCATCGTAACTGTA  360
                 ||||||||||||||||||||||||||||||||||||||| ||||||||||||||||||||
Sbjct  51044276  TTATAACCTTCACGTGTCCTTCCTTTCCATTGGTTACTGTTAATAGTCATCGTAACTGTA  51044217

Query  361       TAAATATGCCTTGTCTGTAAACCATTTTTGTTCTGCTGCTGACCCCATAAACAATTCTTA  420
                 |||||||||||||||||||||||||||||||||||||||||||||||||||||||||| |
Sbjct  51044216  TAAATATGCCTTGTCTGTAAACCATTTTTGTTCTGCTGCTGACCCCATAAACAATTCTCA  51044157

Query  421       TTTAACGGCTGTGTTCTGATTTATTGGAGTTGGGGAACAGTATTGGGGTCGAACTAGGAT  480
                 ||||||||||||||||||||||||||||||||||||||||||||||||||||||||||||
Sbjct  51044156  TTTAACGGCTGTGTTCTGATTTATTGGAGTTGGGGAACAGTATTGGGGTCGAACTAGGAT  51044097

Query  481       ATCTGAATTCGGTCAATCGGTAGAATTGCGTGTAGTCCTATCGCAATAC-----GCTATA  535
                 ||||||||| ||||||||||||||||| || ||||||||||||||||||     ||||||
Sbjct  51044096  ATCTGAATTTGGTCAATCGGTAGAATTTCGCGTAGTCCTATCGCAATACCCTACGCTATA  51044037

Query  536       TTTCGCATTATAACAG  551
                 ||||||||||||||||
Sbjct  51044036  TTTCGCATTATAACAG  51044021


 Score =   904 bits (489),  Expect = 0.0
 Identities = 533/554 (96%), Gaps = 4/554 (1%)
 Strand=Plus/Minus

Query  1         TCTAATCAAGCAGAACATTCTTCAAGTTCTCGGTCGTTACCTCGAAGGAGGTCGGCACGC  60
                 ||||| |||||||||||||||||| |||||  |||||||||||||||||||||    |||
Sbjct  82114451  TCTAACCAAGCAGAACATTCTTCAGGTTCTTCGTCGTTACCTCGAAGGAGGTCAAAGCGC  82114392

Query  61        AAACGCAGAAAACCAAAGAACTTTCAGGTAAACCCACGATTGCGTCGCTATTAATTTTTT  120
                 ||||| ||||||||||||||||||||||||||||||||||||||||||||||||||||||
Sbjct  82114391  AAACGAAGAAAACCAAAGAACTTTCAGGTAAACCCACGATTGCGTCGCTATTAATTTTTT  82114332

Query  121       CCAAGGGGAGGTGTTAGGATATTCACAAGAATATCCCAAAAATTATCTCGAATGTAAAAT  180
                 ||||||||||||||||||||||||||||||||||||||||||||||||||||||||||||
Sbjct  82114331  CCAAGGGGAGGTGTTAGGATATTCACAAGAATATCCCAAAAATTATCTCGAATGTAAAAT  82114272

Query  181       GGTATGTTTTCAGACTCTTCACATAATTCGCATGTTATTTCCTATTGGCCACTATTTACA  240
                 ||||||||||||||||||||||||||||||||||||||||||||||||||| ||||||||
Sbjct  82114271  GGTATGTTTTCAGACTCTTCACATAATTCGCATGTTATTTCCTATTGGCCATTATTTACA  82114212

Query  241       GTGTCCTAACTATGACTTTCATGTGTCGTTTCCCTATTGGTCAATTTTGAGTCGTCCTAA  300
                 ||||||||||||||||||||||||||||||||||||||||||||||||||||||||||||
Sbjct  82114211  GTGTCCTAACTATGACTTTCATGTGTCGTTTCCCTATTGGTCAATTTTGAGTCGTCCTAA  82114152

Query  301       TTATAACCTTCACGTGTCCTTCCTTTCCATTGGTTACTGATAATAGTCATCGTAACTGTA  360
                 ||||||||||||||||||||||||||||||||||||||| ||||||||||||||||||||
Sbjct  82114151  TTATAACCTTCACGTGTCCTTCCTTTCCATTGGTTACTGTTAATAGTCATCGTAACTGTA  82114092

Query  361       TAAATATGCCTTGTCTGTAAACCATTTTTGTTCTGCTGCTGACCCCATAAACAATTCTTA  420
                 |||||||||||||||||||||||||||||||||||||||||||| ||||||||||||| |
Sbjct  82114091  TAAATATGCCTTGTCTGTAAACCATTTTTGTTCTGCTGCTGACCGCATAAACAATTCTCA  82114032

Query  421       TTTAACGGCTGTGTTCTGATTTATTGGAGTTGGGGAACAGTATTGGGGTCGAACTAGGAT  480
                 ||||||||||||||||||||||||||||||||||||||||||||||||||||||||||||
Sbjct  82114031  TTTAACGGCTGTGTTCTGATTTATTGGAGTTGGGGAACAGTATTGGGGTCGAACTAGGAT  82113972

Query  481       ATCTGAATTCGGTCAATCGGTAGAATTGCGTGTAGTCCTATCGCAATAC----GCTATAT  536
                 ||||||||| ||||||||||||||||| || ||||||||||||||||||    |||||||
Sbjct  82113971  ATCTGAATTTGGTCAATCGGTAGAATTTCGCGTAGTCCTATCGCAATACCCACGCTATAT  82113912

Query  537       TTCGCATTATAACA  550
                 ||| ||||||||||
Sbjct  82113911  TTCCCATTATAACA  82113898


 Score =   880 bits (476),  Expect = 0.0
 Identities = 531/557 (95%), Gaps = 5/557 (1%)
 Strand=Plus/Plus

Query  1         TCTAATCAAGCAGAACATTCTTCAAGTTCTCGGTCGTTACCTCGAAGGAGGTCGGCACGC  60
                 ||||| |||||||||||||||||| |||||  |||||||||||||||||||||    |||
Sbjct  29303995  TCTAACCAAGCAGAACATTCTTCAGGTTCTTCGTCGTTACCTCGAAGGAGGTCAAAGCGC  29304054

Query  61        AAACGCAGAAAACCAAAGAACTTTCAGGTAAACCCACGATTGCGTCGCTATTAATTTTTT  120
                 ||||| |||||||||||||||| |||||||||||||||||||||||||||||||||||||
Sbjct  29304055  AAACGAAGAAAACCAAAGAACTGTCAGGTAAACCCACGATTGCGTCGCTATTAATTTTTT  29304114

Query  121       CCAAGGGGAGGTGTTAGGATATTCACAAGAATATCCCAAAAATTATCTCGAATGTAAAAT  180
                 |||||||||| |||||||||||||||||||||||||||||||||||||||||||||||||
Sbjct  29304115  CCAAGGGGAGTTGTTAGGATATTCACAAGAATATCCCAAAAATTATCTCGAATGTAAAAT  29304174

Query  181       GGTATGTTTTCAGACTCTTCACATAATTCGCATGTTATTTCCTATTGGCCACTATTTACA  240
                 ||||||||||||||||||||||||||||||||||||||||||||||||||| ||||||||
Sbjct  29304175  GGTATGTTTTCAGACTCTTCACATAATTCGCATGTTATTTCCTATTGGCCATTATTTACA  29304234

Query  241       GTGTCCTAACTATGACTTTCATGTGTCGTTTCCCTATTGGTCAATTTTGAGTCGTCCTAA  300
                 ||||||||||||||||||||||||||||||||||||||||||||||||||||||||||||
Sbjct  29304235  GTGTCCTAACTATGACTTTCATGTGTCGTTTCCCTATTGGTCAATTTTGAGTCGTCCTAA  29304294

Query  301       TTATAACCTTCACGTGTCCTTCCTTTCCATTGGTTACTGATAATAGTCATCGTAACTGTA  360
                 |||||||||| |||||||||||||||||||||||||||| ||||||||||||||||||||
Sbjct  29304295  TTATAACCTTTACGTGTCCTTCCTTTCCATTGGTTACTGTTAATAGTCATCGTAACTGTA  29304354

Query  361       TAAATATGCCTTGTCTGTAAACCATTTTTGTTCTGCTGCTGACCCCATAAACAATTCTTA  420
                 ||||||||||||||||||||||||||||||||||||||||||||||||||||| ||||||
Sbjct  29304355  TAAATATGCCTTGTCTGTAAACCATTTTTGTTCTGCTGCTGACCCCATAAACATTTCTTA  29304414

Query  421       TTTAACGGCTGTGTTCTGATTTATTGGAGTTGGGGAACAGTATTGGGGTCGAACTAGGAT  480
                 ||||||||||||||||||||||||||||||||||||||||||||| | ||||||||||||
Sbjct  29304415  TTTAACGGCTGTGTTCTGATTTATTGGAGTTGGGGAACAGTATTGTGATCGAACTAGGAT  29304474

Query  481       ATCTGAATTCGGTCAATCGGTAGAATTGCGTGTAGTCCTATCGCAATACGC--TATA---  535
                 ||||||||| ||||||||||||||||| ||||||||||||||||||||| |  ||||   
Sbjct  29304475  ATCTGAATTTGGTCAATCGGTAGAATTTCGTGTAGTCCTATCGCAATACCCACTATATAT  29304534

Query  536       TTTCGCATTATAACAGT  552
                 |||||| ||||||||||
Sbjct  29304535  TTTCGCGTTATAACAGT  29304551


 Score =   743 bits (402),  Expect = 0.0
 Identities = 416/423 (98%), Gaps = 0/423 (0%)
 Strand=Plus/Plus

Query  132       TGTTAGGATATTCACAAGAATATCCCAAAAATTATCTCGAATGTAAAATGGTATGTTTTC  191
                 ||||||||||||||||||||||||||||||||||||||||||||||||||||||||||||
Sbjct  85966774  TGTTAGGATATTCACAAGAATATCCCAAAAATTATCTCGAATGTAAAATGGTATGTTTTC  85966833

Query  192       AGACTCTTCACATAATTCGCATGTTATTTCCTATTGGCCACTATTTACAGTGTCCTAACT  251
                 |||||||||||||||||||||||||||||||||||||||| |||||||||||||||||||
Sbjct  85966834  AGACTCTTCACATAATTCGCATGTTATTTCCTATTGGCCATTATTTACAGTGTCCTAACT  85966893

Query  252       ATGACTTTCATGTGTCGTTTCCCTATTGGTCAATTTTGAGTCGTCCTAATTATAACCTTC  311
                 ||||||||||||||||||||||||||||||||||||||||||||||||||||||||||||
Sbjct  85966894  ATGACTTTCATGTGTCGTTTCCCTATTGGTCAATTTTGAGTCGTCCTAATTATAACCTTC  85966953

Query  312       ACGTGTCCTTCCTTTCCATTGGTTACTGATAATAGTCATCGTAACTGTATAAATATGCCT  371
                 |||||||||||||||||||||||||||| |||||||||||||||||||||||||||||||
Sbjct  85966954  ACGTGTCCTTCCTTTCCATTGGTTACTGTTAATAGTCATCGTAACTGTATAAATATGCCT  85967013

Query  372       TGTCTGTAAACCATTTTTGTTCTGCTGCTGACCCCATAAACAATTCTTATTTAACGGCTG  431
                 ||||||||||||||||||||||||||||||||||||||||||||||| ||||||||||||
Sbjct  85967014  TGTCTGTAAACCATTTTTGTTCTGCTGCTGACCCCATAAACAATTCTCATTTAACGGCTG  85967073

Query  432       TGTTCTGATTTATTGGAGTTGGGGAACAGTATTGGGGTCGAACTAGGATATCTGAATTCG  491
                 |||||||||||||||||||||||||||||||||||||||||||||||||||||||||| |
Sbjct  85967074  TGTTCTGATTTATTGGAGTTGGGGAACAGTATTGGGGTCGAACTAGGATATCTGAATTTG  85967133

Query  492       GTCAATCGGTAGAATTGCGTGTAGTCCTATCGCAATACGCTATATTTCGCATTATAACAG  551
                 |||||||||||||||| || ||||||||||||||||||||||||||||||||||||||| 
Sbjct  85967134  GTCAATCGGTAGAATTTCGCGTAGTCCTATCGCAATACGCTATATTTCGCATTATAACAA  85967193

Query  552       TTT  554
                 |||
Sbjct  85967194  TTT  85967196


 Score =   741 bits (401),  Expect = 0.0
 Identities = 419/427 (98%), Gaps = 4/427 (1%)
 Strand=Plus/Minus

Query  132       TGTTAGGATATTCACAAGAATATCCCAAAAATTATCTCGAATGTAAAATGGTATGTTTTC  191
                 ||||||||||||||||||||||||||||||||||||||||||||||||||||||||||||
Sbjct  78047418  TGTTAGGATATTCACAAGAATATCCCAAAAATTATCTCGAATGTAAAATGGTATGTTTTC  78047359

Query  192       AGACTCTTCACATAATTCGCATGTTATTTCCTATTGGCCACTATTTACAGTGTCCTAACT  251
                 |||||||||||||||||||||||||||||||||||||||| |||||||||||||||||||
Sbjct  78047358  AGACTCTTCACATAATTCGCATGTTATTTCCTATTGGCCATTATTTACAGTGTCCTAACT  78047299

Query  252       ATGACTTTCATGTGTCGTTTCCCTATTGGTCAATTTTGAGTCGTCCTAATTATAACCTTC  311
                 ||||||||||||||||||||||||||||||||||||||||||||||||||||||||||||
Sbjct  78047298  ATGACTTTCATGTGTCGTTTCCCTATTGGTCAATTTTGAGTCGTCCTAATTATAACCTTC  78047239

Query  312       ACGTGTCCTTCCTTTCCATTGGTTACTGATAATAGTCATCGTAACTGTATAAATATGCCT  371
                 |||||||||||||||||||||||||||| |||||||||||||||||||||||||||||||
Sbjct  78047238  ACGTGTCCTTCCTTTCCATTGGTTACTGTTAATAGTCATCGTAACTGTATAAATATGCCT  78047179

Query  372       TGTCTGTAAACCATTTTTGTTCTGCTGCTGACCCCATAAACAATTCTTATTTAACGGCTG  431
                 ||||||||||||||||||||||||||||||||||||||||||||||| ||||||||||||
Sbjct  78047178  TGTCTGTAAACCATTTTTGTTCTGCTGCTGACCCCATAAACAATTCTCATTTAACGGCTG  78047119

Query  432       TGTTCTGATTTATTGGAGTTGGGGAACAGTATTGGGGTCGAACTAGGATATCTGAATTCG  491
                 ||||||||||||||||||||||||||||||||||||||||||||||||||||||||||||
Sbjct  78047118  TGTTCTGATTTATTGGAGTTGGGGAACAGTATTGGGGTCGAACTAGGATATCTGAATTCG  78047059

Query  492       GTCAATCGGTAGAATTGCGTGTAGTCCTATCGCAATAC----GCTATATTTCGCATTATA  547
                 ||||||||||||||||||||||||||||||||||||||    ||||||||||||||||||
Sbjct  78047058  GTCAATCGGTAGAATTGCGTGTAGTCCTATCGCAATACCCACGCTATATTTCGCATTATA  78046999

Query  548       ACAGTTT  554
                 ||| |||
Sbjct  78046998  ACAATTT  78046992


 Score =   734 bits (397),  Expect = 0.0
 Identities = 416/425 (98%), Gaps = 2/425 (0%)
 Strand=Plus/Minus

Query  132       TGTTAGGATATTCACAAGAATATCCCAAAAATTATCTCGAATGTAAAATGGTATGTTTTC  191
                 ||||||||||||||||||||||||||||||||||||||||||||||||||||||||||||
Sbjct  12283259  TGTTAGGATATTCACAAGAATATCCCAAAAATTATCTCGAATGTAAAATGGTATGTTTTC  12283200

Query  192       AGACTCTTCACATAATTCGCATGTTATTTCCTATTGGCCACTATTTACAGTGTCCTAACT  251
                 |||||||||||||||||||||||||||||||||||||||| |||||||||||||||||||
Sbjct  12283199  AGACTCTTCACATAATTCGCATGTTATTTCCTATTGGCCATTATTTACAGTGTCCTAACT  12283140

Query  252       ATGACTTTCATGTGTCGTTTCCCTATTGGTCAATTTTGAGTCGTCCTAATTATAACCTTC  311
                 ||||||||||||||||||||||||||||||||||||||||||||||||||||||||||||
Sbjct  12283139  ATGACTTTCATGTGTCGTTTCCCTATTGGTCAATTTTGAGTCGTCCTAATTATAACCTTC  12283080

Query  312       ACGTGTCCTTCCTTTCCATTGGTTACTGATAATAGTCATCGTAACTGTATAAATATGCCT  371
                 |||||||||||||||||||||||||||| |||||||||||||||||||||||||||||||
Sbjct  12283079  ACGTGTCCTTCCTTTCCATTGGTTACTGTTAATAGTCATCGTAACTGTATAAATATGCCT  12283020

Query  372       TGTCTGTAAACCATTTTTGTTCTGCTGCTGACCCCATAAACAATTCTTATTTAACGGCTG  431
                 ||||||||||||||||||||||||||||||||||||||||||||||| ||||||||||||
Sbjct  12283019  TGTCTGTAAACCATTTTTGTTCTGCTGCTGACCCCATAAACAATTCTCATTTAACGGCTG  12282960

Query  432       TGTTCTGATTTATTGGAGTTGGGGAACAGTATTGGGGTCGAACTAGGATATCTGAATTCG  491
                 |||||||||||||||||||||||||||||||||||||||||||||||||||||||||| |
Sbjct  12282959  TGTTCTGATTTATTGGAGTTGGGGAACAGTATTGGGGTCGAACTAGGATATCTGAATTTG  12282900

Query  492       GTCAATCGGTAGAATTGCGTGTAGTCCTATCGCAATACGCTATAT--TTCGCATTATAAC  549
                 |||||||||||||||| || |||||||||||||||||||||||||  |||||||||||||
Sbjct  12282899  GTCAATCGGTAGAATTTCGCGTAGTCCTATCGCAATACGCTATATATTTCGCATTATAAC  12282840

Query  550       AGTTT  554
                 | |||
Sbjct  12282839  AATTT  12282835


 Score =   732 bits (396),  Expect = 0.0
 Identities = 412/420 (98%), Gaps = 0/420 (0%)
 Strand=Plus/Plus

Query  131       GTGTTAGGATATTCACAAGAATATCCCAAAAATTATCTCGAATGTAAAATGGTATGTTTT  190
                 ||||||||||||||||||||||||||||||||||||||||||||| ||||||||||||||
Sbjct  75557508  GTGTTAGGATATTCACAAGAATATCCCAAAAATTATCTCGAATGTTAAATGGTATGTTTT  75557567

Query  191       CAGACTCTTCACATAATTCGCATGTTATTTCCTATTGGCCACTATTTACAGTGTCCTAAC  250
                 ||||||||||||||||||||||||||||||||||||||||| ||||||||||||||||||
Sbjct  75557568  CAGACTCTTCACATAATTCGCATGTTATTTCCTATTGGCCATTATTTACAGTGTCCTAAC  75557627

Query  251       TATGACTTTCATGTGTCGTTTCCCTATTGGTCAATTTTGAGTCGTCCTAATTATAACCTT  310
                 ||||||||||||||||||||||||||||||||||||||||||||||||||||||||||||
Sbjct  75557628  TATGACTTTCATGTGTCGTTTCCCTATTGGTCAATTTTGAGTCGTCCTAATTATAACCTT  75557687

Query  311       CACGTGTCCTTCCTTTCCATTGGTTACTGATAATAGTCATCGTAACTGTATAAATATGCC  370
                 ||||||||||||||||||||||||||||| ||||||||||||||||||||||||||||||
Sbjct  75557688  CACGTGTCCTTCCTTTCCATTGGTTACTGTTAATAGTCATCGTAACTGTATAAATATGCC  75557747

Query  371       TTGTCTGTAAACCATTTTTGTTCTGCTGCTGACCCCATAAACAATTCTTATTTAACGGCT  430
                 |||||||||||||||||||||||||||||||||||||||||||||||| ||||||| |||
Sbjct  75557748  TTGTCTGTAAACCATTTTTGTTCTGCTGCTGACCCCATAAACAATTCTCATTTAACAGCT  75557807

Query  431       GTGTTCTGATTTATTGGAGTTGGGGAACAGTATTGGGGTCGAACTAGGATATCTGAATTC  490
                 ||||||||||||||||||||||||||||||||||||||||||||||||||||||||||| 
Sbjct  75557808  GTGTTCTGATTTATTGGAGTTGGGGAACAGTATTGGGGTCGAACTAGGATATCTGAATTT  75557867

Query  491       GGTCAATCGGTAGAATTGCGTGTAGTCCTATCGCAATACGCTATATTTCGCATTATAACA  550
                 ||||||||||||||||| || |||||||||||||||||||||||||||||||||||||||
Sbjct  75557868  GGTCAATCGGTAGAATTTCGCGTAGTCCTATCGCAATACGCTATATTTCGCATTATAACA  75557927


 Score =   725 bits (392),  Expect = 0.0
 Identities = 410/419 (98%), Gaps = 0/419 (0%)
 Strand=Plus/Minus

Query  132       TGTTAGGATATTCACAAGAATATCCCAAAAATTATCTCGAATGTAAAATGGTATGTTTTC  191
                 ||||||||||||||||||||||||||||||||||||||||||||||||||||||||||||
Sbjct  79447863  TGTTAGGATATTCACAAGAATATCCCAAAAATTATCTCGAATGTAAAATGGTATGTTTTC  79447804

Query  192       AGACTCTTCACATAATTCGCATGTTATTTCCTATTGGCCACTATTTACAGTGTCCTAACT  251
                 |||||||||||||||||||||||||||||||||||||||| |||||||||||||||||||
Sbjct  79447803  AGACTCTTCACATAATTCGCATGTTATTTCCTATTGGCCATTATTTACAGTGTCCTAACT  79447744

Query  252       ATGACTTTCATGTGTCGTTTCCCTATTGGTCAATTTTGAGTCGTCCTAATTATAACCTTC  311
                 ||||||||||||||||||||||||||||||||||||||||||||||||||||||||||||
Sbjct  79447743  ATGACTTTCATGTGTCGTTTCCCTATTGGTCAATTTTGAGTCGTCCTAATTATAACCTTC  79447684

Query  312       ACGTGTCCTTCCTTTCCATTGGTTACTGATAATAGTCATCGTAACTGTATAAATATGCCT  371
                 |||||||||||||||||||||||||||| |||||||||||||||||||||||||||||||
Sbjct  79447683  ACGTGTCCTTCCTTTCCATTGGTTACTGTTAATAGTCATCGTAACTGTATAAATATGCCT  79447624

Query  372       TGTCTGTAAACCATTTTTGTTCTGCTGCTGACCCCATAAACAATTCTTATTTAACGGCTG  431
                 ||||||||||||||||||||||||||||||||||||||||||||||| ||||||||||||
Sbjct  79447623  TGTCTGTAAACCATTTTTGTTCTGCTGCTGACCCCATAAACAATTCTCATTTAACGGCTG  79447564

Query  432       TGTTCTGATTTATTGGAGTTGGGGAACAGTATTGGGGTCGAACTAGGATATCTGAATTCG  491
                 |||||||||||||||||||||||||||||||||||||||||||||||||||||||||| |
Sbjct  79447563  TGTTCTGATTTATTGGAGTTGGGGAACAGTATTGGGGTCGAACTAGGATATCTGAATTTG  79447504

Query  492       GTCAATCGGTAGAATTGCGTGTAGTCCTATCGCAATACGCTATATTTCGCATTATAACA  550
                 |||||||||||||||| |||||||||||||||||| ||  |||||||||| ||||||||
Sbjct  79447503  GTCAATCGGTAGAATTTCGTGTAGTCCTATCGCAACACAATATATTTCGCGTTATAACA  79447445


 Score =   721 bits (390),  Expect = 0.0
 Identities = 417/429 (97%), Gaps = 5/429 (1%)
 Strand=Plus/Minus

Query  131       GTGTTAGGATATTCACAAGAATATCCCAAAAATTATCTCGAATGTAAAATGGTATGTTTT  190
                 ||||||||||||||||||||||||||||||||||||||||||||||||||||||||||||
Sbjct  51046812  GTGTTAGGATATTCACAAGAATATCCCAAAAATTATCTCGAATGTAAAATGGTATGTTTT  51046753

Query  191       CAGACTCTTCACATAATTCGCATGTTATTTCCTATTGGCCACTATTTACAGTGTCCTAAC  250
                 ||||||||||||||||||||||||||||||||||||||||| ||||||||||||||||||
Sbjct  51046752  CAGACTCTTCACATAATTCGCATGTTATTTCCTATTGGCCATTATTTACAGTGTCCTAAC  51046693

Query  251       TATGACTTTCATGTGTCGTTTCCCTATTGGTCAATTTTGAGTCGTCCTAATTATAACCTT  310
                 ||||||||||||||||||||||||||||||||||||||||||||||||||||||||||||
Sbjct  51046692  TATGACTTTCATGTGTCGTTTCCCTATTGGTCAATTTTGAGTCGTCCTAATTATAACCTT  51046633

Query  311       CACGTGTCCTTCCTTTCCATTGGTTACTGATAATAGTCATCGTAACTGTATAAATATGCC  370
                 ||||||||||||||||||||||||||||| ||||||||||||||||||||||||||||||
Sbjct  51046632  CACGTGTCCTTCCTTTCCATTGGTTACTGTTAATAGTCATCGTAACTGTATAAATATGCC  51046573

Query  371       TTGTCTGTAAACCATTTTTGTTCTGCTGCTGACCCCATAAACAATTCTTATTTAACGGCT  430
                 |||||||||||||||||||||||||||||||||||||||||||||||| |||||||||||
Sbjct  51046572  TTGTCTGTAAACCATTTTTGTTCTGCTGCTGACCCCATAAACAATTCTCATTTAACGGCT  51046513

Query  431       GTGTTCTGATTTATTGGAGTTGGGGAACAGTATTGGGGTCGAACTAGGATATCTGAATTC  490
                 ||||||||||||||||||||||||||||||||||||||||||||||||||||||||||| 
Sbjct  51046512  GTGTTCTGATTTATTGGAGTTGGGGAACAGTATTGGGGTCGAACTAGGATATCTGAATTT  51046453

Query  491       GGTCAATCGGTAGAATTGCGTGTAGTCCTATCGCAATAC-----GCTATATTTCGCATTA  545
                 ||||||||||||||||| || ||||||||||||||||||     ||||||||||||||||
Sbjct  51046452  GGTCAATCGGTAGAATTTCGCGTAGTCCTATCGCAATACCCTACGCTATATTTCGCATTA  51046393

Query  546       TAACAGTTT  554
                 ||||| |||
Sbjct  51046392  TAACAATTT  51046384


 Score =   719 bits (389),  Expect = 0.0
 Identities = 411/422 (97%), Gaps = 0/422 (0%)
 Strand=Plus/Minus

Query  132       TGTTAGGATATTCACAAGAATATCCCAAAAATTATCTCGAATGTAAAATGGTATGTTTTC  191
                 ||||||||||||||||||||||||||||||||||||||||||||||||||||||||||||
Sbjct  45675623  TGTTAGGATATTCACAAGAATATCCCAAAAATTATCTCGAATGTAAAATGGTATGTTTTC  45675564

Query  192       AGACTCTTCACATAATTCGCATGTTATTTCCTATTGGCCACTATTTACAGTGTCCTAACT  251
                 | |||||||||||||||||||||||||||||||||||||| |||||||||||||||||||
Sbjct  45675563  AAACTCTTCACATAATTCGCATGTTATTTCCTATTGGCCATTATTTACAGTGTCCTAACT  45675504

Query  252       ATGACTTTCATGTGTCGTTTCCCTATTGGTCAATTTTGAGTCGTCCTAATTATAACCTTC  311
                 |||||||||||||||||||||||||||||||||||||||||| |||||||||||||||| 
Sbjct  45675503  ATGACTTTCATGTGTCGTTTCCCTATTGGTCAATTTTGAGTCATCCTAATTATAACCTTT  45675444

Query  312       ACGTGTCCTTCCTTTCCATTGGTTACTGATAATAGTCATCGTAACTGTATAAATATGCCT  371
                 ||||||||||||||||||||||||||||||||||||||||||||||||||||||||||||
Sbjct  45675443  ACGTGTCCTTCCTTTCCATTGGTTACTGATAATAGTCATCGTAACTGTATAAATATGCCT  45675384

Query  372       TGTCTGTAAACCATTTTTGTTCTGCTGCTGACCCCATAAACAATTCTTATTTAACGGCTG  431
                 |||||||||||||| |||||||||||||||||||||||||||||||| ||||||||||||
Sbjct  45675383  TGTCTGTAAACCATGTTTGTTCTGCTGCTGACCCCATAAACAATTCTCATTTAACGGCTG  45675324

Query  432       TGTTCTGATTTATTGGAGTTGGGGAACAGTATTGGGGTCGAACTAGGATATCTGAATTCG  491
                 |||||||||||||||||||||||||||||||||||||||||||||||| |||||||||||
Sbjct  45675323  TGTTCTGATTTATTGGAGTTGGGGAACAGTATTGGGGTCGAACTAGGACATCTGAATTCG  45675264

Query  492       GTCAATCGGTAGAATTGCGTGTAGTCCTATCGCAATACGCTATATTTCGCATTATAACAG  551
                 |||||| ||||||||| | ||||||||||||||||||||||||||||||| |||||||||
Sbjct  45675263  GTCAATTGGTAGAATTTCCTGTAGTCCTATCGCAATACGCTATATTTCGCGTTATAACAG  45675204

Query  552       TT  553
                 ||
Sbjct  45675203  TT  45675202


 Score =   713 bits (386),  Expect = 0.0
 Identities = 414/427 (97%), Gaps = 4/427 (1%)
 Strand=Plus/Minus

Query  132       TGTTAGGATATTCACAAGAATATCCCAAAAATTATCTCGAATGTAAAATGGTATGTTTTC  191
                 ||||||||||||||||||||||||||||||||||||||||||||||||||||||||||||
Sbjct  60392649  TGTTAGGATATTCACAAGAATATCCCAAAAATTATCTCGAATGTAAAATGGTATGTTTTC  60392590

Query  192       AGACTCTTCACATAATTCGCATGTTATTTCCTATTGGCCACTATTTACAGTGTCCTAACT  251
                 |||||||||||||||||||||||||||||||||||||||| |||||||||||||||||||
Sbjct  60392589  AGACTCTTCACATAATTCGCATGTTATTTCCTATTGGCCATTATTTACAGTGTCCTAACT  60392530

Query  252       ATGACTTTCATGTGTCGTTTCCCTATTGGTCAATTTTGAGTCGTCCTAATTATAACCTTC  311
                 ||||||||||||||||||||||||||||||||||||||||||||||||||||||||||||
Sbjct  60392529  ATGACTTTCATGTGTCGTTTCCCTATTGGTCAATTTTGAGTCGTCCTAATTATAACCTTC  60392470

Query  312       ACGTGTCCTTCCTTTCCATTGGTTACTGATAATAGTCATCGTAACTGTATAAATATGCCT  371
                 |||||||||||||||||||||||||| | |||||||||||||||||||||||||||||||
Sbjct  60392469  ACGTGTCCTTCCTTTCCATTGGTTACCGTTAATAGTCATCGTAACTGTATAAATATGCCT  60392410

Query  372       TGTCTGTAAACCATTTTTGTTCTGCTGCTGACCCCATAAACAATTCTTATTTAACGGCTG  431
                 ||||||||||||||||||||||||||||||||||||||||||||||| ||||||||||||
Sbjct  60392409  TGTCTGTAAACCATTTTTGTTCTGCTGCTGACCCCATAAACAATTCTCATTTAACGGCTG  60392350

Query  432       TGTTCTGATTTATTGGAGTTGGGGAACAGTATTGGGGTCGAACTAGGATATCTGAATTCG  491
                 |||||| ||||||||||||||||||||||||||||||||||||||||||||||||||| |
Sbjct  60392349  TGTTCTAATTTATTGGAGTTGGGGAACAGTATTGGGGTCGAACTAGGATATCTGAATTTG  60392290

Query  492       GTCAATCGGTAGAATTGCGTGTAGTCCTATCGCAATAC----GCTATATTTCGCATTATA  547
                 |||||||||||||||| || ||||||||||||||||||    ||||||||||||||||||
Sbjct  60392289  GTCAATCGGTAGAATTTCGCGTAGTCCTATCGCAATACCCACGCTATATTTCGCATTATA  60392230

Query  548       ACAGTTT  554
                 ||| |||
Sbjct  60392229  ACAATTT  60392223


 Score =   713 bits (386),  Expect = 0.0
 Identities = 414/427 (97%), Gaps = 4/427 (1%)
 Strand=Plus/Minus

Query  132       TGTTAGGATATTCACAAGAATATCCCAAAAATTATCTCGAATGTAAAATGGTATGTTTTC  191
                 ||||||||||||||||||||||||||||||||||||||||||||||||||||||||||||
Sbjct  82116685  TGTTAGGATATTCACAAGAATATCCCAAAAATTATCTCGAATGTAAAATGGTATGTTTTC  82116626

Query  192       AGACTCTTCACATAATTCGCATGTTATTTCCTATTGGCCACTATTTACAGTGTCCTAACT  251
                 |||||||||||||||||||||||||||||||||||||||| |||||||||||||||||||
Sbjct  82116625  AGACTCTTCACATAATTCGCATGTTATTTCCTATTGGCCATTATTTACAGTGTCCTAACT  82116566

Query  252       ATGACTTTCATGTGTCGTTTCCCTATTGGTCAATTTTGAGTCGTCCTAATTATAACCTTC  311
                 ||||||||||||||||||||||||||||||||||||||||||||||||||||||||||||
Sbjct  82116565  ATGACTTTCATGTGTCGTTTCCCTATTGGTCAATTTTGAGTCGTCCTAATTATAACCTTC  82116506

Query  312       ACGTGTCCTTCCTTTCCATTGGTTACTGATAATAGTCATCGTAACTGTATAAATATGCCT  371
                 |||||||||||||||||||||||||||| |||||||||||||||||||||||||||||||
Sbjct  82116505  ACGTGTCCTTCCTTTCCATTGGTTACTGTTAATAGTCATCGTAACTGTATAAATATGCCT  82116446

Query  372       TGTCTGTAAACCATTTTTGTTCTGCTGCTGACCCCATAAACAATTCTTATTTAACGGCTG  431
                 ||||||||||||||||||||||||||||||||| ||||||||||||| ||||||||||||
Sbjct  82116445  TGTCTGTAAACCATTTTTGTTCTGCTGCTGACCGCATAAACAATTCTCATTTAACGGCTG  82116386

Query  432       TGTTCTGATTTATTGGAGTTGGGGAACAGTATTGGGGTCGAACTAGGATATCTGAATTCG  491
                 |||||||||||||||||||||||||||||||||||||||||||||||||||||||||| |
Sbjct  82116385  TGTTCTGATTTATTGGAGTTGGGGAACAGTATTGGGGTCGAACTAGGATATCTGAATTTG  82116326

Query  492       GTCAATCGGTAGAATTGCGTGTAGTCCTATCGCAATAC----GCTATATTTCGCATTATA  547
                 |||||||||||||||| || ||||||||||||||||||    |||||||||| |||||||
Sbjct  82116325  GTCAATCGGTAGAATTTCGCGTAGTCCTATCGCAATACCCACGCTATATTTCCCATTATA  82116266

Query  548       ACAGTTT  554
                 ||| |||
Sbjct  82116265  ACAATTT  82116259


 Score =   713 bits (386),  Expect = 0.0
 Identities = 414/427 (97%), Gaps = 4/427 (1%)
 Strand=Plus/Minus

Query  132       TGTTAGGATATTCACAAGAATATCCCAAAAATTATCTCGAATGTAAAATGGTATGTTTTC  191
                 ||||||||||||||||||||||||||||||||||||||||||||||||||||||||||||
Sbjct  82443831  TGTTAGGATATTCACAAGAATATCCCAAAAATTATCTCGAATGTAAAATGGTATGTTTTC  82443772

Query  192       AGACTCTTCACATAATTCGCATGTTATTTCCTATTGGCCACTATTTACAGTGTCCTAACT  251
                 ||||||||||||||||||||||||||| |||||||||||| |||||||||||||||||||
Sbjct  82443771  AGACTCTTCACATAATTCGCATGTTATCTCCTATTGGCCATTATTTACAGTGTCCTAACT  82443712

Query  252       ATGACTTTCATGTGTCGTTTCCCTATTGGTCAATTTTGAGTCGTCCTAATTATAACCTTC  311
                 ||||||||||||||||||||||||||||||||||||||||||||||||||||||||||| 
Sbjct  82443711  ATGACTTTCATGTGTCGTTTCCCTATTGGTCAATTTTGAGTCGTCCTAATTATAACCTTT  82443652

Query  312       ACGTGTCCTTCCTTTCCATTGGTTACTGATAATAGTCATCGTAACTGTATAAATATGCCT  371
                 ||||||||||||||||||||||||||||||||||||||||||||||||||||||||||||
Sbjct  82443651  ACGTGTCCTTCCTTTCCATTGGTTACTGATAATAGTCATCGTAACTGTATAAATATGCCT  82443592

Query  372       TGTCTGTAAACCATTTTTGTTCTGCTGCTGACCCCATAAACAATTCTTATTTAACGGCTG  431
                 ||||||||||||||||||||||||||||||||||||||||||||||| ||||||||||||
Sbjct  82443591  TGTCTGTAAACCATTTTTGTTCTGCTGCTGACCCCATAAACAATTCTCATTTAACGGCTG  82443532

Query  432       TGTTCTGATTTATTGGAGTTGGGGAACAGTATTGGGGTCGAACTAGGATATCTGAATTCG  491
                 |||||||||||||||||||||||||||||||||||||||| ||||||||||||||||| |
Sbjct  82443531  TGTTCTGATTTATTGGAGTTGGGGAACAGTATTGGGGTCGGACTAGGATATCTGAATTTG  82443472

Query  492       GTCAATCGGTAGAATTGCGTGTAGTCCTATCGCAATAC----GCTATATTTCGCATTATA  547
                 |||||||||||||||| || ||||||||||||||||||    ||||||||||||||||||
Sbjct  82443471  GTCAATCGGTAGAATTTCGCGTAGTCCTATCGCAATACCCACGCTATATTTCGCATTATA  82443412

Query  548       ACAGTTT  554
                 ||| |||
Sbjct  82443411  ACAATTT  82443405


 Score =   710 bits (384),  Expect = 0.0
 Identities = 413/426 (97%), Gaps = 5/426 (1%)
 Strand=Plus/Minus

Query  132      TGTTAGGATATTCACAAGAATATCCCAAAAATTATCTCGAATGTAAAATGGTATGTTTTC  191
                ||||||||||||||||||||||||||||||||||||||||||||||||||||||||||||
Sbjct  2689910  TGTTAGGATATTCACAAGAATATCCCAAAAATTATCTCGAATGTAAAATGGTATGTTTTC  2689851

Query  192      AGACTCTTCACATAATTCGCATGTTATTTCCTATTGGCCACTATTTACAGTGTCCTAACT  251
                ||||||||||||||||||||||||||| |||||||||||| |||||||||||||||||||
Sbjct  2689850  AGACTCTTCACATAATTCGCATGTTATCTCCTATTGGCCATTATTTACAGTGTCCTAACT  2689791

Query  252      ATGACTTTCATGTGTCGTTTCCCTATTGGTCAATTTTGAGTCGTCCTAATTATAACCTTC  311
                ||||||||||||||||||||||||||||||||||||||||||||||||||||||||||||
Sbjct  2689790  ATGACTTTCATGTGTCGTTTCCCTATTGGTCAATTTTGAGTCGTCCTAATTATAACCTTC  2689731

Query  312      ACGTGTCCTTCCTTTCCATTGGTTACTGATAATAGTCATCGTAACTGTATAAATATGCCT  371
                |||||||||||||||||||||||||||| |||||||||||||||||||||||||||||||
Sbjct  2689730  ACGTGTCCTTCCTTTCCATTGGTTACTGTTAATAGTCATCGTAACTGTATAAATATGCCT  2689671

Query  372      TGTCTGTAAACCATTTTTGTTCTGCTGCTGACCCCATAAACAATTCTTATTTAACGGCTG  431
                ||||||||||||||||||||||||||||||||||||||||||||||| ||||||||||||
Sbjct  2689670  TGTCTGTAAACCATTTTTGTTCTGCTGCTGACCCCATAAACAATTCTCATTTAACGGCTG  2689611

Query  432      TGTTCTGATTTATTGGAGTTGGGGAACAGTATTGGGGTCGAACTAGGATATCTGAATTCG  491
                |||||||||||||||||||||||||||||||||||| ||||||||||||||||||||| |
Sbjct  2689610  TGTTCTGATTTATTGGAGTTGGGGAACAGTATTGGG-TCGAACTAGGATATCTGAATTTG  2689552

Query  492      GTCAATCGGTAGAATTGCGTGTAGTCCTATCGCAATAC----GCTATATTTCGCATTATA  547
                |||||||||||||||| || ||||||||||||||||||    |||||||||||| |||||
Sbjct  2689551  GTCAATCGGTAGAATTTCGCGTAGTCCTATCGCAATACCCACGCTATATTTCGCGTTATA  2689492

Query  548      ACAGTT  553
                ||||||
Sbjct  2689491  ACAGTT  2689486


 Score =   710 bits (384),  Expect = 0.0
 Identities = 408/420 (97%), Gaps = 0/420 (0%)
 Strand=Plus/Minus

Query  132       TGTTAGGATATTCACAAGAATATCCCAAAAATTATCTCGAATGTAAAATGGTATGTTTTC  191
                 ||||||||||||||||||||||||||||||||||||||||||||||||||||||||||||
Sbjct  46917429  TGTTAGGATATTCACAAGAATATCCCAAAAATTATCTCGAATGTAAAATGGTATGTTTTC  46917370

Query  192       AGACTCTTCACATAATTCGCATGTTATTTCCTATTGGCCACTATTTACAGTGTCCTAACT  251
                 ||||||||||||||||||||||||||| |||||||||||| |||||||||||||||||||
Sbjct  46917369  AGACTCTTCACATAATTCGCATGTTATCTCCTATTGGCCATTATTTACAGTGTCCTAACT  46917310

Query  252       ATGACTTTCATGTGTCGTTTCCCTATTGGTCAATTTTGAGTCGTCCTAATTATAACCTTC  311
                 ||||||||||||||||||||||||||||||||||||||||||||||||||||||||||| 
Sbjct  46917309  ATGACTTTCATGTGTCGTTTCCCTATTGGTCAATTTTGAGTCGTCCTAATTATAACCTTT  46917250

Query  312       ACGTGTCCTTCCTTTCCATTGGTTACTGATAATAGTCATCGTAACTGTATAAATATGCCT  371
                 |||||||||||||||||||||||||||| |||||||||||||||||||||||||||||||
Sbjct  46917249  ACGTGTCCTTCCTTTCCATTGGTTACTGTTAATAGTCATCGTAACTGTATAAATATGCCT  46917190

Query  372       TGTCTGTAAACCATTTTTGTTCTGCTGCTGACCCCATAAACAATTCTTATTTAACGGCTG  431
                 ||||||||||||||||||||||||||||||||||||||| |||||| |||||||||||||
Sbjct  46917189  TGTCTGTAAACCATTTTTGTTCTGCTGCTGACCCCATAAGCAATTCCTATTTAACGGCTG  46917130

Query  432       TGTTCTGATTTATTGGAGTTGGGGAACAGTATTGGGGTCGAACTAGGATATCTGAATTCG  491
                 |||||||||||||||||||||||||||||||||||| ||||||||||||||||||||| |
Sbjct  46917129  TGTTCTGATTTATTGGAGTTGGGGAACAGTATTGGGATCGAACTAGGATATCTGAATTTG  46917070

Query  492       GTCAATCGGTAGAATTGCGTGTAGTCCTATCGCAATACGCTATATTTCGCATTATAACAG  551
                 |||||||||||||||| |||||||||||||||||||| | |||||||||| |||||||||
Sbjct  46917069  GTCAATCGGTAGAATTTCGTGTAGTCCTATCGCAATATGTTATATTTCGCGTTATAACAG  46917010


 Score =   708 bits (383),  Expect = 0.0
 Identities = 413/427 (97%), Gaps = 4/427 (1%)
 Strand=Plus/Plus

Query  132       TGTTAGGATATTCACAAGAATATCCCAAAAATTATCTCGAATGTAAAATGGTATGTTTTC  191
                 ||||||||||||||||||||||||||||||||||||||||||||||||||||||||||||
Sbjct  71227949  TGTTAGGATATTCACAAGAATATCCCAAAAATTATCTCGAATGTAAAATGGTATGTTTTC  71228008

Query  192       AGACTCTTCACATAATTCGCATGTTATTTCCTATTGGCCACTATTTACAGTGTCCTAACT  251
                 |||||||||||||||||||||||||||||||||||||||| |||||||||||||||||||
Sbjct  71228009  AGACTCTTCACATAATTCGCATGTTATTTCCTATTGGCCATTATTTACAGTGTCCTAACT  71228068

Query  252       ATGACTTTCATGTGTCGTTTCCCTATTGGTCAATTTTGAGTCGTCCTAATTATAACCTTC  311
                 ||||||||||||||||||||||||||||||||||||||||||||||||||| ||||||||
Sbjct  71228069  ATGACTTTCATGTGTCGTTTCCCTATTGGTCAATTTTGAGTCGTCCTAATTGTAACCTTC  71228128

Query  312       ACGTGTCCTTCCTTTCCATTGGTTACTGATAATAGTCATCGTAACTGTATAAATATGCCT  371
                 |||||||||||||||||||||||||| | |||||||||||||||||||||||||||||||
Sbjct  71228129  ACGTGTCCTTCCTTTCCATTGGTTACCGTTAATAGTCATCGTAACTGTATAAATATGCCT  71228188

Query  372       TGTCTGTAAACCATTTTTGTTCTGCTGCTGACCCCATAAACAATTCTTATTTAACGGCTG  431
                 ||||||||||||||||||||||||||||||||||||||||||||||| ||||||||||||
Sbjct  71228189  TGTCTGTAAACCATTTTTGTTCTGCTGCTGACCCCATAAACAATTCTCATTTAACGGCTG  71228248

Query  432       TGTTCTGATTTATTGGAGTTGGGGAACAGTATTGGGGTCGAACTAGGATATCTGAATTCG  491
                 |||||||||||||||||||||||||||||||||||||||||||||||||||||||||| |
Sbjct  71228249  TGTTCTGATTTATTGGAGTTGGGGAACAGTATTGGGGTCGAACTAGGATATCTGAATTTG  71228308

Query  492       GTCAATCGGTAGAATTGCGTGTAGTCCTATCGCAATACGC----TATATTTCGCATTATA  547
                 |||||||||||||||| || |||||||||||||||||| |    ||||||||||||||||
Sbjct  71228309  GTCAATCGGTAGAATTTCGCGTAGTCCTATCGCAATACCCACGTTATATTTCGCATTATA  71228368

Query  548       ACAGTTT  554
                 ||| |||
Sbjct  71228369  ACAATTT  71228375


 Score =   697 bits (377),  Expect = 0.0
 Identities = 412/428 (96%), Gaps = 5/428 (1%)
 Strand=Plus/Plus

Query  132       TGTTAGGATATTCACAAGAATATCCCAAAAATTATCTCGAATGTAAAATGGTATGTTTTC  191
                 ||||||||||||||||||||||||||||||||||||||||||||||||||||||||||||
Sbjct  29301760  TGTTAGGATATTCACAAGAATATCCCAAAAATTATCTCGAATGTAAAATGGTATGTTTTC  29301819

Query  192       AGACTCTTCACATAATTCGCATGTTATTTCCTATTGGCCACTATTTACAGTGTCCTAACT  251
                 |||||||||||||||||||||||||||||||||||||||| |||||||||||||||||||
Sbjct  29301820  AGACTCTTCACATAATTCGCATGTTATTTCCTATTGGCCATTATTTACAGTGTCCTAACT  29301879

Query  252       ATGACTTTCATGTGTCGTTTCCCTATTGGTCAATTTTGAGTCGTCCTAATTATAACCTTC  311
                 ||||||||||||||||||||||||||||||||||||||||||||||||||||||||||| 
Sbjct  29301880  ATGACTTTCATGTGTCGTTTCCCTATTGGTCAATTTTGAGTCGTCCTAATTATAACCTTT  29301939

Query  312       ACGTGTCCTTCCTTTCCATTGGTTACTGATAATAGTCATCGTAACTGTATAAATATGCCT  371
                 |||||||||||||||||||||||||||| |||||||||||||||||||||||||||||||
Sbjct  29301940  ACGTGTCCTTCCTTTCCATTGGTTACTGTTAATAGTCATCGTAACTGTATAAATATGCCT  29301999

Query  372       TGTCTGTAAACCATTTTTGTTCTGCTGCTGACCCCATAAACAATTCTTATTTAACGGCTG  431
                 |||||||||||||||||||||||||||||||||||||||||| |||||||||||||||||
Sbjct  29302000  TGTCTGTAAACCATTTTTGTTCTGCTGCTGACCCCATAAACATTTCTTATTTAACGGCTG  29302059

Query  432       TGTTCTGATTTATTGGAGTTGGGGAACAGTATTGGGGTCGAACTAGGATATCTGAATTCG  491
                 |||||||||||||||||||||||||||||||||| | ||||||||||||||||||||| |
Sbjct  29302060  TGTTCTGATTTATTGGAGTTGGGGAACAGTATTGTGATCGAACTAGGATATCTGAATTTG  29302119

Query  492       GTCAATCGGTAGAATTGCGTGTAGTCCTATCGCAATAC--GCTATAT---TTCGCATTAT  546
                 |||||||||||||||| |||||||||||||||||||||  |||||||   ||| | ||||
Sbjct  29302120  GTCAATCGGTAGAATTTCGTGTAGTCCTATCGCAATACACGCTATATATATTCACGTTAT  29302179

Query  547       AACAGTTT  554
                 |||| |||
Sbjct  29302180  AACAATTT  29302187


 Score =   684 bits (370),  Expect = 0.0
 Identities = 389/398 (98%), Gaps = 1/398 (0%)
 Strand=Plus/Plus

Query  132       TGTTAGGATATTCACAAGAATATCCCAAAAATTATCTCGAATGTAAAATGGTATGTTTTC  191
                 ||||||||||||||||||||||||||||||||||||||||||||||||||||||| ||||
Sbjct  35601881  TGTTAGGATATTCACAAGAATATCCCAAAAATTATCTCGAATGTAAAATGGTATG-TTTC  35601939

Query  192       AGACTCTTCACATAATTCGCATGTTATTTCCTATTGGCCACTATTTACAGTGTCCTAACT  251
                 |||||||||||||||||||||||| ||||||||||||||| |||||||||||||||||||
Sbjct  35601940  AGACTCTTCACATAATTCGCATGTCATTTCCTATTGGCCATTATTTACAGTGTCCTAACT  35601999

Query  252       ATGACTTTCATGTGTCGTTTCCCTATTGGTCAATTTTGAGTCGTCCTAATTATAACCTTC  311
                 ||||||||||||||||||||||||||||||||||||||||||||||||||||||||||||
Sbjct  35602000  ATGACTTTCATGTGTCGTTTCCCTATTGGTCAATTTTGAGTCGTCCTAATTATAACCTTC  35602059

Query  312       ACGTGTCCTTCCTTTCCATTGGTTACTGATAATAGTCATCGTAACTGTATAAATATGCCT  371
                 |||||||||||||||||||||||||| | |||||||||||||||||||||||||||||||
Sbjct  35602060  ACGTGTCCTTCCTTTCCATTGGTTACCGTTAATAGTCATCGTAACTGTATAAATATGCCT  35602119

Query  372       TGTCTGTAAACCATTTTTGTTCTGCTGCTGACCCCATAAACAATTCTTATTTAACGGCTG  431
                 ||||||||||||||||||||||||||||||||||||||||||||||| ||||||||||||
Sbjct  35602120  TGTCTGTAAACCATTTTTGTTCTGCTGCTGACCCCATAAACAATTCTCATTTAACGGCTG  35602179

Query  432       TGTTCTGATTTATTGGAGTTGGGGAACAGTATTGGGGTCGAACTAGGATATCTGAATTCG  491
                 |||||||||||||||||||||||||||||||||||||||||||||||||||||||||| |
Sbjct  35602180  TGTTCTGATTTATTGGAGTTGGGGAACAGTATTGGGGTCGAACTAGGATATCTGAATTTG  35602239

Query  492       GTCAATCGGTAGAATTGCGTGTAGTCCTATCGCAATAC  529
                 |||||||||||||||| || ||||||||||||||||||
Sbjct  35602240  GTCAATCGGTAGAATTTCGCGTAGTCCTATCGCAATAC  35602277


 Score =   634 bits (343),  Expect = 3e-180
 Identities = 398/424 (94%), Gaps = 5/424 (1%)
 Strand=Plus/Plus

Query  129       AGGTGTTAGGATATTCACAAGAATATCCCAAAAATTATCTCGAATGTAAAATGGTATGTT  188
                 ||||||||||||||||| | |||||||||||||||||||||||||||||| |||||||||
Sbjct  83858655  AGGTGTTAGGATATTCATAGGAATATCCCAAAAATTATCTCGAATGTAAAGTGGTATGTT  83858714

Query  189       TTCAGACTCTTCACATAATTCGCATGTTATTTCCTATTGGCCACTATTTACAG-TGTCCT  247
                 || |||||||||||||||||||||||||||||||||||||||| ||||||||| ||||| 
Sbjct  83858715  TTTAGACTCTTCACATAATTCGCATGTTATTTCCTATTGGCCATTATTTACAGTTGTCCG  83858774

Query  248       AACTATGACTTTCATGTGTCGTTTCCCTATTGGTCAATTTTGAGTCGTCCTAATTATAAC  307
                 |||||||||||||| ||||||||| |||||||||||||||| ||| |||||| |||||||
Sbjct  83858775  AACTATGACTTTCACGTGTCGTTTTCCTATTGGTCAATTTTCAGTTGTCCTATTTATAAC  83858834

Query  308       CTTCACGTGTCCTTCCTTTCCATTGGTTACTGATAATAGTCATCGTAACTGTATAAATAT  367
                 ||| || ||||||||||||||||||||||||| ||||||||||| |||||||||||||||
Sbjct  83858835  CTTTACATGTCCTTCCTTTCCATTGGTTACTGTTAATAGTCATCTTAACTGTATAAATAT  83858894

Query  368       GCCTTGTCTGTAAACCATTTTTGTTCTGCTGCTGACCCCATAAACAATTCTTATTTAACG  427
                 ||||||||||||||||||||||||||||||||||| ||||||||||||||| ||||||||
Sbjct  83858895  GCCTTGTCTGTAAACCATTTTTGTTCTGCTGCTGAACCCATAAACAATTCTCATTTAACG  83858954

Query  428       GCTGTGTTCTGATTTATTGGAGTTGGGGAACAGTATTGGGGTCGAACTAGGATATCTGAA  487
                 ||||||||||||||||||||||||||||||||||||||||||||||||||||||||||||
Sbjct  83858955  GCTGTGTTCTGATTTATTGGAGTTGGGGAACAGTATTGGGGTCGAACTAGGATATCTGAA  83859014

Query  488       TTCGGTCAATCGGTAGAATTGCGTGTAGTCCTATCGCAATACGCTATAT-TT-CGCATTA  545
                  | ||||||||| ||||||| |||||||||||||||||||||||||||| || ||  |||
Sbjct  83859015  ATTGGTCAATCGATAGAATTTCGTGTAGTCCTATCGCAATACGCTATATGTTTCG--TTA  83859072

Query  546       TAAC  549
                 ||||
Sbjct  83859073  TAAC  83859076


 Score =   592 bits (320),  Expect = 2e-167
 Identities = 379/408 (93%), Gaps = 2/408 (0%)
 Strand=Plus/Minus

Query  132       TGTTAGGATATTCACAAGAATATCCCAAAAATTATCTCGAATGTAAAATGGTATGTTTTC  191
                 |||||||||||||||| ||||||||||||| |||||||||| ||||| | ||||||||||
Sbjct  79016830  TGTTAGGATATTCACAGGAATATCCCAAAA-TTATCTCGAAAGTAAAGTCGTATGTTTTC  79016772

Query  192       AGACTCTTCACATAATTCGCATGTTATTTCCTATTGGCCACTATTTACAGTG-TCCTAAC  250
                 |||||||||||||| |||||||||||||| ||||||| || ||||||||||| |||||||
Sbjct  79016771  AGACTCTTCACATATTTCGCATGTTATTTTCTATTGGTCATTATTTACAGTGGTCCTAAC  79016712

Query  251       TATGACTTTCATGTGTCGTTTCCCTATTGGTCAATTTTGAGTCGTCCTAATTATAACCTT  310
                 ||||||||||| ||||||||| |||||||||||||||||||| |||||||||||||||||
Sbjct  79016711  TATGACTTTCACGTGTCGTTTTCCTATTGGTCAATTTTGAGTTGTCCTAATTATAACCTT  79016652

Query  311       CACGTGTCCTTCCTTTCCATTGGTTACTGATAATAGTCATCGTAACTGTATAAATATGCC  370
                  |||||||||| ||||||| ||||||||| | ||||||||  ||||||||||||||||||
Sbjct  79016651  TACGTGTCCTTTCTTTCCACTGGTTACTGTTCATAGTCATTTTAACTGTATAAATATGCC  79016592

Query  371       TTGTCTGTAAACCATTTTTGTTCTGCTGCTGACCCCATAAACAATTCTTATTTAACGGCT  430
                 ||||||||| |||| ||||||||||||||||||||||||||| ||||| |||||||||||
Sbjct  79016591  TTGTCTGTAGACCACTTTTGTTCTGCTGCTGACCCCATAAACCATTCTCATTTAACGGCT  79016532

Query  431       GTGTTCTGATTTATTGGAGTTGGGGAACAGTATTGGGGTCGAACTAGGATATCTGAATTC  490
                 ||||||||||||||||||||||||||||||||||||||||||||||||||||||||||| 
Sbjct  79016531  GTGTTCTGATTTATTGGAGTTGGGGAACAGTATTGGGGTCGAACTAGGATATCTGAATTT  79016472

Query  491       GGTCAATCGGTAGAATTGCGTGTAGTCCTATCGCAATACGCTATATTT  538
                 ||||||||||||||||| ||||||||| ||||||||||||  ||||||
Sbjct  79016471  GGTCAATCGGTAGAATTTCGTGTAGTCATATCGCAATACGTAATATTT  79016424


 Score =   590 bits (319),  Expect = 6e-167
 Identities = 382/413 (92%), Gaps = 2/413 (0%)
 Strand=Plus/Plus

Query  132       TGTTAGGATATTCACAAGAATATCCCAAAAATTATCTCGAATGTAAAATGGTATGTTTTC  191
                 |||| ||||||||||| |||||||||||||||||||||||||||||| ||||||||||||
Sbjct  75315525  TGTTGGGATATTCACAGGAATATCCCAAAAATTATCTCGAATGTAAAGTGGTATGTTTTC  75315584

Query  192       AGACTCTTCACATAATTCGCATGTTATTTCCTATTGGCCACTATTTACAG-TGTCCTAAC  250
                 ||||||||||||||||||||||||||||| ||||||| || ||||||||| ||||| |||
Sbjct  75315585  AGACTCTTCACATAATTCGCATGTTATTTTCTATTGGTCATTATTTACAGTTGTCCGAAC  75315644

Query  251       TATGACTTTCATGTGTCGTTTCCCTATTGGTCAATTTTGAGTCGTCCTAATTATAACCTT  310
                 ||||||||||| ||||||||| |||||||||||||||||||| ||||| |||||||||||
Sbjct  75315645  TATGACTTTCACGTGTCGTTTTCCTATTGGTCAATTTTGAGTTGTCCTTATTATAACCTT  75315704

Query  311       CACGTGTCCTTCCTTTCCATTGGTTACTGATAATAGTCATCGTAACTGTATAAATATGCC  370
                  |||||||||||||||||||||||||||| ||||||||||||||||||||||||||||||
Sbjct  75315705  TACGTGTCCTTCCTTTCCATTGGTTACTGTTAATAGTCATCGTAACTGTATAAATATGCC  75315764

Query  371       TTGTCTGTAAACCATTTTTGTTCTGCTGCTGACCCCATAAACAATTCTTATTTAACGGCT  430
                 ||||||||||| ||||||||  ||||| ||||||||| ||||||||||||||| ||||| 
Sbjct  75315765  TTGTCTGTAAATCATTTTTGACCTGCTTCTGACCCCACAAACAATTCTTATTTGACGGCC  75315824

Query  431       GTGTTCTGATTTATTGGA-GTTGGGGAACAGTATTGGGGTCGAACTAGGATATCTGAATT  489
                 ||||||||||||| |||| ||||||||||||||||||||||| |||||||||||||||||
Sbjct  75315825  GTGTTCTGATTTACTGGAGGTTGGGGAACAGTATTGGGGTCGTACTAGGATATCTGAATT  75315884

Query  490       CGGTCAATCGGTAGAATTGCGTGTAGTCCTATCGCAATACGCTATATTTCGCA  542
                  |||||| ||||| |||| ||||||||| ||||||||||||| |||||| |||
Sbjct  75315885  TGGTCAACCGGTAAAATTTCGTGTAGTCTTATCGCAATACGCAATATTTAGCA  75315937


 Score =   586 bits (317),  Expect = 8e-166
 Identities = 382/414 (92%), Gaps = 2/414 (0%)
 Strand=Plus/Plus

Query  131      GTGTTAGGATATTCACAAGAATATCCCAAAAATTATCTCGAATGTAAAATGGTATGTTTT  190
                ||||||||||||||||| |||||||||||||||||||||||| ||||| || ||||||||
Sbjct  7964034  GTGTTAGGATATTCACAGGAATATCCCAAAAATTATCTCGAACGTAAAGTGTTATGTTTT  7964093

Query  191      CAGACTCTTCACATAATTCGCATGTTATTTCCTATTGGCCACTATTTACAGT-GTCCTAA  249
                ||||||||||||||| ||| ||||||||||||||||||||| |||||||| | |||||||
Sbjct  7964094  CAGACTCTTCACATATTTCACATGTTATTTCCTATTGGCCATTATTTACAATAGTCCTAA  7964153

Query  250      CTATGACTTTCATGTGTCGTTTCCCTATTGGTCAATTTTGAGTCGTCCTAATTATAACCT  309
                |||||||||||| ||||||||| ||||| |||||||||||||| |||||||||| |||||
Sbjct  7964154  CTATGACTTTCACGTGTCGTTTTCCTATCGGTCAATTTTGAGTTGTCCTAATTAAAACCT  7964213

Query  310      TCACGTGTCCTTCCTTTCCATTGGTTACTGATAATAGTCATCGTAACTGTATAAATATGC  369
                | ||||||||||||||| |||||||||| | ||||||||||| |||||||||||||||||
Sbjct  7964214  TTACGTGTCCTTCCTTTTCATTGGTTACCGTTAATAGTCATCTTAACTGTATAAATATGC  7964273

Query  370      CTTGTCTGTAAACCATTTTTGTTCTGCTGCTGACCCCATAAACAATTCTTATTTAACGGC  429
                |||||||||||| ||||||||  ||||| |||||||||||||||||||||||||||||||
Sbjct  7964274  CTTGTCTGTAAATCATTTTTGACCTGCTTCTGACCCCATAAACAATTCTTATTTAACGGC  7964333

Query  430      TGTGTTCTGATTTATTGGA-GTTGGGGAACAGTATTGGGGTCGAACTAGGATATCTGAAT  488
                |||||||||||||| |||| ||||||||| ||||||||||||| ||||||||||||||||
Sbjct  7964334  TGTGTTCTGATTTACTGGAGGTTGGGGAAAAGTATTGGGGTCGTACTAGGATATCTGAAT  7964393

Query  489      TCGGTCAATCGGTAGAATTGCGTGTAGTCCTATCGCAATACGCTATATTTCGCA  542
                | ||||||||||||||||| ||||||||| ||||||||||||| |||||| |||
Sbjct  7964394  TTGGTCAATCGGTAGAATTTCGTGTAGTCTTATCGCAATACGCAATATTTAGCA  7964447


 Score =   582 bits (315),  Expect = 1e-164
 Identities = 390/426 (92%), Gaps = 5/426 (1%)
 Strand=Plus/Minus

Query  131       GTGTTAGGATATTCACAAGAATATCCCAAAAATTATCTCGAATGTAAAATGGTATGTTTT  190
                 ||||||||||||| ||| ||||||||||||| ||||||| || ||||| | |||||||||
Sbjct  34581756  GTGTTAGGATATTAACAGGAATATCCCAAAA-TTATCTCAAAAGTAAAGTCGTATGTTTT  34581698

Query  191       CAGACTCTTCACATAATTCGCATGTTATTTCCTATTGGCCACTATTTACAGT-GTCCTAA  249
                 ||||||||||||||| |||||||||||||| ||||||| || |||||||||| |||||||
Sbjct  34581697  CAGACTCTTCACATATTTCGCATGTTATTTTCTATTGGTCATTATTTACAGTTGTCCTAA  34581638

Query  250       CTATGACTTTCATGTGTCGTTTCCCTATTGGTCAATTTTGAGTCGTCCTAATTATAACCT  309
                 |||||||||||||||||||||| |||||||||||||||||||| |||||||| |||||||
Sbjct  34581637  CTATGACTTTCATGTGTCGTTTTCCTATTGGTCAATTTTGAGTTGTCCTAATCATAACCT  34581578

Query  310       TCACGTGTCCTTCCTTTCCATTGGTTACTGATAATAGTCATCGTAACTGTATAAATATGC  369
                 | |||||||||| |||||||| |||||||| | ||||||||  |||||||||||||||||
Sbjct  34581577  TTACGTGTCCTTTCTTTCCATCGGTTACTGTTCATAGTCATTTTAACTGTATAAATATGC  34581518

Query  370       CTTGTCTGTAAACCATTTTTGTTCTGCTGCTGACCCCATAAACAATTCTTATTTAACGGC  429
                 ||||||||||||||| |||| |||||||||||||||||||||||||||||||||||||||
Sbjct  34581517  CTTGTCTGTAAACCAATTTTCTTCTGCTGCTGACCCCATAAACAATTCTTATTTAACGGC  34581458

Query  430       TGTGTTCTGATTTATTGGAGTTGGGGAACAGTATTGGGGTCGAACTAGGATATCTGAATT  489
                 |||||||||||||| |||||||||||||||||||||||||||||||||||||||||||||
Sbjct  34581457  TGTGTTCTGATTTACTGGAGTTGGGGAACAGTATTGGGGTCGAACTAGGATATCTGAATT  34581398

Query  490       CGGTCAATCGGTAGAATTGCGTGTAGTCCTATCGCAATACGCTATATTTCG-CA-TT-AT  546
                  |||||| |||||||||| ||||||||| ||| ||||||||  |||||| | || || ||
Sbjct  34581397  TGGTCAACCGGTAGAATTTCGTGTAGTCTTATAGCAATACGTAATATTTGGGCAATTTAT  34581338

Query  547       AACAGT  552
                 ||||||
Sbjct  34581337  AACAGT  34581332


 Score =   580 bits (314),  Expect = 4e-164
 Identities = 377/408 (92%), Gaps = 2/408 (0%)
 Strand=Plus/Plus

Query  132       TGTTAGGATATTCACAAGAATATCCCAAAAATTATCTCGAATGTAAAATGGTATGTTTTC  191
                 |||||||||||||||| ||||||||||||| ||||||||||  |||| | ||||||||||
Sbjct  76729784  TGTTAGGATATTCACAGGAATATCCCAAAA-TTATCTCGAAATTAAAGTCGTATGTTTTC  76729842

Query  192       AGACTCTTCACATAATTCGCATGTTATTTCCTATTGGCCACTATTTACAG-TGTCCTAAC  250
                 |||||||||||||| || ||||||||||| ||||||| || || |||||| |||||||||
Sbjct  76729843  AGACTCTTCACATATTTTGCATGTTATTTTCTATTGGTCATTAATTACAGTTGTCCTAAC  76729902

Query  251       TATGACTTTCATGTGTCGTTTCCCTATTGGTCAATTTTGAGTCGTCCTAATTATAACCTT  310
                 ||||||||||| ||||||||| ||||||||||||||| |||| |||||||||||||||||
Sbjct  76729903  TATGACTTTCACGTGTCGTTTTCCTATTGGTCAATTTCGAGTTGTCCTAATTATAACCTT  76729962

Query  311       CACGTGTCCTTCCTTTCCATTGGTTACTGATAATAGTCATCGTAACTGTATAAATATGCC  370
                   ||||||||| ||||||||||||||||| | ||||||||| ||||||||||||||||||
Sbjct  76729963  TGCGTGTCCTTTCTTTCCATTGGTTACTGTTCATAGTCATCTTAACTGTATAAATATGCC  76730022

Query  371       TTGTCTGTAAACCATTTTTGTTCTGCTGCTGACCCCATAAACAATTCTTATTTAACGGCT  430
                 ||||||||||| |||||||||||||||||||||||||||||||||||| |||| ||||||
Sbjct  76730023  TTGTCTGTAAATCATTTTTGTTCTGCTGCTGACCCCATAAACAATTCTCATTTGACGGCT  76730082

Query  431       GTGTTCTGATTTATTGGAGTTGGGGAACAGTATTGGGGTCGAACTAGGATATCTGAATTC  490
                 ||||||||||||||||||||||||||||||||||| ||||||||||||||||||||||| 
Sbjct  76730083  GTGTTCTGATTTATTGGAGTTGGGGAACAGTATTGTGGTCGAACTAGGATATCTGAATTT  76730142

Query  491       GGTCAATCGGTAGAATTGCGTGTAGTCCTATCGCAATACGCTATATTT  538
                 ||||||||||||||||| ||||||||||||||||||||||  ||||||
Sbjct  76730143  GGTCAATCGGTAGAATTTCGTGTAGTCCTATCGCAATACGTAATATTT  76730190


 Score =   569 bits (308),  Expect = 8e-161
 Identities = 387/425 (91%), Gaps = 5/425 (1%)
 Strand=Plus/Minus

Query  131    GTGTTAGGATATTCACAAGAATATCCCAAAAATTATCTCGAATGTAAAATGGTATGTTTT  190
              ||||||||||||||||| ||||||||||||| |||| ||||||||||| | |||||||||
Sbjct  98970  GTGTTAGGATATTCACAGGAATATCCCAAAA-TTATATCGAATGTAAAGTCGTATGTTTT  98912

Query  191    CAGACTCTTCACATAATTCGCATGTTATTTCCTATTGGCCACTATTTACAGT-GTCCTAA  249
              |||||||| |||||| ||| |||||||||| ||||||| || |||||||||| |||||||
Sbjct  98911  CAGACTCTCCACATATTTCTCATGTTATTTTCTATTGGTCATTATTTACAGTTGTCCTAA  98852

Query  250    CTATGACTTTCATGTGTCGTTTCCCTATTGGTCAATTTTGAGTCGTCCTAATTATAACCT  309
              |||||||||||| || |||||| ||||||| || ||||||||| || |||||||||||||
Sbjct  98851  CTATGACTTTCACGTATCGTTTTCCTATTGATCTATTTTGAGTTGTTCTAATTATAACCT  98792

Query  310    TCACGTGTCCTTCCTTTCCATTGGTTACTGATAATAGTCATCGTAACTGTATAAATATGC  369
              | |||| ||||| ||||||||||||||||| |||||||||||  ||||||||||||||||
Sbjct  98791  TTACGTTTCCTTTCTTTCCATTGGTTACTGTTAATAGTCATCTAAACTGTATAAATATGC  98732

Query  370    CTTGTCTGTAAACCATTTTTGTTCTGCTGCTGACCCCATAAACAATTCTTATTTAACGGC  429
              ||||||||||||||||||||||||||||||||||||||||||||||||| |||| |||||
Sbjct  98731  CTTGTCTGTAAACCATTTTTGTTCTGCTGCTGACCCCATAAACAATTCTCATTTGACGGC  98672

Query  430    TGTGTTCTGATTTATTGGAGTTGGGGAACAGTATTGGGGTCGAACTAGGATATCTGAATT  489
              |||||||||||||||| |||||||||||||||||||||||||||||||| |||||||| |
Sbjct  98671  TGTGTTCTGATTTATTAGAGTTGGGGAACAGTATTGGGGTCGAACTAGGGTATCTGAAAT  98612

Query  490    CGGTCAATCGGTAGAATTGCGTGTAGTCCTATCGCAATACGCTATATTTCG-CA-TT-AT  546
               ||| ||||||||||||| ||||||||||||||||||||||| |||||| | || || ||
Sbjct  98611  TGGTTAATCGGTAGAATTTCGTGTAGTCCTATCGCAATACGCAATATTTGGGCAATTTAT  98552

Query  547    AACAG  551
              |||||
Sbjct  98551  AACAG  98547


 Score =   568 bits (307),  Expect = 3e-160
 Identities = 379/414 (92%), Gaps = 3/414 (1%)
 Strand=Plus/Minus

Query  131       GTGTTAGGATATTCACAAGAATATCCCAAAAATTATCTCGAATGTAAAATGGTATGTTTT  190
                 ||||||||||||||||| |||||||||||||||||||||||| ||||| |||||||||| 
Sbjct  82076104  GTGTTAGGATATTCACAGGAATATCCCAAAAATTATCTCGAACGTAAAGTGGTATGTTTC  82076045

Query  191       CAGACTCTTCACATAATTCGCATGTTATTTCCTATTGGCCACTATTTACAGT-GTCCTAA  249
                 |||||||| |||| | ||| ||||||| |||||||||| || |||||||||| |||||||
Sbjct  82076044  CAGACTCTCCACACATTTCACATGTTACTTCCTATTGGTCATTATTTACAGTTGTCCTAA  82075985

Query  250       CTATGACTTTCATGTGTCGTTTCCCTATTGGTCAATTTTGAGTCGTCCTAATTATAACCT  309
                 |||||||||||| ||||||| ||||||||||||||||||| || ||||||||||||||||
Sbjct  82075984  CTATGACTTTCACGTGTCGTCTCCCTATTGGTCAATTTTGGGTTGTCCTAATTATAACCT  82075925

Query  310       TCACGTGTCCTTCCTTTCCATTGGTTACTGATAATAGTCATCGTAACTGTATAAATATGC  369
                 |||| | ||||| ||||||||||||||||| | ||||||||| |||||||||||||||||
Sbjct  82075924  TCACATATCCTTTCTTTCCATTGGTTACTGGTCATAGTCATCTTAACTGTATAAATATGC  82075865

Query  370       CTTGTCTGTAAACCATTTTTGTTCTGCTGCTGACCCCATAAACAATTCTTATTTAACGGC  429
                 |||||||||||| ||||||||||||||| | |||||||||||||||||| ||||||||||
Sbjct  82075864  CTTGTCTGTAAATCATTTTTGTTCTGCTTCGGACCCCATAAACAATTCTCATTTAACGGC  82075805

Query  430       TGTGTTCTGATTTATTGGAGTT-GGGGAACAGTATTGGGGTCGAACTAGGATATCTGAAT  488
                 |||||||||||||| ||||||| |||||||||||||||||||| ||||||||||||||||
Sbjct  82075804  TGTGTTCTGATTTACTGGAGTTTGGGGAACAGTATTGGGGTCGTACTAGGATATCTGAAT  82075745

Query  489       TCGGTCAATCGGTAGAATTGCGTGTAGTCCTATCGCAATACGCTATA-TTTCGC  541
                 | |||||  |||||||||| ||||||||||||||||||||||| ||| ||||||
Sbjct  82075744  TTGGTCAGCCGGTAGAATTCCGTGTAGTCCTATCGCAATACGCAATAATTTCGC  82075691


 Score =   566 bits (306),  Expect = 1e-159
 Identities = 377/412 (92%), Gaps = 2/412 (0%)
 Strand=Plus/Plus

Query  132       TGTTAGGATATTCACAAGAATATCCCAAAAATTATCTCGAATGTAAAATGGTATGTTTTC  191
                 |||||||||||||||| |||||||||||||||||||||||| ||||| ||||||||||||
Sbjct  33283237  TGTTAGGATATTCACAGGAATATCCCAAAAATTATCTCGAACGTAAAGTGGTATGTTTTC  33283296

Query  192       AGACTCTTCACATAATTCGCATGTTATTTCCTATTGGCCACTATTTACAG-TGTCCTAAC  250
                 ||||| | |||||| ||| || ||||||||||||||| || ||||||||| |||||||||
Sbjct  33283297  AGACTTTCCACATATTTCACACGTTATTTCCTATTGGTCATTATTTACAGTTGTCCTAAC  33283356

Query  251       TATGACTTTCATGTGTCGTTTCCCTATTGGTCAATTTTGAGTCGTCCTAATTATAACCTT  310
                 ||||||||||| ||||||||| ||||||| |||||||||||| ||| ||||| ||| |||
Sbjct  33283357  TATGACTTTCACGTGTCGTTTTCCTATTGTTCAATTTTGAGTTGTCATAATTGTAATCTT  33283416

Query  311       CACGTGTCCTTCCTTTCCATTGGTTACTGATAATAGTCATCGTAACTGTATAAATATGCC  370
                  |||||||||| ||||||||||||||||| | ||||||||| ||||||||||||||||||
Sbjct  33283417  TACGTGTCCTTTCTTTCCATTGGTTACTGTTCATAGTCATCTTAACTGTATAAATATGCC  33283476

Query  371       TTGTCTGTAAACCATTTTTGTTCTGCTGCTGACCCCATAAACAATTCTTATTTAACGGCT  430
                 ||||||||||| |||||||| |||||| || ||||||||||||||||| |||||||||||
Sbjct  33283477  TTGTCTGTAAATCATTTTTGATCTGCTTCTTACCCCATAAACAATTCTCATTTAACGGCT  33283536

Query  431       GTGTTCTGATTTATTGGAGTTGGGGAACAGTATTGGGGTCGAACTAGGATATCTGAATTC  490
                 |||||||||||||||||||| ||||||||||||||| |||| ||||||||||||||||| 
Sbjct  33283537  GTGTTCTGATTTATTGGAGTCGGGGAACAGTATTGGAGTCGCACTAGGATATCTGAATTT  33283596

Query  491       GGTCAATCGGTAGAATTGCGTGTAGTCCTATCGCAATACGCTATA-TTTCGC  541
                 ||||||||||||||||| ||||||||||||||||||||||| ||| ||||||
Sbjct  33283597  GGTCAATCGGTAGAATTTCGTGTAGTCCTATCGCAATACGCAATAATTTCGC  33283648


 Score =   549 bits (297),  Expect = 1e-154
 Identities = 369/403 (92%), Gaps = 7/403 (2%)
 Strand=Plus/Plus

Query  132       TGTTAGGATATTCACAAGAATATCCC-AAAAATTATCTCGAATGTAAAATGGTATGTTTT  190
                 |||||||||||||||| ||||||||| ||||||||||||||||||||| ||| |||||||
Sbjct  79919186  TGTTAGGATATTCACAGGAATATCCCAAAAAATTATCTCGAATGTAAAGTGGCATGTTTT  79919245

Query  191       CAGACTCTTCACATAATTCGCATGTTATTTCCTATTGGCCACTATTTACAG-TGTCCTAA  249
                 ||||||||||||||| ||  |||||||||||||||||| || ||||||||| ||||||||
Sbjct  79919246  CAGACTCTTCACATATTTTACATGTTATTTCCTATTGGTCATTATTTACAGTTGTCCTAA  79919305

Query  250       CTATGACTTTCATGTGTCGTTTCCCTATTGGTCAATTTTGAGTCGTCCTAATTATAACCT  309
                 |||||||||||| ||||||||| |||||||||||||||||||| |||||||||| |||||
Sbjct  79919306  CTATGACTTTCACGTGTCGTTTTCCTATTGGTCAATTTTGAGTTGTCCTAATTACAACCT  79919365

Query  310       TCACGTGTCCTTCCTTTCCATTGGTTACTGATAATAGTCATCGTAACTGTATAAATATGC  369
                 | |||||||||||||||||||||||||||| ||||||||||  |||||||||||||||||
Sbjct  79919366  TTACGTGTCCTTCCTTTCCATTGGTTACTGTTAATAGTCATTTTAACTGTATAAATATGC  79919425

Query  370       CTTGTCTGTAAACCATTTTTGTTCTGCTGCTGACCCCATAAACAATTCTTATTTAACGGC  429
                 ||||||||||||||||||  |  ||||| | |||||||||||||||||| ||||||||||
Sbjct  79919426  CTTGTCTGTAAACCATTTCCGACCTGCTTCAGACCCCATAAACAATTCTGATTTAACGGC  79919485

Query  430       TGTGTTCTGATTTATTGGA-GTTGGGGAACAGTATTGGGGTCGAACTAGGATATCTGAAT  488
                 |||||||||||||| |||| |||||||||||||| |||||||| ||||||||||||||||
Sbjct  79919486  TGTGTTCTGATTTACTGGAGGTTGGGGAACAGTACTGGGGTCGTACTAGGATATCTGAAT  79919545

Query  489       TCGGTCAATCGGTAGAA-TT-GCGTGTAGTCCTATCGCAATAC  529
                 | ||||||||||||||| || || | |||||||||||||||||
Sbjct  79919546  TTGGTCAATCGGTAGAAATTCGC-T-TAGTCCTATCGCAATAC  79919586


 Score =   497 bits (269),  Expect = 4e-139
 Identities = 367/414 (89%), Gaps = 7/414 (2%)
 Strand=Plus/Minus

Query  132       TGTTAGGATATTCACAAGAATATCCCAAAAATTATCTCGAATGTAAAATGGTATGTTTTC  191
                 |||||||||||||||| |||||||||||||||||||||||| ||||| ||||||||||||
Sbjct  48059333  TGTTAGGATATTCACAGGAATATCCCAAAAATTATCTCGAACGTAAAGTGGTATGTTTTC  48059274

Query  192       AGACTCTTCACATAATTCGCATGTTATTTCCTATTGGCCACTATTTACAGT-GTCCTAAC  250
                 |||| || |||||| ||| |||||||||||||||||| || |||||||||| ||||||||
Sbjct  48059273  AGACCCTCCACATATTTCACATGTTATTTCCTATTGGTCATTATTTACAGTTGTCCTAAC  48059214

Query  251       TATGACTTTCATGTGTCGTTTCCCTATTGGTCAATTTTGAGTCGTCCTAATTATAACCTT  310
                 ||||||||||| ||||| ||| ||||||| |||||||||||| |||||||||||||||||
Sbjct  48059213  TATGACTTTCACGTGTCATTTTCCTATTGATCAATTTTGAGTTGTCCTAATTATAACCTT  48059154

Query  311       CACGTGTCCTTCCTTTCCATTGGTTACTGATAATAGTCATCGTAACTGTATAAATATGCC  370
                  || | ||||| |||  |||||||||||| | ||| ||||| ||||||||||||||||||
Sbjct  48059153  TACTTATCCTTTCTTCTCATTGGTTACTGTTCATAATCATCTTAACTGTATAAATATGCC  48059094

Query  371       TTGTCTGTAAACCATTTTTGTTCTGCTGCTGACCCCATAAACAATTCTTATTTAACGGCT  430
                 |||||||| || ||| || |||||||| | ||||||||| |||||||| | |||||||||
Sbjct  48059093  TTGTCTGTTAATCATGTTCGTTCTGCTTCGGACCCCATACACAATTCTCACTTAACGGCT  48059034

Query  431       GTGTTCTGATTTATTGGAGTTGGGGAA-CAGTATTGGGGTCGAACTAGGATATCTGAATT  489
                 ||||||||||||||||||||||||||| |||||||||||||  |||||| ||||||||||
Sbjct  48059033  GTGTTCTGATTTATTGGAGTTGGGGAAACAGTATTGGGGTCATACTAGGGTATCTGAATT  48058974

Query  490       CGGTCAATCGGTAGAA-TT-GCGTGTAGTCCTATCGCAATACGCTATATTTCGC  541
                  | ||| ||||||||| || || | || |||||||||||||||| |||||||||
Sbjct  48058973  TG-TCAGTCGGTAGAAATTCGC-T-TAATCCTATCGCAATACGCAATATTTCGC  48058923


 Score =   496 bits (268),  Expect = 1e-138
 Identities = 323/350 (92%), Gaps = 2/350 (1%)
 Strand=Plus/Plus

Query  132       TGTTAGGATATTCACAAGAATATCCCAAAAATTATCTCGAATGTAAAATGGTATGTTTTC  191
                 |||||||||||||||| ||||||||| |||||||||||||| ||||| | |||| |||||
Sbjct  86553398  TGTTAGGATATTCACAGGAATATCCC-AAAATTATCTCGAAAGTAAAGTCGTATATTTTC  86553456

Query  192       AGACTCTTCACATAATTCGCATGTTATTTCCTATTGGCCACTATTTACAG-TGTCCTAAC  250
                 |||||||||||||| |||||||||||||| ||||||| || ||||||||| |||||||||
Sbjct  86553457  AGACTCTTCACATATTTCGCATGTTATTTTCTATTGGTCATTATTTACAGTTGTCCTAAC  86553516

Query  251       TATGACTTTCATGTGTCGTTTCCCTATTGGTCAATTTTGAGTCGTCCTAATTATAACCTT  310
                 ||||||||||| ||||||||| |||||| ||||||||||||| |||||||||||||||||
Sbjct  86553517  TATGACTTTCACGTGTCGTTTTCCTATTTGTCAATTTTGAGTTGTCCTAATTATAACCTT  86553576

Query  311       CACGTGTCCTTCCTTTCCATTGGTTACTGATAATAGTCATCGTAACTGTATAAATATGCC  370
                  |||||||||| ||||||||||||||||| | ||||||||  ||||||||||||||||||
Sbjct  86553577  TACGTGTCCTTTCTTTCCATTGGTTACTGTTCATAGTCATTTTAACTGTATAAATATGCC  86553636

Query  371       TTGTCTGTAAACCATTTTTGTTCTGCTGCTGACCCCATAAACAATTCTTATTTAACGGCT  430
                 ||||||||||||||||||||  ||||| || |||| |||||||||||| |||||||||||
Sbjct  86553637  TTGTCTGTAAACCATTTTTGACCTGCTTCTTACCCTATAAACAATTCTCATTTAACGGCT  86553696

Query  431       GTGTTCTGATTTATTGGAGTTGGGGAACAGTATTGGGGTCGAACTAGGAT  480
                 ||||||||||||||||||||||||||||||||||||||||||||||||||
Sbjct  86553697  GTGTTCTGATTTATTGGAGTTGGGGAACAGTATTGGGGTCGAACTAGGAT  86553746


 Score =   375 bits (203),  Expect = 2e-102
 Identities = 219/227 (96%), Gaps = 0/227 (0%)
 Strand=Plus/Plus

Query  1         TCTAATCAAGCAGAACATTCTTCAAGTTCTCGGTCGTTACCTCGAAGGAGGTCGGCACGC  60
                 |||||||| ||||||||||||||| |||||||||||||||||| ||||||||||| ||||
Sbjct  45821465  TCTAATCAGGCAGAACATTCTTCAGGTTCTCGGTCGTTACCTCCAAGGAGGTCGGGACGC  45821524

Query  61        AAACGCAGAAAACCAAAGAACTTTCAGGTAAACCCACGATTGCGTCGCTATTAATTTTTT  120
                 ||||||||||||||||||||||||||||||||||||||||||||||||||||||||||||
Sbjct  45821525  AAACGCAGAAAACCAAAGAACTTTCAGGTAAACCCACGATTGCGTCGCTATTAATTTTTT  45821584

Query  121       CCAAGGGGAGGTGTTAGGATATTCACAAGAATATCCCAAAAATTATCTCGAATGTAAAAT  180
                 ||||||||||||||||||||||||||| |||||||||||||||||||||||||||||| |
Sbjct  45821585  CCAAGGGGAGGTGTTAGGATATTCACAGGAATATCCCAAAAATTATCTCGAATGTAAAGT  45821644

Query  181       GGTATGTTTTCAGACTCTTCACATAATTCGCATGTTATTTCCTATTG  227
                  ||||||||| ||||||||||||||||||||||||||||||||||||
Sbjct  45821645  AGTATGTTTTTAGACTCTTCACATAATTCGCATGTTATTTCCTATTG  45821691


 Score =   351 bits (190),  Expect = 3e-95
 Identities = 254/284 (89%), Gaps = 7/284 (2%)
 Strand=Plus/Minus

Query  269       TTTCCCTATTGGTCA--ATTTTGAGTCGTCCTAATTATAAC-CTTCACGTGTCCTTCCTT  325
                 ||| |||| | ||||  ||||  ||| ||||||| |||||| ||| ||||||||||  ||
Sbjct  43720518  TTT-CCTAATAGTCATTATTTACAGTTGTCCTAACTATAACACTT-ACGTGTCCTTTTTT  43720461

Query  326       TCCATTGGTTACTGATAATAGTCATCGTAACTGTATAAATATGCCTTGTCTGTAAACCAT  385
                 ||||||||||| || | ||||||||| ||||||||||||||||| |||||||||||  ||
Sbjct  43720460  TCCATTGGTTAATGTTCATAGTCATCTTAACTGTATAAATATGCATTGTCTGTAAAGTAT  43720401

Query  386       TTTTGTTCTGCTGCTGACCCCATAAACAATTCTTATTTAACGGCTGTGTTCTGATTTATT  445
                 ||||||||||||||||||||||||||||||||| ||||||||||||||||||||||||||
Sbjct  43720400  TTTTGTTCTGCTGCTGACCCCATAAACAATTCTCATTTAACGGCTGTGTTCTGATTTATT  43720341

Query  446       GGAGTTGGGGAACAGTATTGGGGTCGAACTAGGATATCTGAATTCGGTCAATCGGTAGAA  505
                  ||||||||||||||||||||||||| |||||||||||||| ||||||||||||||||||
Sbjct  43720340  AGAGTTGGGGAACAGTATTGGGGTCGTACTAGGATATCTGAGTTCGGTCAATCGGTAGAA  43720281

Query  506       TTGCGTGTAGTCCTATCGCAATACGCTATATTTCGC-AT-TATA  547
                 || ||||||||||||||||||||||  |||||| || || ||||
Sbjct  43720280  TTTCGTGTAGTCCTATCGCAATACGTAATATTTGGCGATATATA  43720237


 Score =   150 bits (81),  Expect = 1e-34
 Identities = 91/96 (95%), Gaps = 0/96 (0%)
 Strand=Plus/Plus

Query  132       TGTTAGGATATTCACAAGAATATCCCAAAAATTATCTCGAATGTAAAATGGTATGTTTTC  191
                 |||||||||||||||| |||||||| ||||||||||||||||||||| | ||||||||| 
Sbjct  45819211  TGTTAGGATATTCACAGGAATATCCAAAAAATTATCTCGAATGTAAAGTAGTATGTTTTT  45819270

Query  192       AGACTCTTCACATAATTCGCATGTTATTTCCTATTG  227
                 ||||||||||||||||||||||||||||||||||||
Sbjct  45819271  AGACTCTTCACATAATTCGCATGTTATTTCCTATTG  45819306


 Score = 87.9 bits (47),  Expect = 9e-16
 Identities = 52/54 (96%), Gaps = 1/54 (2%)
 Strand=Plus/Minus

Query  642       AATCTGAAGGGGATTTTGTGGAGATTTCAGTATTTTTCATGGTTGAAATCATGA  695
                 |||| ||||||| |||||||||||||||||||||||||||||||||||||||||
Sbjct  56504098  AATCAGAAGGGG-TTTTGTGGAGATTTCAGTATTTTTCATGGTTGAAATCATGA  56504046


 Score = 84.2 bits (45),  Expect = 1e-14
 Identities = 48/49 (98%), Gaps = 1/49 (2%)
 Strand=Plus/Plus

Query  647      GAAGGGGATTTTGTGGAGATTTCAGTATTTTTCATGGTTGAAATCATGA  695
                ||||||| |||||||||||||||||||||||||||||||||||||||||
Sbjct  5527278  GAAGGGG-TTTTGTGGAGATTTCAGTATTTTTCATGGTTGAAATCATGA  5527325


 Score = 82.4 bits (44),  Expect = 4e-14
 Identities = 51/54 (94%), Gaps = 1/54 (2%)
 Strand=Plus/Plus

Query  642       AATCTGAAGGGGATTTTGTGGAGATTTCAGTATTTTTCATGGTTGAAATCATGA  695
                 |||| ||||||||||||||||||||||||||| ||||||| |||||||||||||
Sbjct  74692746  AATCAGAAGGGGATTTTGTGGAGATTTCAGTA-TTTTCATAGTTGAAATCATGA  74692798


 Score = 82.4 bits (44),  Expect = 4e-14
 Identities = 51/54 (94%), Gaps = 1/54 (2%)
 Strand=Plus/Plus

Query  642       AATCTGAAGGGGATTTTGTGGAGATTTCAGTATTTTTCATGGTTGAAATCATGA  695
                 |||| ||| ||||||||||||||||||||||||||||||| |||||||||||||
[truncated: 455,841 more chars]
